# Supplementary material for: Crystal structure of (2,2′-bi­pyridine-κ2 N,N′)bis­(3,5-di-tert-butyl-o-benzo­quinonato-κ2 O,O′)ruthenium(II)
Source: Acta Crystallogr E Crystallogr Commun. 2017 Feb 28;73(Pt 3):459–62. doi: 10.1107/S205698901700281X (PMC5347077; doi:10.1107/S205698901700281X)
Supplement: Supplementary file 1 [file e-73-00459-sup1.cif]

##############################################################################
#                                                                            #
# This CIF contains the data in a paper accepted for publication in          #
# Acta Crystallographica Section E. It conforms to the requirements of       #
# Notes for Authors for Acta Crystallographica Section E, and has been       #
# peer reviewed under the auspices of the IUCr Commission on Journals.       #
#                                                                            #
# Full details of the Crystallographic Information File format               #
# are given in the paper "The Crystallographic Information File (CIF):       #
# a New Standard Archive File for Crystallography" by S. R. Hall, F. H.      #
# Allen and I. D. Brown [Acta Cryst. (1991), A47, 655-685].                  #
#                                                                            #
# The current version of the core CIF dictionary is obtainable from          #
# ftp://ftp.iucr.org/pub/cif_core.dic.                                       #
#                                                                            #
# Software is freely available for graphical display of the structure(s)     #
# in this CIF. For information consult the CIF software page                 #
# http://www.iucr.org/resources/cif/software.                                #
#                                                                            #
# This file may be used for bona fide research purposes within the           #
# scientific community so long as proper attribution is given to the journal # 
# article from which it was obtained.                                        #
#                                                                            #
##############################################################################
data_I
_audit_creation_method     'SHELXL-2014/7'
_journal_date_recd_electronic     2016-12-05
_journal_date_accepted     2017-02-20
_journal_name_full     'Acta Crystallographica, Section E'
_journal_year     2017
_journal_volume     73
_journal_issue      3
_journal_page_first     459
_journal_page_last     462
_journal_paper_category     GM
_journal_paper_doi     10.1107/S205698901700281X
_journal_coeditor_code     IS5467
_publ_contact_author_name     'Vadim A. Potaskalov'
_publ_contact_author_address
;
Department of General and Inorganic Chemistry,
National Technical University of Ukraine,
Kyiv Polytechnic Institute, 37 Prospect Peremogy, 03056 Kiev, Ukraine
;
_publ_contact_author_email     'potaskalov@xtf.kpi.ua'
_publ_contact_author_fax     ?
_publ_contact_author_phone     ?
_publ_section_title
;\
Crystal structure of
(2,2'-bipyridine-\k^2^<i>N</i>,<i>N</i>')bis(3,5-di-<i>tert</i>-butyl-\
<i>o</i>-benzoquinonato-\k^2^<i>O</i>,<i>O</i>')ruthenium(II)
;
loop_
    _publ_author_name
    _publ_author_footnote
    _publ_author_address
    'Faizi, Md. Serajul Haque' .
;
Department of Chemistry, College of Science, Sultan Qaboos University, PO Box 36
Al-Khod 123, Muscat
Sultanate of Oman
;
    'Ali, Akram' .
;
Department of Chemistry, Indian Institute of Technology
Kanpur 208 016 UP, India
;
    'Potaskalov, Vadim A.' .
;
Department of General and Inorganic Chemistry
National Technical University of Ukraine
Kyiv Polytechnic Institute, 37 Prospect Peremogy, 03056 Kiev, Ukraine
;
_publ_section_synopsis
;
In the title compound, the Ru^II^ ion has a distorted octahedral RuN~2~O~4~
coordination environment defined by two
3,5-di-<i>tert</i>-butyl-<i>o-</i>benzosemiquinone ligands and one
2,2'-bipyridine ligand. In the crystal, the compounds are linked by C---H...O
and \p--\p stacking interactions, resulting in a layer structure.
;
_chemical_name_systematic
;\
(2,2'-Bipyridine-\k^2^<i>N</i>,<i>N</i>')bis(3,5-di-<i>tert</i>-butyl-\
<i>o</i>-benzoquinonato-\k^2^<i>O</i>,<i>O</i>')ruthenium(II)
;
_chemical_name_common     ?
_chemical_formula_moiety     'C38 H48 N2 O4 Ru'
_chemical_formula_sum     'C38 H48 N2 O4 Ru'
_chemical_formula_iupac     '[Ru (C14 H20 O2)2 (C10 H8 N2)]'
_chemical_formula_weight     697.85
_chemical_melting_point     ?
_shelx_space_group_comment
;
The symmetry employed for this shelxl refinement is uniquely defined
by the following loop, which should always be used as a source of
symmetry information in preference to the above space-group names.
They are only intended as comments.
;
_space_group_crystal_system     triclinic
_space_group_name_H-M_alt     'P -1'
_space_group_name_Hall     '-P 1'
loop_
    _space_group_symop_operation_xyz
    'x, y, z'
    '-x, -y, -z'
_cell_length_a     10.125(5)
_cell_length_b     10.325(5)
_cell_length_c     17.419(5)
_cell_angle_alpha     76.583(5)
_cell_angle_beta     83.238(5)
_cell_angle_gamma     85.777(5)
_cell_volume     1756.9(13)
_cell_formula_units_Z     2
_cell_measurement_reflns_used     1535
_cell_measurement_theta_min     2.030
_cell_measurement_theta_max     25.00
_cell_measurement_temperature     100(2)
_exptl_crystal_description     block
_exptl_crystal_colour     red
_exptl_crystal_size_max     0.210
_exptl_crystal_size_mid     0.170
_exptl_crystal_size_min     0.130
_exptl_crystal_density_diffrn     1.319
_exptl_crystal_density_meas     ?
_exptl_crystal_density_method     ?
_exptl_crystal_F_000     732
_exptl_absorpt_coefficient_mu     0.487
_exptl_absorpt_correction_type     multi-scan
_exptl_absorpt_process_details
;
(SADABS; Sheldrick, 2004)
;
_shelx_estimated_absorpt_T_min     0.905
_shelx_estimated_absorpt_T_max     0.939
_exptl_absorpt_correction_T_min     0.9016
_exptl_absorpt_correction_T_max     0.9252
_diffrn_ambient_temperature     100(2)
_diffrn_radiation_type     MoK\a
_diffrn_radiation_wavelength     0.71073
_diffrn_radiation_source     'fine-focus sealed tube'
_diffrn_radiation_monochromator     graphite
_diffrn_measurement_device_type     'Bruker SMART APEX CCD diffractometer'
_diffrn_measurement_method     /w-scans
_diffrn_detector_area_resol_mean     ?
_diffrn_reflns_number     8836
_diffrn_reflns_av_R_equivalents     0.0325
_diffrn_reflns_theta_min     2.030
_diffrn_reflns_theta_max     25.050
_diffrn_reflns_theta_full     25.050
_diffrn_measured_fraction_theta_max     0.973
_diffrn_measured_fraction_theta_full     0.973
_diffrn_reflns_limit_h_min     -12
_diffrn_reflns_limit_h_max     9
_diffrn_reflns_limit_k_min     -12
_diffrn_reflns_limit_k_max     12
_diffrn_reflns_limit_l_min     -20
_diffrn_reflns_limit_l_max     20
_refine_special_details     ?
_reflns_number_total     6058
_reflns_number_gt     4508
_reflns_threshold_expression     'I > 2\s(I)'
_refine_ls_structure_factor_coef     Fsqd
_refine_ls_matrix_type     full
_refine_ls_R_factor_all     0.0782
_refine_ls_R_factor_gt     0.0505
_refine_ls_wR_factor_gt     0.1269
_refine_ls_wR_factor_ref     0.1420
_refine_ls_goodness_of_fit_ref     1.021
_refine_ls_restrained_S_all     1.021
_refine_ls_number_reflns     6058
_refine_ls_number_parameters     418
_refine_ls_number_restraints     0
_refine_ls_hydrogen_treatment     constr
_refine_ls_weighting_scheme     calc
_refine_ls_weighting_details
                      'w=1/[\s^2^(Fo^2^)+(0.0802P)^2^] where P=(Fo^2^+2Fc^2^)/3'
_atom_sites_solution_hydrogens     geom
_atom_sites_solution_primary     ?
_atom_sites_solution_secondary     ?
_refine_ls_shift/su_max     0.001
_refine_ls_shift/su_mean     0.000
_refine_diff_density_max     0.952
_refine_diff_density_min     -0.480
_refine_ls_extinction_method     none
_refine_ls_extinction_coef     .
loop_
    _atom_type_symbol
    _atom_type_description
    _atom_type_scat_dispersion_real
    _atom_type_scat_dispersion_imag
    _atom_type_scat_source
    'C' 'C' 0.0033 0.0016
                         'International Tables Vol C Tables 4.2.6.8 and 6.1.1.4'
    'H' 'H' 0.0000 0.0000
                         'International Tables Vol C Tables 4.2.6.8 and 6.1.1.4'
    'N' 'N' 0.0061 0.0033
                         'International Tables Vol C Tables 4.2.6.8 and 6.1.1.4'
    'O' 'O' 0.0106 0.0060
                         'International Tables Vol C Tables 4.2.6.8 and 6.1.1.4'
    'Ru' 'Ru' -1.2594 0.8363
                         'International Tables Vol C Tables 4.2.6.8 and 6.1.1.4'
_computing_data_collection
;
SMART (Bruker, 2003)
;
_computing_cell_refinement
;
SAINT (Bruker, 2003)
;
_computing_data_reduction
;
SAINT (Bruker, 2003)
;
_computing_structure_solution
;
SIR97 (Altomare <i>et al.</i>, 1999)
;
_computing_structure_refinement
;
<i>SHELXL2014/6</i> (Sheldrick, 2015)
;
_computing_molecular_graphics
;
DIAMOND (Brandenberg & Putz, 2006)
;
_computing_publication_material
;
DIAMOND (Brandenberg & Putz, 2006)
;
loop_
    _atom_site_type_symbol
    _atom_site_label
    _atom_site_fract_x
    _atom_site_fract_y
    _atom_site_fract_z
    _atom_site_U_iso_or_equiv
    _atom_site_adp_type
    _atom_site_calc_flag
    _atom_site_occupancy
    _atom_site_disorder_assembly
    _atom_site_disorder_group
    Ru Ru1 0.23460(4) 0.24040(4) 0.88962(2) 0.02318(15) Uani d 1 . .
    O O1 0.3873(3) 0.2156(3) 0.81046(19) 0.0282(8) Uani d 1 . .
    O O2 0.2021(3) 0.4171(3) 0.81903(18) 0.0248(7) Uani d 1 . .
    O O3 0.3497(3) 0.3434(3) 0.93673(17) 0.0230(7) Uani d 1 . .
    O O4 0.1382(3) 0.1589(3) 0.82104(18) 0.0265(7) Uani d 1 . .
    N N1 0.2578(4) 0.0644(4) 0.9718(2) 0.0218(8) Uani d 1 . .
    N N2 0.0725(3) 0.2515(4) 0.9701(2) 0.0195(8) Uani d 1 . .
    C C1 0.2025(5) 0.1849(5) 0.7483(3) 0.0302(12) Uani d 1 . .
    C C2 0.1427(6) 0.1768(5) 0.6815(3) 0.0345(12) Uani d 1 . .
    H H2 0.0544 0.1539 0.6868 0.041 Uiso calc 1 . .
    C C3 0.2142(6) 0.2025(5) 0.6076(3) 0.0405(14) Uani d 1 . .
    C C4 0.1509(6) 0.2096(6) 0.5313(3) 0.0476(15) Uani d 1 . .
    C C5 0.1523(8) 0.3538(7) 0.4812(4) 0.071(2) Uani d 1 . .
    H H5A 0.1063 0.4127 0.5119 0.107 Uiso calc 1 . .
    H H5B 0.1087 0.3594 0.4344 0.107 Uiso calc 1 . .
    H H5C 0.2427 0.3792 0.4662 0.107 Uiso calc 1 . .
    C C6 0.2347(7) 0.1222(6) 0.4809(3) 0.0571(18) Uani d 1 . .
    H H6A 0.3219 0.1562 0.4657 0.086 Uiso calc 1 . .
    H H6B 0.1922 0.1238 0.4343 0.086 Uiso calc 1 . .
    H H6C 0.2419 0.0322 0.5115 0.086 Uiso calc 1 . .
    C C7 0.0131(8) 0.1589(9) 0.5479(4) 0.085(3) Uani d 1 . .
    H H7A 0.0148 0.0718 0.5826 0.127 Uiso calc 1 . .
    H H7B -0.0190 0.1540 0.4990 0.127 Uiso calc 1 . .
    H H7C -0.0449 0.2184 0.5728 0.127 Uiso calc 1 . .
    C C8 0.3507(6) 0.2296(6) 0.6035(3) 0.0430(14) Uani d 1 . .
    H H8 0.3991 0.2444 0.5537 0.052 Uiso calc 1 . .
    C C9 0.4180(6) 0.2358(5) 0.6674(3) 0.0369(13) Uani d 1 . .
    C C10 0.5641(6) 0.2666(6) 0.6581(3) 0.0422(14) Uani d 1 . .
    C C11 0.6255(6) 0.2910(7) 0.5711(3) 0.0560(17) Uani d 1 . .
    H H11A 0.7175 0.3104 0.5681 0.084 Uiso calc 1 . .
    H H11B 0.5785 0.3651 0.5399 0.084 Uiso calc 1 . .
    H H11C 0.6187 0.2128 0.5511 0.084 Uiso calc 1 . .
    C C12 0.6420(6) 0.1452(6) 0.7054(4) 0.0503(16) Uani d 1 . .
    H H12A 0.6319 0.0681 0.6850 0.075 Uiso calc 1 . .
    H H12B 0.6078 0.1287 0.7604 0.075 Uiso calc 1 . .
    H H12C 0.7347 0.1636 0.7001 0.075 Uiso calc 1 . .
    C C13 0.5878(6) 0.3889(6) 0.6898(3) 0.0480(15) Uani d 1 . .
    H H13A 0.6813 0.4040 0.6829 0.072 Uiso calc 1 . .
    H H13B 0.5562 0.3735 0.7452 0.072 Uiso calc 1 . .
    H H13C 0.5407 0.4657 0.6612 0.072 Uiso calc 1 . .
    C C14 0.3400(5) 0.2136(5) 0.7421(3) 0.0330(12) Uani d 1 . .
    C C15 0.3032(5) 0.4926(5) 0.8173(3) 0.0268(11) Uani d 1 . .
    C C16 0.3288(5) 0.6132(5) 0.7597(3) 0.0265(11) Uani d 1 . .
    C C17 0.2379(5) 0.6627(5) 0.6931(3) 0.0332(12) Uani d 1 . .
    C C18 0.2382(6) 0.5619(6) 0.6419(3) 0.0406(14) Uani d 1 . .
    H H18A 0.3282 0.5418 0.6222 0.061 Uiso calc 1 . .
    H H18B 0.1872 0.5984 0.5981 0.061 Uiso calc 1 . .
    H H18C 0.1996 0.4817 0.6731 0.061 Uiso calc 1 . .
    C C19 0.0951(5) 0.6859(6) 0.7286(3) 0.0415(14) Uani d 1 . .
    H H19A 0.0667 0.6064 0.7659 0.062 Uiso calc 1 . .
    H H19B 0.0374 0.7078 0.6869 0.062 Uiso calc 1 . .
    H H19C 0.0913 0.7580 0.7551 0.062 Uiso calc 1 . .
    C C20 0.2839(6) 0.7960(6) 0.6391(3) 0.0480(16) Uani d 1 . .
    H H20A 0.2800 0.8624 0.6700 0.072 Uiso calc 1 . .
    H H20B 0.2265 0.8244 0.5976 0.072 Uiso calc 1 . .
    H H20C 0.3737 0.7842 0.6162 0.072 Uiso calc 1 . .
    C C21 0.4410(5) 0.6772(5) 0.7656(3) 0.0285(11) Uani d 1 . .
    H H21 0.4591 0.7565 0.7287 0.034 Uiso calc 1 . .
    C C22 0.5310(5) 0.6303(5) 0.8242(3) 0.0267(11) Uani d 1 . .
    C C23 0.6572(5) 0.7058(5) 0.8201(3) 0.0293(11) Uani d 1 . .
    C C24 0.7223(5) 0.7433(6) 0.7339(3) 0.0377(13) Uani d 1 . .
    H H24A 0.8030 0.7876 0.7323 0.057 Uiso calc 1 . .
    H H24B 0.6621 0.8018 0.7015 0.057 Uiso calc 1 . .
    H H24C 0.7424 0.6640 0.7140 0.057 Uiso calc 1 . .
    C C25 0.6181(6) 0.8344(5) 0.8485(3) 0.0395(13) Uani d 1 . .
    H H25A 0.5891 0.8128 0.9043 0.059 Uiso calc 1 . .
    H H25B 0.5470 0.8818 0.8201 0.059 Uiso calc 1 . .
    H H25C 0.6935 0.8892 0.8390 0.059 Uiso calc 1 . .
    C C26 0.7603(5) 0.6276(5) 0.8714(3) 0.0350(12) Uani d 1 . .
    H H26A 0.7264 0.6151 0.9263 0.052 Uiso calc 1 . .
    H H26B 0.8403 0.6759 0.8619 0.052 Uiso calc 1 . .
    H H26C 0.7795 0.5423 0.8583 0.052 Uiso calc 1 . .
    C C27 0.5004(5) 0.5190(4) 0.8824(3) 0.0234(10) Uani d 1 . .
    H H27 0.5543 0.4899 0.9234 0.028 Uiso calc 1 . .
    C C28 0.3879(5) 0.4494(5) 0.8800(3) 0.0263(11) Uani d 1 . .
    C C29 0.3592(4) -0.0251(5) 0.9692(3) 0.0259(11) Uani d 1 . .
    H H29 0.4255 -0.0085 0.9268 0.031 Uiso calc 1 . .
    C C30 0.3697(5) -0.1417(5) 1.0271(3) 0.0298(11) Uani d 1 . .
    H H30 0.4428 -0.2010 1.0239 0.036 Uiso calc 1 . .
    C C31 0.2708(5) -0.1692(5) 1.0893(3) 0.0290(11) Uani d 1 . .
    H H31 0.2759 -0.2474 1.1284 0.035 Uiso calc 1 . .
    C C32 0.1639(5) -0.0781(5) 1.0924(3) 0.0245(11) Uani d 1 . .
    H H32 0.0957 -0.0949 1.1335 0.029 Uiso calc 1 . .
    C C33 0.1593(4) 0.0378(4) 1.0338(3) 0.0210(10) Uani d 1 . .
    C C34 0.0541(4) 0.1448(4) 1.0321(3) 0.0202(10) Uani d 1 . .
    C C35 -0.0556(5) 0.1385(5) 1.0880(3) 0.0250(11) Uani d 1 . .
    H H35 -0.0676 0.0632 1.1290 0.030 Uiso calc 1 . .
    C C36 -0.1470(5) 0.2455(5) 1.0822(3) 0.0278(11) Uani d 1 . .
    H H36 -0.2210 0.2435 1.1195 0.033 Uiso calc 1 . .
    C C37 -0.1272(5) 0.3559(5) 1.0201(3) 0.0267(11) Uani d 1 . .
    H H37 -0.1869 0.4295 1.0157 0.032 Uiso calc 1 . .
    C C38 -0.0182(5) 0.3549(5) 0.9653(3) 0.0265(11) Uani d 1 . .
    H H38 -0.0064 0.4285 0.9231 0.032 Uiso calc 1 . .
loop_
    _atom_site_aniso_label
    _atom_site_aniso_U_11
    _atom_site_aniso_U_22
    _atom_site_aniso_U_33
    _atom_site_aniso_U_12
    _atom_site_aniso_U_13
    _atom_site_aniso_U_23
    Ru1 0.0207(2) 0.0254(2) 0.0202(2) -0.00348(15) 0.00222(14) 0.00001(15)
    O1 0.0239(18) 0.0285(18) 0.0270(19) -0.0015(15) 0.0055(14) 0.0005(15)
    O2 0.0191(17) 0.0296(18) 0.0230(18) -0.0046(14) 0.0020(13) -0.0014(14)
    O3 0.0200(17) 0.0250(17) 0.0208(17) -0.0023(14) 0.0014(13) -0.0002(14)
    O4 0.0244(18) 0.0298(18) 0.0229(18) -0.0054(15) 0.0021(14) -0.0019(14)
    N1 0.021(2) 0.020(2) 0.023(2) -0.0054(17) 0.0011(16) -0.0031(17)
    N2 0.015(2) 0.022(2) 0.020(2) -0.0029(16) -0.0050(15) 0.0014(16)
    C1 0.037(3) 0.028(3) 0.022(3) -0.006(2) 0.004(2) 0.000(2)
    C2 0.041(3) 0.031(3) 0.032(3) -0.003(2) -0.004(2) -0.007(2)
    C3 0.055(4) 0.037(3) 0.029(3) -0.007(3) 0.001(3) -0.009(3)
    C4 0.061(4) 0.051(4) 0.033(3) -0.008(3) -0.005(3) -0.011(3)
    C5 0.099(6) 0.068(5) 0.050(4) 0.016(4) -0.030(4) -0.012(4)
    C6 0.088(5) 0.044(4) 0.035(4) -0.007(4) -0.002(3) 0.000(3)
    C7 0.071(5) 0.143(8) 0.048(4) -0.032(5) -0.007(4) -0.026(5)
    C8 0.052(4) 0.043(3) 0.030(3) -0.003(3) 0.007(3) -0.007(3)
    C9 0.041(3) 0.037(3) 0.031(3) -0.001(3) 0.003(2) -0.006(2)
    C10 0.046(4) 0.041(3) 0.031(3) 0.002(3) 0.017(3) -0.003(3)
    C11 0.043(4) 0.079(5) 0.034(3) 0.008(3) 0.012(3) -0.001(3)
    C12 0.044(4) 0.045(4) 0.050(4) 0.009(3) 0.010(3) 0.002(3)
    C13 0.042(4) 0.052(4) 0.044(4) -0.004(3) 0.012(3) -0.005(3)
    C14 0.044(3) 0.027(3) 0.025(3) -0.004(2) 0.003(2) -0.002(2)
    C15 0.025(3) 0.027(3) 0.026(3) 0.003(2) 0.001(2) -0.006(2)
    C16 0.027(3) 0.024(3) 0.026(3) 0.003(2) -0.002(2) -0.002(2)
    C17 0.036(3) 0.034(3) 0.025(3) 0.002(2) 0.002(2) -0.001(2)
    C18 0.045(3) 0.045(3) 0.028(3) -0.003(3) -0.012(2) 0.005(3)
    C19 0.031(3) 0.055(4) 0.035(3) 0.012(3) -0.008(2) -0.006(3)
    C20 0.051(4) 0.043(3) 0.044(4) -0.005(3) -0.019(3) 0.008(3)
    C21 0.031(3) 0.022(3) 0.027(3) 0.000(2) 0.004(2) 0.000(2)
    C22 0.027(3) 0.027(3) 0.024(3) 0.002(2) 0.003(2) -0.004(2)
    C23 0.027(3) 0.029(3) 0.028(3) -0.005(2) 0.003(2) -0.001(2)
    C24 0.028(3) 0.054(4) 0.029(3) -0.012(3) 0.001(2) -0.003(3)
    C25 0.037(3) 0.037(3) 0.044(3) -0.005(3) -0.004(3) -0.008(3)
    C26 0.029(3) 0.037(3) 0.036(3) -0.001(2) -0.004(2) -0.001(2)
    C27 0.023(3) 0.026(3) 0.020(2) 0.002(2) -0.0039(19) -0.002(2)
    C28 0.029(3) 0.030(3) 0.016(2) -0.001(2) 0.0051(19) -0.002(2)
    C29 0.016(2) 0.028(3) 0.031(3) -0.001(2) 0.002(2) -0.003(2)
    C30 0.023(3) 0.027(3) 0.040(3) -0.001(2) -0.006(2) -0.008(2)
    C31 0.030(3) 0.020(3) 0.034(3) -0.004(2) -0.006(2) 0.004(2)
    C32 0.023(3) 0.030(3) 0.020(3) -0.007(2) -0.0008(19) -0.002(2)
    C33 0.017(2) 0.025(2) 0.022(2) -0.0087(19) 0.0000(18) -0.005(2)
    C34 0.021(2) 0.021(2) 0.019(2) -0.0067(19) -0.0002(18) -0.003(2)
    C35 0.026(3) 0.028(3) 0.020(3) -0.004(2) -0.002(2) -0.002(2)
    C36 0.027(3) 0.035(3) 0.021(3) -0.002(2) 0.000(2) -0.005(2)
    C37 0.021(3) 0.026(3) 0.032(3) 0.005(2) -0.004(2) -0.006(2)
    C38 0.031(3) 0.023(3) 0.025(3) -0.006(2) -0.004(2) -0.003(2)
_geom_special_details
;
 All esds (except the esd in the dihedral angle between two l.s. planes)
 are estimated using the full covariance matrix.  The cell esds are taken
 into account individually in the estimation of esds in distances, angles
 and torsion angles; correlations between esds in cell parameters are only
 used when they are defined by crystal symmetry.  An approximate (isotropic)
 treatment of cell esds is used for estimating esds involving l.s. planes.
;
loop_
    _geom_bond_atom_site_label_1
    _geom_bond_atom_site_label_2
    _geom_bond_site_symmetry_2
    _geom_bond_distance
    _geom_bond_publ_flag
    Ru1 O2 . 1.978(3) y
    Ru1 O4 . 1.988(3) y
    Ru1 O1 . 1.990(3) y
    Ru1 O3 . 1.994(3) y
    Ru1 N2 . 2.044(4) y
    Ru1 N1 . 2.053(4) y
    O1 C14 . 1.340(6) y
    O2 C15 . 1.325(5) y
    O3 C28 . 1.340(5) y
    O4 C1 . 1.332(6) y
    N1 C29 . 1.334(6) ?
    N1 C33 . 1.373(6) ?
    N2 C38 . 1.350(6) ?
    N2 C34 . 1.359(5) ?
    C1 C2 . 1.395(7) ?
    C1 C14 . 1.431(7) ?
    C2 C3 . 1.379(7) ?
    C2 H2 . 0.9300 ?
    C3 C8 . 1.421(8) ?
    C3 C4 . 1.526(7) ?
    C4 C7 . 1.499(9) ?
    C4 C5 . 1.542(9) ?
    C4 C6 . 1.543(9) ?
    C5 H5A . 0.9600 ?
    C5 H5B . 0.9600 ?
    C5 H5C . 0.9600 ?
    C6 H6A . 0.9600 ?
    C6 H6B . 0.9600 ?
    C6 H6C . 0.9600 ?
    C7 H7A . 0.9600 ?
    C7 H7B . 0.9600 ?
    C7 H7C . 0.9600 ?
    C8 C9 . 1.387(7) ?
    C8 H8 . 0.9300 ?
    C9 C14 . 1.421(7) ?
    C9 C10 . 1.518(8) ?
    C10 C13 . 1.536(8) ?
    C10 C11 . 1.539(7) ?
    C10 C12 . 1.550(8) ?
    C11 H11A . 0.9600 ?
    C11 H11B . 0.9600 ?
    C11 H11C . 0.9600 ?
    C12 H12A . 0.9600 ?
    C12 H12B . 0.9600 ?
    C12 H12C . 0.9600 ?
    C13 H13A . 0.9600 ?
    C13 H13B . 0.9600 ?
    C13 H13C . 0.9600 ?
    C15 C16 . 1.425(6) ?
    C15 C28 . 1.438(6) ?
    C16 C21 . 1.381(6) ?
    C16 C17 . 1.536(7) ?
    C17 C18 . 1.520(7) ?
    C17 C19 . 1.529(7) ?
    C17 C20 . 1.545(7) ?
    C18 H18A . 0.9600 ?
    C18 H18B . 0.9600 ?
    C18 H18C . 0.9600 ?
    C19 H19A . 0.9600 ?
    C19 H19B . 0.9600 ?
    C19 H19C . 0.9600 ?
    C20 H20A . 0.9600 ?
    C20 H20B . 0.9600 ?
    C20 H20C . 0.9600 ?
    C21 C22 . 1.426(7) ?
    C21 H21 . 0.9300 ?
    C22 C27 . 1.372(6) ?
    C22 C23 . 1.531(7) ?
    C23 C26 . 1.516(7) ?
    C23 C25 . 1.532(7) ?
    C23 C24 . 1.542(7) ?
    C24 H24A . 0.9600 ?
    C24 H24B . 0.9600 ?
    C24 H24C . 0.9600 ?
    C25 H25A . 0.9600 ?
    C25 H25B . 0.9600 ?
    C25 H25C . 0.9600 ?
    C26 H26A . 0.9600 ?
    C26 H26B . 0.9600 ?
    C26 H26C . 0.9600 ?
    C27 C28 . 1.401(6) ?
    C27 H27 . 0.9300 ?
    C29 C30 . 1.386(7) ?
    C29 H29 . 0.9300 ?
    C30 C31 . 1.379(7) ?
    C30 H30 . 0.9300 ?
    C31 C32 . 1.386(7) ?
    C31 H31 . 0.9300 ?
    C32 C33 . 1.382(6) ?
    C32 H32 . 0.9300 ?
    C33 C34 . 1.474(6) ?
    C34 C35 . 1.384(6) ?
    C35 C36 . 1.381(7) ?
    C35 H35 . 0.9300 ?
    C36 C37 . 1.385(7) ?
    C36 H36 . 0.9300 ?
    C37 C38 . 1.373(7) ?
    C37 H37 . 0.9300 ?
    C38 H38 . 0.9300 ?
loop_
    _geom_angle_atom_site_label_1
    _geom_angle_atom_site_label_2
    _geom_angle_atom_site_label_3
    _geom_angle_site_symmetry_1
    _geom_angle_site_symmetry_3
    _geom_angle
    _geom_angle_publ_flag
    O2 Ru1 O4 . . 89.04(13) ?
    O2 Ru1 O1 . . 86.32(13) ?
    O4 Ru1 O1 . . 81.90(13) ?
    O2 Ru1 O3 . . 82.41(12) ?
    O4 Ru1 O3 . . 167.90(12) ?
    O1 Ru1 O3 . . 88.99(13) ?
    O2 Ru1 N2 . . 96.44(14) ?
    O4 Ru1 N2 . . 94.41(13) ?
    O1 Ru1 N2 . . 175.38(14) ?
    O3 Ru1 N2 . . 95.04(13) ?
    O2 Ru1 N1 . . 174.28(14) ?
    O4 Ru1 N1 . . 93.75(14) ?
    O1 Ru1 N1 . . 99.00(14) ?
    O3 Ru1 N1 . . 95.53(13) ?
    N2 Ru1 N1 . . 78.39(15) ?
    C14 O1 Ru1 . . 108.6(3) ?
    C15 O2 Ru1 . . 109.2(3) ?
    C28 O3 Ru1 . . 107.3(3) ?
    C1 O4 Ru1 . . 108.0(3) ?
    C29 N1 C33 . . 118.2(4) ?
    C29 N1 Ru1 . . 125.3(3) ?
    C33 N1 Ru1 . . 116.5(3) ?
    C38 N2 C34 . . 118.0(4) ?
    C38 N2 Ru1 . . 125.1(3) ?
    C34 N2 Ru1 . . 116.9(3) ?
    O4 C1 C2 . . 122.4(5) ?
    O4 C1 C14 . . 116.6(4) ?
    C2 C1 C14 . . 120.9(5) ?
    C3 C2 C1 . . 120.2(5) ?
    C3 C2 H2 . . 119.9 ?
    C1 C2 H2 . . 119.9 ?
    C2 C3 C8 . . 117.5(5) ?
    C2 C3 C4 . . 122.8(5) ?
    C8 C3 C4 . . 119.7(5) ?
    C7 C4 C3 . . 111.8(5) ?
    C7 C4 C5 . . 111.7(6) ?
    C3 C4 C5 . . 109.3(5) ?
    C7 C4 C6 . . 107.2(6) ?
    C3 C4 C6 . . 109.9(5) ?
    C5 C4 C6 . . 106.7(5) ?
    C4 C5 H5A . . 109.5 ?
    C4 C5 H5B . . 109.5 ?
    H5A C5 H5B . . 109.5 ?
    C4 C5 H5C . . 109.5 ?
    H5A C5 H5C . . 109.5 ?
    H5B C5 H5C . . 109.5 ?
    C4 C6 H6A . . 109.5 ?
    C4 C6 H6B . . 109.5 ?
    H6A C6 H6B . . 109.5 ?
    C4 C6 H6C . . 109.5 ?
    H6A C6 H6C . . 109.5 ?
    H6B C6 H6C . . 109.5 ?
    C4 C7 H7A . . 109.5 ?
    C4 C7 H7B . . 109.5 ?
    H7A C7 H7B . . 109.5 ?
    C4 C7 H7C . . 109.5 ?
    H7A C7 H7C . . 109.5 ?
    H7B C7 H7C . . 109.5 ?
    C9 C8 C3 . . 125.6(5) ?
    C9 C8 H8 . . 117.2 ?
    C3 C8 H8 . . 117.2 ?
    C8 C9 C14 . . 115.3(5) ?
    C8 C9 C10 . . 122.5(5) ?
    C14 C9 C10 . . 122.2(5) ?
    C9 C10 C13 . . 112.5(5) ?
    C9 C10 C11 . . 112.4(5) ?
    C13 C10 C11 . . 107.8(5) ?
    C9 C10 C12 . . 108.7(5) ?
    C13 C10 C12 . . 107.9(5) ?
    C11 C10 C12 . . 107.3(5) ?
    C10 C11 H11A . . 109.5 ?
    C10 C11 H11B . . 109.5 ?
    H11A C11 H11B . . 109.5 ?
    C10 C11 H11C . . 109.5 ?
    H11A C11 H11C . . 109.5 ?
    H11B C11 H11C . . 109.5 ?
    C10 C12 H12A . . 109.5 ?
    C10 C12 H12B . . 109.5 ?
    H12A C12 H12B . . 109.5 ?
    C10 C12 H12C . . 109.5 ?
    H12A C12 H12C . . 109.5 ?
    H12B C12 H12C . . 109.5 ?
    C10 C13 H13A . . 109.5 ?
    C10 C13 H13B . . 109.5 ?
    H13A C13 H13B . . 109.5 ?
    C10 C13 H13C . . 109.5 ?
    H13A C13 H13C . . 109.5 ?
    H13B C13 H13C . . 109.5 ?
    O1 C14 C9 . . 124.0(5) ?
    O1 C14 C1 . . 115.6(4) ?
    C9 C14 C1 . . 120.4(5) ?
    O2 C15 C16 . . 124.3(4) ?
    O2 C15 C28 . . 116.2(4) ?
    C16 C15 C28 . . 119.5(4) ?
    C21 C16 C15 . . 116.4(4) ?
    C21 C16 C17 . . 123.2(4) ?
    C15 C16 C17 . . 120.3(4) ?
    C18 C17 C19 . . 108.6(4) ?
    C18 C17 C16 . . 111.1(4) ?
    C19 C17 C16 . . 110.1(4) ?
    C18 C17 C20 . . 108.2(4) ?
    C19 C17 C20 . . 107.9(4) ?
    C16 C17 C20 . . 110.9(4) ?
    C17 C18 H18A . . 109.5 ?
    C17 C18 H18B . . 109.5 ?
    H18A C18 H18B . . 109.5 ?
    C17 C18 H18C . . 109.5 ?
    H18A C18 H18C . . 109.5 ?
    H18B C18 H18C . . 109.5 ?
    C17 C19 H19A . . 109.5 ?
    C17 C19 H19B . . 109.5 ?
    H19A C19 H19B . . 109.5 ?
    C17 C19 H19C . . 109.5 ?
    H19A C19 H19C . . 109.5 ?
    H19B C19 H19C . . 109.5 ?
    C17 C20 H20A . . 109.5 ?
    C17 C20 H20B . . 109.5 ?
    H20A C20 H20B . . 109.5 ?
    C17 C20 H20C . . 109.5 ?
    H20A C20 H20C . . 109.5 ?
    H20B C20 H20C . . 109.5 ?
    C16 C21 C22 . . 124.5(4) ?
    C16 C21 H21 . . 117.7 ?
    C22 C21 H21 . . 117.7 ?
    C27 C22 C21 . . 118.4(4) ?
    C27 C22 C23 . . 122.6(4) ?
    C21 C22 C23 . . 119.0(4) ?
    C26 C23 C22 . . 113.5(4) ?
    C26 C23 C25 . . 108.0(4) ?
    C22 C23 C25 . . 108.4(4) ?
    C26 C23 C24 . . 108.1(4) ?
    C22 C23 C24 . . 110.2(4) ?
    C25 C23 C24 . . 108.4(4) ?
    C23 C24 H24A . . 109.5 ?
    C23 C24 H24B . . 109.5 ?
    H24A C24 H24B . . 109.5 ?
    C23 C24 H24C . . 109.5 ?
    H24A C24 H24C . . 109.5 ?
    H24B C24 H24C . . 109.5 ?
    C23 C25 H25A . . 109.5 ?
    C23 C25 H25B . . 109.5 ?
    H25A C25 H25B . . 109.5 ?
    C23 C25 H25C . . 109.5 ?
    H25A C25 H25C . . 109.5 ?
    H25B C25 H25C . . 109.5 ?
    C23 C26 H26A . . 109.5 ?
    C23 C26 H26B . . 109.5 ?
    H26A C26 H26B . . 109.5 ?
    C23 C26 H26C . . 109.5 ?
    H26A C26 H26C . . 109.5 ?
    H26B C26 H26C . . 109.5 ?
    C22 C27 C28 . . 119.8(4) ?
    C22 C27 H27 . . 120.1 ?
    C28 C27 H27 . . 120.1 ?
    O3 C28 C27 . . 122.7(4) ?
    O3 C28 C15 . . 116.2(4) ?
    C27 C28 C15 . . 121.1(4) ?
    N1 C29 C30 . . 122.5(4) ?
    N1 C29 H29 . . 118.7 ?
    C30 C29 H29 . . 118.7 ?
    C31 C30 C29 . . 119.5(5) ?
    C31 C30 H30 . . 120.3 ?
    C29 C30 H30 . . 120.3 ?
    C30 C31 C32 . . 118.7(5) ?
    C30 C31 H31 . . 120.7 ?
    C32 C31 H31 . . 120.7 ?
    C33 C32 C31 . . 119.6(4) ?
    C33 C32 H32 . . 120.2 ?
    C31 C32 H32 . . 120.2 ?
    N1 C33 C32 . . 121.5(4) ?
    N1 C33 C34 . . 113.6(4) ?
    C32 C33 C34 . . 124.8(4) ?
    N2 C34 C35 . . 121.9(4) ?
    N2 C34 C33 . . 114.5(4) ?
    C35 C34 C33 . . 123.6(4) ?
    C36 C35 C34 . . 119.1(4) ?
    C36 C35 H35 . . 120.4 ?
    C34 C35 H35 . . 120.4 ?
    C35 C36 C37 . . 119.2(5) ?
    C35 C36 H36 . . 120.4 ?
    C37 C36 H36 . . 120.4 ?
    C38 C37 C36 . . 119.0(4) ?
    C38 C37 H37 . . 120.5 ?
    C36 C37 H37 . . 120.5 ?
    N2 C38 C37 . . 122.7(4) ?
    N2 C38 H38 . . 118.7 ?
    C37 C38 H38 . . 118.7 ?
loop_
    _geom_torsion_atom_site_label_1
    _geom_torsion_atom_site_label_2
    _geom_torsion_atom_site_label_3
    _geom_torsion_atom_site_label_4
    _geom_torsion_site_symmetry_1
    _geom_torsion_site_symmetry_2
    _geom_torsion_site_symmetry_3
    _geom_torsion_site_symmetry_4
    _geom_torsion
    _geom_torsion_publ_flag
    Ru1 O4 C1 C2 . . . . -160.9(4) ?
    Ru1 O4 C1 C14 . . . . 23.0(5) ?
    O4 C1 C2 C3 . . . . -178.9(5) ?
    C14 C1 C2 C3 . . . . -3.0(8) ?
    C1 C2 C3 C8 . . . . 3.5(8) ?
    C1 C2 C3 C4 . . . . -173.5(5) ?
    C2 C3 C4 C7 . . . . -11.4(9) ?
    C8 C3 C4 C7 . . . . 171.7(6) ?
    C2 C3 C4 C5 . . . . 112.8(6) ?
    C8 C3 C4 C5 . . . . -64.1(7) ?
    C2 C3 C4 C6 . . . . -130.4(6) ?
    C8 C3 C4 C6 . . . . 52.7(7) ?
    C2 C3 C8 C9 . . . . -1.8(9) ?
    C4 C3 C8 C9 . . . . 175.3(6) ?
    C3 C8 C9 C14 . . . . -0.5(8) ?
    C3 C8 C9 C10 . . . . -179.4(5) ?
    C8 C9 C10 C13 . . . . 122.6(6) ?
    C14 C9 C10 C13 . . . . -56.3(7) ?
    C8 C9 C10 C11 . . . . 0.7(8) ?
    C14 C9 C10 C11 . . . . -178.2(5) ?
    C8 C9 C10 C12 . . . . -117.9(6) ?
    C14 C9 C10 C12 . . . . 63.2(7) ?
    Ru1 O1 C14 C9 . . . . 161.2(4) ?
    Ru1 O1 C14 C1 . . . . -19.8(5) ?
    C8 C9 C14 O1 . . . . 180.0(5) ?
    C10 C9 C14 O1 . . . . -1.0(8) ?
    C8 C9 C14 C1 . . . . 1.0(8) ?
    C10 C9 C14 C1 . . . . 180.0(5) ?
    O4 C1 C14 O1 . . . . -2.3(7) ?
    C2 C1 C14 O1 . . . . -178.4(4) ?
    O4 C1 C14 C9 . . . . 176.8(4) ?
    C2 C1 C14 C9 . . . . 0.7(8) ?
    Ru1 O2 C15 C16 . . . . 165.0(4) ?
    Ru1 O2 C15 C28 . . . . -17.2(5) ?
    O2 C15 C16 C21 . . . . -178.2(4) ?
    C28 C15 C16 C21 . . . . 4.0(7) ?
    O2 C15 C16 C17 . . . . -1.0(7) ?
    C28 C15 C16 C17 . . . . -178.8(4) ?
    C21 C16 C17 C18 . . . . 116.4(5) ?
    C15 C16 C17 C18 . . . . -60.6(6) ?
    C21 C16 C17 C19 . . . . -123.2(5) ?
    C15 C16 C17 C19 . . . . 59.8(6) ?
    C21 C16 C17 C20 . . . . -4.0(7) ?
    C15 C16 C17 C20 . . . . 179.0(5) ?
    C15 C16 C21 C22 . . . . 0.4(7) ?
    C17 C16 C21 C22 . . . . -176.7(5) ?
    C16 C21 C22 C27 . . . . -4.8(7) ?
    C16 C21 C22 C23 . . . . 175.5(5) ?
    C27 C22 C23 C26 . . . . 15.3(7) ?
    C21 C22 C23 C26 . . . . -165.0(4) ?
    C27 C22 C23 C25 . . . . -104.6(5) ?
    C21 C22 C23 C25 . . . . 75.1(6) ?
    C27 C22 C23 C24 . . . . 136.8(5) ?
    C21 C22 C23 C24 . . . . -43.5(6) ?
    C21 C22 C27 C28 . . . . 4.4(7) ?
    C23 C22 C27 C28 . . . . -175.9(4) ?
    Ru1 O3 C28 C27 . . . . -158.8(4) ?
    Ru1 O3 C28 C15 . . . . 23.9(5) ?
    C22 C27 C28 O3 . . . . -177.2(4) ?
    C22 C27 C28 C15 . . . . 0.0(7) ?
    O2 C15 C28 O3 . . . . -4.9(6) ?
    C16 C15 C28 O3 . . . . 173.0(4) ?
    O2 C15 C28 C27 . . . . 177.7(4) ?
    C16 C15 C28 C27 . . . . -4.4(7) ?
    C33 N1 C29 C30 . . . . -1.2(6) ?
    Ru1 N1 C29 C30 . . . . 179.4(3) ?
    N1 C29 C30 C31 . . . . 1.4(7) ?
    C29 C30 C31 C32 . . . . -0.5(7) ?
    C30 C31 C32 C33 . . . . -0.5(7) ?
    C29 N1 C33 C32 . . . . 0.1(6) ?
    Ru1 N1 C33 C32 . . . . 179.5(3) ?
    C29 N1 C33 C34 . . . . 178.4(4) ?
    Ru1 N1 C33 C34 . . . . -2.1(5) ?
    C31 C32 C33 N1 . . . . 0.8(6) ?
    C31 C32 C33 C34 . . . . -177.4(4) ?
    C38 N2 C34 C35 . . . . 1.8(6) ?
    Ru1 N2 C34 C35 . . . . -176.8(3) ?
    C38 N2 C34 C33 . . . . -178.7(4) ?
    Ru1 N2 C34 C33 . . . . 2.7(5) ?
    N1 C33 C34 N2 . . . . -0.4(5) ?
    C32 C33 C34 N2 . . . . 177.9(4) ?
    N1 C33 C34 C35 . . . . 179.1(4) ?
    C32 C33 C34 C35 . . . . -2.6(7) ?
    N2 C34 C35 C36 . . . . -2.1(6) ?
    C33 C34 C35 C36 . . . . 178.5(4) ?
    C34 C35 C36 C37 . . . . 0.6(7) ?
    C35 C36 C37 C38 . . . . 1.1(7) ?
    C34 N2 C38 C37 . . . . -0.1(6) ?
    Ru1 N2 C38 C37 . . . . 178.4(3) ?
    C36 C37 C38 N2 . . . . -1.3(7) ?
loop_
    _geom_hbond_atom_site_label_D
    _geom_hbond_atom_site_label_H
    _geom_hbond_atom_site_label_A
    _geom_hbond_site_symmetry_A
    _geom_hbond_distance_DH
    _geom_hbond_distance_HA
    _geom_hbond_distance_DA
    _geom_hbond_angle_DHA
    _geom_hbond_publ_flag
    C30 H30 O3 2_657 0.93 2.54 3.427(6) 159 y
    C32 H32 O4 2_557 0.93 2.49 3.322(6) 148 y
    C35 H35 O4 2_557 0.93 2.39 3.232(6) 151 y
_shelx_hkl_file
;
  -2   0   0 6711.40  137.13   2
  -2   0   0 6437.24  146.18   4
  -3   0   0   -0.65    3.21   4
  -3   0   0   -0.82    3.17   1
  -3   0   0   -0.93    4.11   2
  -4   0   0   63.27    5.84   1
  -4   0   0   54.28    5.68   4
  -4   0   0   69.18    8.00   2
  -5   0   0  731.61   24.89   2
  -5   0   0  715.90   20.96   1
  -6   0   0  312.06   16.80   2
  -6   0   0  295.83   13.60   1
  -7   0   0  271.38   15.36   1
  -7   0   0  337.91   18.69   2
  -8   0   0  496.17   24.36   2
  -9   0   0   97.76   14.33   2
 -10   0   0  291.24   21.22   2
 -11   0   0  123.70   17.90   2
 -12   0   0    4.82   14.41   2
 -13   0   0   75.29   19.66   2
 -13   1   0   -0.08   13.99   2
 -12   1   0  171.15   21.96   2
 -11   1   0   11.06   13.04   2
 -10   1   0  -13.12    9.99   2
  -9   1   0   20.24    9.72   2
  -8   1   0  151.37   15.48   2
  -7   1   0  141.82   13.67   2
  -7   1   0  141.24   12.62   1
  -6   1   0  496.40   18.83   1
  -6   1   0  450.24   20.89   2
  -6   1   0  532.14   20.67   4
  -5   1   0  251.94   12.49   1
  -5   1   0  240.10   13.40   4
  -4   1   0  690.39   21.96   4
  -4   1   0  674.95   20.14   1
   3  -1   0  502.29   15.92   1
   2  -1   0   28.76    5.58   1
   1  -1   0 8481.35  175.79   1
   0  -1   0   12.34    2.80   1
   0  -1   0    9.47    2.65   2
  -1  -1   0 2437.48   52.51   2
  -2  -1   0  357.60   12.25   2
  -3  -1   0 1897.26   45.09   2
  -4  -1   0   66.79    7.61   2
  -5  -1   0   84.85    9.34   2
  -6  -1   0  669.06   25.37   2
  -7  -1   0  298.83   18.10   2
  -8  -1   0  344.23   20.89   2
  -9  -1   0  358.26   21.94   2
 -10  -1   0  284.75   21.29   2
 -11  -1   0   72.62   16.53   2
 -12  -1   0  143.64   21.39   2
 -13  -1   0   -3.94   15.35   2
 -13   2   0   34.28   15.81   2
 -12   2   0   34.72   15.35   2
 -11   2   0   54.65   14.37   2
 -10   2   0  411.96   24.04   2
  -9   2   0  182.63   16.42   2
  -8   2   0   85.17   13.04   2
  -8   2   0  107.25   13.46   1
  -7   2   0    8.79    8.65   4
  -7   2   0   15.79    9.15   1
  -6   2   0  443.92   18.71   1
  -6   2   0  411.54   20.08   4
  -5   2   0   24.37    7.19   4
  -5   2   0   17.24    6.48   1
   4  -2   0  230.56   13.42   1
   3  -2   0   25.54    6.66   1
   2  -2   0 2174.48   50.54   1
   1  -2   0  163.75   11.07   1
   1  -2   0  191.77   10.27   2
   0  -2   0 9999.69  206.71   1
   0  -2   0 9996.20  204.98   2
  -1  -2   0  510.59   14.38   1
  -1  -2   0  542.91   16.02   2
  -2  -2   0  287.57   12.41   2
  -3  -2   0  107.76    9.29   2
  -4  -2   0    2.78    4.74   2
  -5  -2   0  548.94   21.72   2
  -6  -2   0  817.27   28.93   2
  -7  -2   0  286.57   18.20   2
  -8  -2   0  290.46   19.73   2
  -9  -2   0  190.09   17.43   2
 -10  -2   0    0.87   11.00   2
 -11  -2   0   88.92   17.95   2
 -12  -2   0    7.97   15.23   2
 -12   3   0  137.14   18.13   2
 -11   3   0  126.12   17.19   2
 -10   3   0  191.45   16.99   2
  -8   3   0   65.52   13.26   4
  -8   3   0   89.33   14.32   1
  -7   3   0  259.11   19.80   4
  -7   3   0  291.30   18.27   1
  -6   3   0  213.23   14.66   1
  -6   3   0  225.58   17.19   4
   4  -3   0   40.72    9.26   1
   3  -3   0  127.90   11.94   1
   2  -3   0  339.59   15.40   1
   2  -3   0  307.71   13.52   2
   1  -3   0 1659.31   39.76   2
   1  -3   0 1666.61   41.17   1
   0  -3   0  661.48   20.31   2
   0  -3   0  700.08   20.98   1
  -1  -3   0 1416.85   35.50   2
  -1  -3   0 1458.64   34.67   1
  -2  -3   0   12.32    5.07   2
  -2  -3   0   10.06    4.40   1
  -3  -3   0  214.35   12.00   2
  -4  -3   0    6.08    5.52   2
  -5  -3   0   62.38    9.20   2
  -6  -3   0  423.62   20.80   2
  -7  -3   0  122.35   13.63   2
  -8  -3   0  247.10   18.89   2
  -9  -3   0  228.51   19.24   2
 -10  -3   0   65.92   15.26   2
 -11  -3   0   -3.38   13.82   2
 -12  -3   0   37.22   18.54   2
 -12   4   0   53.26   14.47   2
 -11   4   0  100.65   15.07   2
  -9   4   0   23.16   12.54   4
  -9   4   0   26.11   12.37   1
  -8   4   0  118.01   15.19   1
  -8   4   0  111.45   15.14   4
  -7   4   0   15.20   10.30   4
  -7   4   0    8.20   10.24   1
  -6   4   0  680.40   27.71   1
  -6   4   0  709.32   30.62   4
   5  -4   0   53.14   11.99   1
   4  -4   0 1026.27   33.37   1
   3  -4   0  325.99   17.51   1
   2  -4   0 1244.19   33.33   2
   2  -4   0 1218.89   35.15   1
   1  -4   0 1069.46   30.74   1
   1  -4   0 1046.02   29.03   2
   0  -4   0  199.76   11.90   2
   0  -4   0  199.23   12.98   1
  -1  -4   0   64.24    7.83   2
  -1  -4   0   68.40    7.78   1
  -2  -4   0  206.99   12.64   2
  -2  -4   0  221.14   11.69   1
  -3  -4   0   44.62    7.86   2
  -3  -4   0   41.76    6.20   1
  -4  -4   0   -0.24    5.47   2
  -5  -4   0   21.93    8.28   2
  -7  -4   0  162.16   15.94   2
  -8  -4   0   41.25   11.61   2
  -9  -4   0   52.70   13.70   2
 -10  -4   0   -5.60   11.90   2
 -11  -4   0   11.25   15.01   2
 -12  -4   0  -19.87   15.03   2
 -12   5   0   26.34   11.15   2
  -9   5   0   39.64   13.29   4
  -9   5   0   53.60   14.36   1
  -8   5   0    5.41   10.33   1
  -8   5   0    8.02   10.43   4
  -7   5   0  324.86   20.49   1
  -7   5   0  305.95   23.36   4
  -6   5   0  114.94   15.05   1
  -6   5   0   53.11   15.38   4
   5  -5   0 1055.89   37.19   1
   4  -5   0   10.56   10.81   1
   3  -5   0  545.17   23.98   1
   2  -5   0  446.56   20.74   1
   2  -5   0  415.19   18.51   2
   1  -5   0  954.23   31.47   1
   1  -5   0  966.07   29.03   2
   0  -5   0  575.89   21.96   1
   0  -5   0  592.69   21.36   2
  -1  -5   0  926.34   28.44   2
  -1  -5   0  897.07   28.26   1
  -2  -5   0  184.29   13.16   2
  -2  -5   0  166.53   12.55   1
  -3  -5   0  256.43   13.74   1
  -3  -5   0  261.33   15.50   2
  -4  -5   0   12.79    7.39   2
  -5  -5   0  116.75   13.28   2
  -6  -5   0  277.10   18.82   2
  -7  -5   0  244.29   18.67   2
  -8  -5   0  178.71   17.65   2
  -9  -5   0  -16.38   10.48   2
 -10  -5   0   64.76   17.58   2
 -11  -5   0   -4.99   16.92   2
 -12  -5   0   40.85   20.90   2
 -10   6   0    2.95   12.93   1
  -9   6   0    3.94   11.99   4
  -9   6   0   -4.33   10.90   1
  -8   6   0  108.09   16.82   4
  -8   6   0   80.72   15.44   1
  -7   6   0   -7.01    9.46   1
  -7   6   0  -20.30   10.90   4
  -6   6   0  558.78   27.58   1
  -6   6   0  554.25   30.06   4
   5  -6   0   23.56   13.78   1
   4  -6   0  805.76   33.04   1
   3  -6   0    5.53   11.40   1
   3  -6   0   11.41    9.32   2
   2  -6   0  530.85   22.19   2
   2  -6   0  521.79   24.90   1
   1  -6   0  193.54   16.28   1
   1  -6   0  188.40   14.64   2
   0  -6   0  116.67   12.24   2
   0  -6   0  116.53   12.99   1
  -1  -6   0  352.55   18.70   1
  -1  -6   0  315.56   17.41   2
  -2  -6   0  557.31   22.41   1
  -2  -6   0  556.03   22.88   2
  -3  -6   0  241.33   16.00   2
  -3  -6   0  208.86   14.98   1
  -4  -6   0  105.29   13.11   2
  -5  -6   0  311.13   19.84   2
  -6  -6   0  174.73   17.42   2
  -7  -6   0  213.55   18.53   2
  -8  -6   0   12.08   11.62   2
  -9  -6   0  173.01   20.48   2
 -10  -6   0  -10.84   14.31   2
 -11  -6   0  112.93   22.55   2
 -10   7   0  -10.10   14.38   1
  -9   7   0  106.75   18.85   1
  -9   7   0   93.69   18.91   4
  -8   7   0   33.59   13.67   4
  -8   7   0   40.41   14.20   1
  -7   7   0  104.31   17.45   4
  -7   7   0  111.58   16.52   1
  -6   7   0   34.34   13.13   4
  -6   7   0   26.77   12.05   1
   4  -7   0   51.04   15.88   1
   3  -7   0  599.39   26.45   2
   3  -7   0  557.28   29.06   1
   2  -7   0  120.42   16.90   1
   2  -7   0   99.38   14.02   2
   1  -7   0  174.40   16.61   2
   1  -7   0  166.18   17.86   1
   0  -7   0  269.49   18.31   2
   0  -7   0  229.15   19.24   1
  -1  -7   0  354.59   21.46   1
  -1  -7   0  400.19   21.39   2
  -2  -7   0  166.33   16.11   2
  -2  -7   0  157.96   16.73   1
  -3  -7   0  219.39   17.62   2
  -3  -7   0  245.02   17.36   1
  -4  -7   0  112.07   14.22   2
  -5  -7   0  619.50   28.65   2
  -6  -7   0   78.49   14.47   2
  -7  -7   0  237.07   20.59   2
  -8  -7   0  373.87   26.63   2
  -9  -7   0   16.68   15.72   2
 -10  -7   0   65.56   19.87   2
 -11  -7   0   31.72   18.02   2
 -10   8   0   17.67   15.76   1
  -9   8   0  -12.06   14.13   4
  -9   8   0    8.48   14.78   1
  -8   8   0  107.45   19.95   4
  -8   8   0  116.36   19.29   1
  -7   8   0    2.84   12.04   1
  -7   8   0  -14.70   11.65   4
  -6   8   0  212.89   19.77   1
  -6   8   0  229.84   22.40   4
   4  -8   0  122.41   18.83   1
   3  -8   0   13.51   14.43   1
   3  -8   0    1.38   12.11   2
   2  -8   0   34.00   15.59   1
   2  -8   0   53.15   13.74   2
   1  -8   0  124.47   17.04   2
   1  -8   0  143.21   18.89   1
   0  -8   0  370.41   22.31   2
   0  -8   0  341.65   24.08   1
  -1  -8   0  123.34   15.71   2
  -1  -8   0  127.59   17.40   1
  -2  -8   0  462.96   24.47   2
  -2  -8   0  470.59   25.49   1
  -3  -8   0   10.33   10.62   2
  -4  -8   0  160.63   17.42   2
  -5  -8   0   13.93   11.08   2
  -6  -8   0  -16.38   10.27   2
  -7  -8   0  225.41   21.46   2
  -8  -8   0    1.96   14.45   2
  -9  -8   0   83.75   20.88   2
 -10  -8   0   25.97   18.50   2
  -9   9   0   37.10   17.42   1
  -8   9   0   18.40   15.79   1
  -8   9   0   -4.35   15.19   4
  -7   9   0  155.46   21.93   4
  -7   9   0  181.48   21.54   1
  -6   9   0   33.31   15.44   4
  -6   9   0   43.43   13.89   1
  -5   9   0  410.00   27.02   1
  -5   9   0  430.98   30.08   4
   3  -9   0   96.06   17.11   2
   3  -9   0  138.72   20.58   1
   2  -9   0   -7.38   14.00   1
   2  -9   0   -8.47   11.78   2
   1  -9   0  142.67   18.11   2
   1  -9   0  125.93   19.44   1
   0  -9   0   32.22   14.85   1
   0  -9   0   32.26   13.30   2
  -1  -9   0  161.12   18.55   2
  -1  -9   0  175.62   19.48   1
  -2  -9   0   91.12   15.86   2
  -2  -9   0   94.95   16.32   1
  -3  -9   0  129.28   17.02   2
  -4  -9   0   65.53   15.00   2
  -5  -9   0   54.91   14.81   2
  -6  -9   0   57.46   16.73   2
  -7  -9   0  -29.00   12.90   2
  -8  -9   0   77.06   20.84   2
  -9  -9   0    3.78   16.25   2
  -7  10   0   -1.79   15.63   4
  -7  10   0    6.29   15.25   1
  -6  10   0  171.33   21.71   1
  -6  10   0  150.50   22.88   4
  -5  10   0   13.22   13.24   4
  -5  10   0   -3.43   11.96   1
  -4  10   0   70.82   17.19   1
  -4  10   0   73.67   16.65   4
   3 -10   0   11.82   14.49   2
   2 -10   0   49.61   15.81   2
   1 -10   0   -7.77   13.16   2
   1 -10   0    0.37   14.22   1
   0 -10   0  350.78   27.30   1
   0 -10   0  355.24   24.69   2
  -1 -10   0  169.23   19.35   2
  -1 -10   0  145.95   19.89   1
  -2 -10   0   65.27   15.59   2
  -3 -10   0   69.97   16.10   2
  -4 -10   0    2.70   13.17   2
  -5 -10   0   57.23   16.75   2
  -6 -10   0   36.68   16.36   2
  -7 -10   0   21.54   17.01   2
  -8 -10   0   49.69   19.48   2
  -6  11   0   19.88   13.88   1
  -6  11   0  -13.15   14.28   4
  -5  11   0   11.53    7.93   4
  -5  11   0   29.81    8.43   1
  -4  11   0   13.92   12.89   1
  -4  11   0   -7.78   14.15   4
   3 -11   0   -9.77   13.82   2
  -3  11   0    3.61   12.83   1
  -3  11   0   12.17   13.47   4
  -2  11   0   34.80   16.67   1
  -2  11   0   35.22   15.33   4
   2 -11   0   17.05   15.95   2
   1 -11   0   49.90   18.30   2
   0 -11   0   85.87   18.70   2
  -1 -11   0   91.49   18.71   2
  -2 -11   0   31.32   16.00   2
  -3 -11   0   28.59   15.77   2
  -4 -11   0  -12.91   13.97   2
  -5 -11   0   12.57   16.22   2
  -6 -11   0  -17.54    8.18   2
  -7 -11   0  -17.13    8.84   2
  -4  12   0   -1.78    8.30   4
  -4  12   0   29.77    8.38   1
   3 -12   0   24.67   16.37   2
  -3  12   0  -10.36    8.15   4
  -3  12   0    6.43    8.44   1
   2 -12   0   99.00   20.94   2
  -2  12   0  112.39   18.51   1
  -2  12   0   83.09   17.47   4
  -1  12   0    5.58   13.72   4
  -1  12   0   10.33   14.36   1
   1 -12   0   -1.96   16.34   2
   0  12   0   90.33   16.70   4
   0  12   0  106.13   18.33   1
   0 -12   0   79.11   20.92   2
  -1 -12   0   74.63   19.94   2
  -2 -12   0   55.16   18.72   2
  -3 -12   0    7.33   13.50   2
  -4 -12   0   -8.92    6.55   2
  -5 -12   0   -4.63    8.74   2
  -2  13   0  -14.06   18.53   4
  -2  13   0    8.07   16.76   1
   1 -13   0   -8.95   19.49   2
  -1  13   0   24.80   14.50   4
   0 -13   0   -5.92   10.33   2
  -1 -13   0   -9.37    9.44   2
   0 -13   1  -23.99   22.02   2
  -1  13  -1   25.45   16.69   4
  -1  13  -1   16.93   16.24   1
  -4 -12   1   -7.30    8.02   2
  -3 -12   1    8.50   10.99   2
  -2 -12   1  141.84   21.92   2
  -1 -12   1  -24.06   15.72   2
   0 -12   1  101.65   21.66   2
   1 -12   1  -22.48   15.16   2
  -2  12  -1  192.04   22.56   4
   2 -12   1  167.48   24.00   2
   3 -12   1    0.55   16.03   2
  -3  12  -1    1.29    6.76   4
  -4  12  -1    7.06    9.47   4
  -4  12  -1   -4.11    7.88   1
  -6 -11   1  -10.04    6.47   2
  -5 -11   1   75.62   19.37   2
  -4 -11   1   -6.60   14.73   2
  -3 -11   1   90.99   19.49   2
  -2 -11   1  -11.29   14.67   2
  -1 -11   1  212.19   23.37   2
  -1 -11   1  228.66   25.37   1
   0 -11   1   -8.87   15.20   1
   0 -11   1    8.79   15.31   2
   1 -11   1  254.91   26.70   1
   1 -11   1  272.33   25.57   2
   2 -11   1  -25.85   14.20   2
   2 -11   1    0.77   17.15   1
   3 -11   1   78.79   18.96   2
  -5  11  -1   12.07    6.03   4
  -5  11  -1    0.86    6.10   1
  -6  11  -1   10.58   14.26   4
  -6  11  -1   17.41   13.25   1
  -8 -10   1  -19.62    8.72   2
  -7 -10   1   -4.43   13.23   2
  -6 -10   1   73.68   18.19   2
  -5 -10   1   12.92   14.41   2
  -4 -10   1   73.51   16.96   2
  -3 -10   1    3.28   13.42   2
  -2 -10   1   97.29   17.69   2
  -1 -10   1    0.18   12.91   2
  -1 -10   1   -7.24   13.26   1
   0 -10   1  467.73   30.14   1
   0 -10   1  503.29   28.76   2
   1 -10   1  -12.25   14.71   1
   1 -10   1    9.49   13.68   2
   2 -10   1  200.63   24.85   1
   2 -10   1  170.61   20.58   2
   3 -10   1   12.49   17.42   1
   3 -10   1  -12.07   14.24   2
  -6  10  -1   26.05   14.40   1
  -6  10  -1   30.83   15.63   4
  -7  10  -1  197.67   21.30   1
  -7  10  -1  204.07   25.02   4
  -9  -9   1   60.14   21.11   2
  -8  -9   1   13.97   15.91   2
  -7  -9   1   89.02   18.65   2
  -6  -9   1   10.23   14.19   2
  -5  -9   1  146.64   19.28   2
  -4  -9   1   19.66   12.66   2
  -3  -9   1   52.69   14.25   2
  -2  -9   1   52.98   14.34   2
  -2  -9   1   54.03   14.40   1
  -1  -9   1  346.83   24.11   1
  -1  -9   1  335.86   23.01   2
   0  -9   1   26.56   14.32   1
   0  -9   1  -11.92   10.76   2
   1  -9   1  298.82   23.71   1
   1  -9   1  340.76   23.34   2
   2  -9   1   -4.41   11.37   2
   2  -9   1  -22.68   13.22   1
   3  -9   1  139.57   19.09   2
   3  -9   1  124.28   20.80   1
   4  -9   1  131.22   21.50   1
  -6   9  -1  169.58   19.04   1
  -6   9  -1  179.43   21.08   4
  -7   9  -1  105.13   19.10   4
  -7   9  -1  114.60   17.65   1
  -8   9  -1   81.25   17.08   1
  -8   9  -1   82.91   18.47   4
  -9   9  -1   -5.72   13.58   4
  -9   9  -1    4.02   14.21   1
 -10  -8   1  130.06   24.56   2
  -9  -8   1   55.27   20.06   2
  -8  -8   1    4.15   15.05   2
  -7  -8   1  282.95   23.38   2
  -6  -8   1   58.68   14.75   2
  -5  -8   1   79.12   14.55   2
  -4  -8   1  101.92   15.58   2
  -3  -8   1   16.34   11.88   2
  -2  -8   1  369.77   22.79   2
  -2  -8   1  371.84   23.43   1
  -1  -8   1    5.99   11.38   2
  -1  -8   1    6.14   12.71   1
   0  -8   1  432.07   25.83   1
   0  -8   1  431.05   24.55   2
   1  -8   1    6.81   11.32   2
   1  -8   1   39.09   14.96   1
   2  -8   1   19.52   12.41   2
   2  -8   1   21.01   13.92   1
   3  -8   1    9.40   13.79   1
   3  -8   1    9.49   12.90   2
   4  -8   1   81.35   17.65   1
   5  -8   1   -3.18   14.84   1
  -7   8  -1   92.58   16.83   1
  -7   8  -1   65.39   15.87   4
  -8   8  -1   66.61   17.43   4
  -8   8  -1   99.71   17.32   1
  -9   8  -1   27.64   15.86   4
  -9   8  -1   17.46   14.61   1
 -10   8  -1   -5.62   12.22   4
 -10   8  -1  -17.58   12.93   1
 -11  -7   1   86.75   21.48   2
 -10  -7   1   69.10   19.61   2
  -9  -7   1   55.70   17.19   2
  -8  -7   1  213.76   21.73   2
  -7  -7   1  339.03   24.43   2
  -6  -7   1  -10.56    9.43   2
  -5  -7   1  500.02   25.97   2
  -4  -7   1   -0.62    9.35   2
  -3  -7   1  302.24   18.61   1
  -3  -7   1  249.16   19.23   2
  -2  -7   1   68.61   12.10   2
  -2  -7   1   46.29   12.76   1
  -1  -7   1  359.34   21.88   1
  -1  -7   1  329.95   20.30   2
   0  -7   1   10.03    9.83   2
   0  -7   1   26.37   12.06   1
   1  -7   1  517.51   24.39   2
   1  -7   1  544.79   27.22   1
   2  -7   1   97.16   15.88   1
   2  -7   1   96.74   14.12   2
   3  -7   1  153.13   17.65   2
   3  -7   1  215.79   21.01   1
   4  -7   1   -3.89   13.00   1
   5  -7   1   58.38   16.33   1
   6  -7   1  260.70   22.92   1
  -7   7  -1   15.80   11.66   1
  -7   7  -1    7.94   11.88   4
  -8   7  -1   49.71   13.75   1
  -8   7  -1   65.54   15.09   4
  -9   7  -1   11.58   13.25   1
  -9   7  -1    6.64   13.98   4
 -10   7  -1   41.29   16.04   1
 -10   7  -1   44.83   15.78   4
 -11  -6   1   88.76   20.75   2
 -10  -6   1   60.21   18.09   2
  -9  -6   1   53.08   15.84   2
  -8  -6   1  175.90   19.29   2
  -7  -6   1   43.38   12.50   2
  -6  -6   1  787.90   32.63   2
  -5  -6   1  141.88   15.74   2
  -4  -6   1  407.47   21.41   2
  -3  -6   1  130.71   13.52   2
  -3  -6   1  115.40   12.41   1
  -2  -6   1  495.59   21.78   1
  -2  -6   1  449.72   20.94   2
  -1  -6   1   31.82    8.92   2
  -1  -6   1   26.85    9.47   1
   0  -6   1  476.76   22.35   1
   0  -6   1  447.88   20.20   2
   1  -6   1  313.86   17.64   2
   1  -6   1  309.90   19.60   1
   2  -6   1  602.77   24.28   2
   2  -6   1  632.79   27.58   1
   3  -6   1  174.38   18.20   1
   3  -6   1  172.90   15.83   2
   4  -6   1  222.88   20.04   1
   5  -6   1   89.17   16.73   1
   6  -6   1    6.83   13.56   1
  -8   6  -1    0.68    9.65   1
  -8   6  -1   -8.22   10.08   4
  -9   6  -1  120.84   17.37   1
  -9   6  -1  130.62   18.05   4
 -10   6  -1  -14.23   11.92   4
 -10   6  -1    6.31   12.49   1
 -12  -5   1   -4.59   18.00   2
 -11  -5   1   80.86   21.29   2
 -10  -5   1   47.43   17.42   2
  -9  -5   1  144.65   19.75   2
  -8  -5   1   85.98   15.53   2
  -7  -5   1  382.28   22.58   2
  -6  -5   1   65.96   11.68   2
  -5  -5   1  416.72   21.23   2
  -4  -5   1    1.05    5.87   1
  -4  -5   1   -0.49    6.86   2
  -3  -5   1  600.99   23.37   2
  -3  -5   1  587.28   20.24   1
  -2  -5   1   12.95    7.00   2
  -2  -5   1   21.50    6.92   1
  -1  -5   1 1482.23   39.60   1
  -1  -5   1 1449.40   39.69   2
   0  -5   1  411.30   18.19   2
   0  -5   1  409.02   19.45   1
   1  -5   1 2277.29   56.82   1
   1  -5   1 2127.20   53.59   2
   2  -5   1  190.18   13.49   2
   2  -5   1  187.13   16.01   1
   3  -5   1  390.01   18.23   2
   3  -5   1  374.19   20.32   1
   4  -5   1  303.98   20.69   1
   5  -5   1   86.43   14.97   1
   6  -5   1  514.67   27.73   1
  -8   5  -1   24.51   11.42   4
  -8   5  -1   42.91   11.55   1
  -9   5  -1    2.18   10.47   4
  -9   5  -1    5.47   10.77   1
 -12   5  -1   65.86   12.70   2
 -12  -4   1   74.15   20.08   2
 -11  -4   1   14.75   15.87   2
 -10  -4   1   47.98   15.02   2
  -9  -4   1   33.35   12.46   2
  -8  -4   1  211.30   18.17   2
  -7  -4   1    2.77    8.22   2
  -6  -4   1  439.68   22.19   2
  -5  -4   1   17.74    7.89   2
  -4  -4   1  350.09   17.40   2
  -3  -4   1  115.02   11.39   2
  -3  -4   1   99.01    9.15   1
  -2  -4   1  420.66   17.41   2
  -2  -4   1  414.86   15.72   1
  -1  -4   1  433.76   17.13   2
  -1  -4   1  415.78   16.49   1
   0  -4   1 2021.82   49.34   1
   0  -4   1 2025.31   48.80   2
   1  -4   1  760.03   23.02   2
   1  -4   1  742.32   24.85   1
   2  -4   1 1865.50   48.58   1
   2  -4   1 1894.92   46.20   2
   3  -4   1  806.91   27.82   1
   4  -4   1   93.34   12.03   1
   5  -4   1  367.20   21.08   1
   6  -4   1   74.73   14.46   1
  -8   4  -1   10.06    9.23   1
  -8   4  -1    0.62    9.53   4
  -9   4  -1  243.70   21.14   4
  -9   4  -1  264.96   19.82   1
 -11   4  -1   90.17   14.15   2
 -12   4  -1    2.94   11.36   2
 -12  -3   1   32.08   18.21   2
 -11  -3   1   51.79   16.56   2
  -9  -3   1  477.80   27.33   2
  -8  -3   1    0.90    8.33   2
  -7  -3   1  359.53   21.11   2
  -6  -3   1   96.22   11.85   2
  -5  -3   1  602.51   23.71   2
  -4  -3   1   86.56    9.69   2
  -3  -3   1  102.38    7.35   1
  -3  -3   1  134.83   10.52   2
  -2  -3   1   27.09    5.14   1
  -2  -3   1   21.41    5.67   2
  -1  -3   1 1186.85   30.95   2
  -1  -3   1 1211.22   30.36   1
   0  -3   1  739.50   21.88   1
   0  -3   1  758.54   21.48   2
   1  -3   1 1310.52   32.57   2
   1  -3   1 1323.99   34.16   1
   2  -3   1 1218.62   31.42   2
   2  -3   1 1179.54   33.11   1
   3  -3   1  222.61   14.15   1
   4  -3   1  310.67   16.80   1
   5  -3   1   38.63    9.67   1
   6  -3   1  168.02   16.26   1
  -7   3  -1  -10.61    8.07   1
  -8   3  -1  236.81   20.11   4
  -8   3  -1  230.97   17.90   1
 -10   3  -1  217.20   17.93   2
 -11   3  -1   24.77   11.66   2
 -12   3  -1  187.89   19.88   2
 -12  -2   1  113.47   21.09   2
 -11  -2   1   13.91   14.03   2
 -10  -2   1  330.52   23.09   2
  -9  -2   1   69.77   14.01   2
  -8  -2   1  718.57   30.26   2
  -7  -2   1   -4.70    6.46   2
  -6  -2   1 1220.91   37.89   2
  -5  -2   1  103.19   10.75   2
  -4  -2   1 1674.78   43.83   2
  -3  -2   1   11.47    5.05   2
  -2  -2   1 1136.77   26.71   1
  -2  -2   1 1138.54   29.68   2
  -1  -2   1  901.94   23.64   2
  -1  -2   1  886.34   22.49   1
   0  -2   1 1724.37   39.17   1
   0  -2   1 1654.56   38.15   2
   1  -2   1 4580.06   94.60   2
   1  -2   1 4371.11   95.72   1
   2  -2   1 1124.14   29.53   1
   3  -2   1  301.56   14.01   1
   4  -2   1   12.68    6.28   1
   5  -2   1   43.96    8.87   1
  -7   2  -1  435.06   20.02   1
  -7   2  -1  458.82   22.86   4
  -8   2  -1  -11.88    8.53   1
  -8   2  -1  -10.35    7.31   2
  -8   2  -1   -2.89    8.84   4
  -9   2  -1  471.68   23.99   2
 -10   2  -1   39.72   11.87   2
 -11   2  -1  230.72   19.06   2
 -12   2  -1   10.72   13.73   2
 -13   2  -1  107.88   18.74   2
 -13  -1   1   35.49   17.75   2
 -12  -1   1   78.88   19.49   2
 -11  -1   1  260.88   22.75   2
 -10  -1   1   99.80   16.01   2
  -9  -1   1  433.88   24.12   2
  -8  -1   1    6.00    7.93   2
  -7  -1   1  796.56   30.66   2
  -6  -1   1  100.86   11.19   2
  -5  -1   1 3460.15   80.60   2
  -5  -1   1 3384.86   74.29   1
  -4  -1   1   14.79    5.27   2
  -3  -1   1  399.42   15.10   2
  -2  -1   1  488.61   13.00   1
  -2  -1   1  491.97   15.47   2
  -1  -1   1   98.42    5.14   1
  -1  -1   1  114.84    6.50   2
   0  -1   1 1333.73   29.93   1
   1  -1   1  725.30   18.36   1
   2  -1   1   14.80    5.13   1
   3  -1   1   81.45    7.95   1
   4  -1   1   -0.11    2.14   1
   5  -1   1   53.46    8.49   1
  -6   1  -1  225.11   14.96   2
  -7   1  -1   74.72   11.30   2
  -7   1  -1   70.68   10.29   4
  -7   1  -1   74.88   10.15   1
  -8   1  -1  570.78   25.88   2
  -9   1  -1   10.97    9.12   2
 -10   1  -1    9.59   10.24   2
 -11   1  -1   16.48   12.64   2
 -13   1  -1   -2.98   14.42   2
 -12   0   1  153.47   21.92   2
 -11   0   1   37.90   14.28   2
 -10   0   1  588.58   30.14   2
  -9   0   1   -9.90    7.94   2
  -8   0   1  654.73   28.79   2
  -7   0   1   38.65    9.62   2
  -6   0   1  628.30   20.95   1
  -6   0   1  661.31   25.60   2
  -5   0   1   25.68    5.95   1
  -5   0   1   26.13    7.34   2
  -4   0   1  466.88   18.14   2
  -4   0   1  463.05   15.10   1
  -3   0   1  283.32   13.25   2
  -3   0   1  277.88   10.68   1
  -2   0   1 2778.67   61.02   2
  -2   0   1 2778.35   59.77   1
  -1   0   1 3875.81   82.26   1
   0   0   1    0.06    0.58   1
   1   0   1    0.13    0.52   1
   2   0   1   46.64    4.17   1
  -2   0  -1   59.99    5.01   2
  -3   0  -1  541.78   16.95   2
   3   0   1  485.63   15.04   1
   4   0   1   12.08    5.05   1
  -4   0  -1    7.86    5.14   2
  -5   0  -1  158.00   11.34   2
  -5   0  -1  110.37    9.47   4
  -5   0  -1  122.95    8.24   1
  -6   0  -1  -11.01    4.60   1
  -6   0  -1   -4.67    5.35   2
  -6   0  -1   -0.73    4.80   4
  -7   0  -1  745.35   28.07   2
  -7   0  -1  715.60   24.01   1
  -8   0  -1    6.01    8.33   2
  -9   0  -1   25.68   10.10   2
 -10   0  -1   -0.53    9.59   2
 -11   0  -1   89.73   16.65   2
 -12   0  -1   43.32   15.34   2
 -13   0  -1   30.55   17.00   2
 -12   1   1   22.75   15.15   2
 -11   1   1  150.92   19.93   2
 -10   1   1   -3.81   10.83   2
  -9   1   1   17.50   10.35   2
  -8   1   1   34.90   11.00   2
  -7   1   1  398.14   21.26   2
  -7   1   1  434.73   19.29   1
  -6   1   1   23.82    8.29   2
  -5   1   1 2282.96   54.47   1
  -4   1   1   61.56    6.97   1
  -3   1   1 1340.33   32.30   1
  -3   1   1 1307.72   34.34   4
  -2   1   1 3211.97   69.75   1
  -2   1   1 3266.55   74.70   4
  -1   1   1 2084.27   48.57   4
  -1   1   1 2078.92   45.41   1
   0   1   1 2494.60   52.60   1
   0  -1  -1 2403.65   51.84   2
  -1  -1  -1 1609.18   35.49   2
  -2  -1  -1   77.78    6.74   2
  -3  -1  -1  286.01   12.04   2
  -4  -1  -1  171.51   10.84   2
  -5  -1  -1   36.84    7.00   2
  -6  -1  -1 1359.42   39.85   2
  -7  -1  -1   46.51    9.58   2
  -8  -1  -1  750.86   30.18   2
  -9  -1  -1    5.01    8.76   2
 -10  -1  -1  203.01   18.61   2
 -11  -1  -1  -27.73   11.30   2
 -12  -1  -1   77.50   18.45   2
 -13  -1  -1  -21.60   15.20   2
 -12   2   1   44.06   16.54   2
 -11   2   1    9.02   11.40   2
 -10   2   1  154.01   16.45   2
  -9   2   1    3.49    9.61   2
  -8   2   1    0.00    8.94   2
  -8   2   1   17.51    9.52   1
  -7   2   1   -3.12    8.07   1
  -6   2   1  454.09   19.36   1
  -5   2   1   12.65    5.92   1
  -5   2   1   15.79    6.14   4
  -4   2   1  956.87   27.37   1
  -4   2   1  955.51   29.38   4
  -3   2   1   58.30    6.71   1
  -3   2   1   50.25    7.34   4
  -2   2   1 1543.30   39.74   4
  -2   2   1 1539.91   37.05   1
   1  -2  -1   14.40    4.98   2
   0  -2  -1 1209.65   28.86   2
   0  -2  -1 1258.68   29.68   1
  -1  -2  -1  730.27   19.51   2
  -2  -2  -1 1005.67   26.25   2
  -3  -2  -1   31.63    5.55   2
  -4  -2  -1   49.56    7.29   2
  -5  -2  -1  527.19   20.88   2
  -6  -2  -1  430.37   20.06   2
  -7  -2  -1  719.83   28.39   2
  -8  -2  -1    0.61    8.35   2
  -9  -2  -1  198.75   17.56   2
 -10  -2  -1   85.16   15.13   2
 -11  -2  -1  143.29   19.57   2
 -12  -2  -1   64.77   18.16   2
 -13  -2  -1   55.97   19.08   2
 -12   3   1   -9.42   12.85   2
 -11   3   1  249.57   21.15   2
 -10   3   1    1.59    9.92   2
  -8   3   1   22.18   11.36   1
  -7   3   1  578.35   27.91   4
  -7   3   1  612.86   25.84   1
  -6   3   1   99.97   12.57   4
  -6   3   1   96.50   12.31   1
  -5   3   1  486.42   21.87   4
  -5   3   1  485.79   19.83   1
  -4   3   1  592.24   24.06   4
  -4   3   1  626.33   21.76   1
   2  -3  -1   97.15   10.83   1
   1  -3  -1  282.00   12.97   2
   1  -3  -1  261.54   14.10   1
   0  -3  -1  362.72   15.12   1
   0  -3  -1  358.12   14.09   2
  -1  -3  -1  126.49    9.48   1
  -1  -3  -1  117.75    6.08   3
  -1  -3  -1  145.62   10.01   2
  -2  -3  -1   34.23    5.14   1
  -2  -3  -1   43.51    6.34   2
  -3  -3  -1   -0.15    4.35   2
  -4  -3  -1  141.17   11.58   2
  -5  -3  -1  144.73   12.02   2
  -6  -3  -1 1545.67   45.04   2
  -7  -3  -1    6.03    7.69   2
  -8  -3  -1  516.01   25.72   2
  -9  -3  -1    2.54    9.30   2
 -10  -3  -1   82.66   15.83   2
 -11  -3  -1   50.67   15.74   2
 -12  -3  -1    4.15   16.11   2
 -13  -3  -1   40.30   17.94   2
 -12   4   1  209.11   19.81   2
 -11   4   1   56.14   13.30   2
  -9   4   1   -1.36   10.85   1
  -8   4   1  153.16   16.22   1
  -7   4   1   79.75   13.39   1
  -7   4   1   53.85   12.18   4
  -6   4   1  475.01   23.03   1
  -6   4   1  457.18   24.73   4
  -5   4   1  248.52   15.96   1
  -5   4   1  273.73   18.88   4
  -4   4   1 1079.91   35.89   4
  -4   4   1 1071.42   33.22   1
   3  -4  -1   -5.15    7.26   1
   2  -4  -1   57.56    9.68   1
   2  -4  -1   70.16    8.87   2
   1  -4  -1  520.66   20.20   1
   1  -4  -1  515.62   18.58   2
   0  -4  -1  335.79   15.55   1
   0  -4  -1  345.35   14.92   2
  -1  -4  -1  658.58   16.90   3
  -1  -4  -1  686.11   21.82   2
  -1  -4  -1  721.96   21.53   1
  -2  -4  -1  327.36   13.37   1
  -2  -4  -1  331.31   14.91   2
  -3  -4  -1  205.44   13.05   2
  -4  -4  -1  118.85   11.43   2
  -5  -4  -1  233.84   14.99   2
  -6  -4  -1   13.65    8.20   2
  -7  -4  -1  473.35   24.01   2
  -8  -4  -1    6.12    9.02   2
  -9  -4  -1   64.51   14.27   2
 -10  -4  -1   22.84   12.94   2
 -11  -4  -1   47.06   16.70   2
 -12  -4  -1   -7.37   16.80   2
 -12   5   1   17.70   10.74   2
  -9   5   1  179.27   20.10   1
  -8   5   1   26.56   12.11   1
  -8   5   1   38.05   12.54   4
  -7   5   1  584.95   27.84   1
  -7   5   1  527.59   29.66   4
  -6   5   1  485.61   24.09   1
  -6   5   1  474.16   26.96   4
  -5   5   1 1900.59   57.73   4
  -5   5   1 1801.30   52.52   1
   3  -5  -1  172.10   15.69   1
   2  -5  -1   10.55    7.71   2
   2  -5  -1   -4.92    7.98   1
   1  -5  -1   18.33    7.34   2
   1  -5  -1    7.47    8.42   1
   0  -5  -1  499.30   20.69   1
   0  -5  -1  553.68   20.36   2
  -1  -5  -1  133.72   12.56   1
  -1  -5  -1  146.50   11.95   2
  -2  -5  -1  799.02   26.60   2
  -2  -5  -1  827.72   25.19   1
  -3  -5  -1   92.31   10.43   2
  -3  -5  -1   75.79    8.38   1
  -4  -5  -1  331.59   17.92   2
  -5  -5  -1  114.14   13.08   2
  -6  -5  -1  554.80   25.51   2
  -7  -5  -1   -9.85    8.37   2
  -8  -5  -1   69.99   13.73   2
  -9  -5  -1   64.39   14.51   2
 -10  -5  -1   79.09   17.78   2
 -11  -5  -1   16.78   17.04   2
 -12  -5  -1   33.50   19.56   2
 -10   6   1   40.44   16.01   1
  -9   6   1    7.28   12.09   1
  -8   6   1  146.46   18.61   1
  -8   6   1  143.94   18.47   4
  -7   6   1   99.87   15.93   1
  -7   6   1   73.35   16.37   4
  -6   6   1  354.81   22.22   1
  -6   6   1  417.92   26.37   4
  -5   6   1  213.37   17.25   1
  -5   6   1  215.64   19.83   4
   3  -6  -1  139.01   14.53   2
   3  -6  -1  127.26   15.97   1
   2  -6  -1  139.29   15.54   1
   2  -6  -1  136.09   13.96   2
   1  -6  -1   27.05    9.00   2
   1  -6  -1   20.93   10.32   1
   0  -6  -1    2.75    7.31   2
   0  -6  -1    3.90    8.49   1
  -1  -6  -1  736.89   26.46   2
  -1  -6  -1  696.18   25.92   1
  -2  -6  -1  363.60   12.61   3
  -2  -6  -1  404.68   18.90   1
  -2  -6  -1  362.49   18.75   2
  -3  -6  -1 1448.06   38.76   1
  -3  -6  -1 1450.14   42.50   2
  -4  -6  -1   68.54   11.74   2
  -5  -6  -1  428.99   22.44   2
  -6  -6  -1   44.29   12.35   2
  -7  -6  -1  225.22   18.72   2
  -8  -6  -1   36.19   13.12   2
 -10  -6  -1  -12.66   13.41   2
 -11  -6  -1   61.19   19.44   2
 -12  -6  -1   22.55   18.76   2
 -10   7   1  -24.99   14.81   1
  -9   7   1  118.45   19.85   1
  -8   7   1   34.73   13.96   1
  -8   7   1   23.27   13.30   4
  -7   7   1   68.34   15.88   4
  -7   7   1   79.92   16.11   1
  -6   7   1  187.61   17.69   1
  -6   7   1  178.37   19.86   4
  -5   7   1  518.70   29.68   4
  -5   7   1  505.65   26.36   1
  -4   7   1  118.54   15.68   1
  -4   7   1   77.36   15.43   4
   3  -7  -1  195.07   17.61   2
   2  -7  -1   42.76   12.01   2
   2  -7  -1   31.02   13.25   1
   1  -7  -1   40.21   13.25   1
   1  -7  -1   35.74   11.24   2
   0  -7  -1  351.44   22.06   1
   0  -7  -1  360.43   20.37   2
  -1  -7  -1   28.75   10.60   2
  -1  -7  -1    7.57   11.05   1
  -2  -7  -1  834.53   30.99   2
  -2  -7  -1  869.36   31.19   1
  -3  -7  -1   25.19    9.95   2
  -4  -7  -1  678.93   28.57   2
  -5  -7  -1   37.10   11.88   2
  -6  -7  -1  265.92   20.79   2
  -7  -7  -1   -5.73   10.85   2
  -8  -7  -1  296.02   23.86   2
  -9  -7  -1  115.05   20.18   2
 -10  -7  -1   77.26   21.24   2
 -11  -7  -1   57.27   20.25   2
 -10   8   1   41.60   18.16   1
  -9   8   1  -10.04   14.78   1
  -8   8   1   96.64   19.87   4
  -8   8   1  128.42   20.37   1
  -7   8   1   42.89   15.66   1
  -7   8   1   25.57   14.52   4
  -6   8   1  123.55   19.00   4
  -6   8   1  161.35   17.82   1
  -5   8   1   89.82   16.34   4
  -5   8   1  101.31   15.48   1
  -4   8   1    8.26   10.88   1
  -4   8   1   11.25   11.83   4
   3  -8  -1   36.85   13.50   2
   2  -8  -1   12.13   12.55   2
   1  -8  -1   12.43   11.91   2
   1  -8  -1  -18.96   12.11   1
   0  -8  -1  112.12   17.44   1
   0  -8  -1  159.65   17.25   2
  -1  -8  -1  285.29   20.43   2
  -1  -8  -1  289.06   22.31   1
  -2  -8  -1  110.22   15.94   1
  -2  -8  -1  112.68   15.64   2
  -3  -8  -1  691.25   29.74   2
  -4  -8  -1  271.91   20.41   2
  -5  -8  -1   39.85   12.82   2
  -6  -8  -1   -1.93   11.00   2
  -7  -8  -1  163.19   20.11   2
  -8  -8  -1   31.50   15.90   2
  -9  -8  -1  112.00   22.16   2
 -10  -8  -1  -21.65   17.67   2
  -9   9   1   38.22   18.07   1
  -8   9   1   24.46   16.22   1
  -8   9   1   -7.44   14.88   4
  -7   9   1   16.23   14.91   1
  -7   9   1   -0.56   15.32   4
  -6   9   1  172.66   21.10   1
  -6   9   1  137.43   20.47   4
  -5   9   1   54.70   17.04   4
  -5   9   1   81.65   16.70   1
  -4   9   1   10.72   11.52   1
  -4   9   1    6.11   12.28   4
  -3   9   1   -6.80   10.81   1
   3  -9  -1   16.08   12.84   2
  -3   9   1    3.16   11.74   4
   2  -9  -1   34.97   13.36   2
   1  -9  -1   33.92   13.84   2
   0  -9  -1   17.37   12.46   2
  -1  -9  -1   -8.94   11.49   2
  -2  -9  -1  322.46   22.33   2
  -3  -9  -1  123.52   16.37   2
  -4  -9  -1   26.11   12.56   2
  -5  -9  -1   14.79   12.77   2
  -6  -9  -1   36.05   16.01   2
  -7  -9  -1   46.49   16.61   2
  -8  -9  -1   55.08   18.14   2
  -9  -9  -1  168.13   24.86   2
  -7  10   1   74.56   20.72   4
  -7  10   1   93.58   21.07   1
  -6  10   1  114.28   21.00   1
  -6  10   1   74.23   20.65   4
  -5  10   1   37.95   15.96   4
  -5  10   1   48.57   15.59   1
  -4  10   1   51.75   15.37   1
  -4  10   1   36.00   15.46   4
  -3  10   1   50.43   15.80   4
   3 -10  -1   34.27   15.37   2
  -3  10   1   64.78   15.33   1
  -2  10   1   83.32   17.07   4
  -2  10   1  102.90   17.20   1
   2 -10  -1  111.04   18.94   2
  -1  10   1    8.28   10.60   4
   1 -10  -1    4.49   13.55   2
  -1  10   1  -17.07   10.20   1
   0 -10  -1  173.14   19.55   2
   0  10   1  166.25   18.84   1
   0  10   1  200.51   19.88   4
  -1 -10  -1  374.50   24.95   2
   1  10   1  295.73   23.30   4
   1  10   1  321.76   21.47   1
  -2 -10  -1   16.47   13.47   2
  -3 -10  -1  171.60   19.65   2
  -4 -10  -1   20.30   13.76   2
  -5 -10  -1   70.59   16.97   2
  -6 -10  -1   -4.69   13.85   2
  -7 -10  -1   16.33   17.20   2
  -8 -10  -1   -5.33   16.90   2
  -6  11   1    5.70   15.55   4
  -6  11   1   13.65   15.41   1
  -5  11   1    7.14   10.20   1
  -5  11   1   11.71   10.31   4
  -4  11   1  112.65   18.50   1
  -4  11   1   73.23   19.38   4
  -3  11   1   32.16   16.22   4
   3 -11  -1   58.22   16.89   2
  -3  11   1   70.88   15.63   1
  -2  11   1   66.60   16.54   1
   2 -11  -1   66.14   18.44   2
  -2  11   1   47.96   16.86   4
  -1  11   1   19.15   12.49   1
  -1  11   1    8.18   12.52   4
   1 -11  -1   15.51   15.86   2
   0  11   1  200.19   19.61   1
   0 -11  -1  201.66   23.41   2
   0  11   1  210.92   21.92   4
   1  11   1    8.38   10.91   1
   1  11   1   11.40   11.38   4
  -1 -11  -1   -8.91   13.48   2
  -2 -11  -1  180.96   22.50   2
  -3 -11  -1    0.17   14.31   2
  -4 -11  -1   48.47   17.25   2
  -5 -11  -1   11.66   15.56   2
  -6 -11  -1    5.56   13.23   2
  -7 -11  -1   -2.02   16.57   2
  -4  12   1   -0.38    8.25   4
  -3  12   1   48.40   13.58   1
   3 -12  -1   45.75   15.64   2
  -3  12   1   18.95   12.45   4
  -2  12   1   80.85   17.01   1
   2 -12  -1   70.80   19.64   2
  -2  12   1   41.53   16.17   4
  -1  12   1  102.01   18.62   1
   1 -12  -1   79.53   19.18   2
  -1  12   1   70.90   17.79   4
   0  12   1    0.75   12.99   4
   0 -12  -1    9.86   16.95   2
   0  12   1   27.78   13.95   1
  -1 -12  -1  234.81   25.21   2
  -2 -12  -1   19.46   17.20   2
  -4 -12  -1  -17.22    6.62   2
  -5 -12  -1   -2.59    8.05   2
  -2  13   1   73.57   20.85   1
  -2  13   1   41.48   21.50   4
   1 -13  -1   -1.42   10.30   2
  -1  13   1   26.40   12.91   1
  -1  13   1   27.78   12.87   4
   0 -13  -1   -8.00   10.25   2
  -1 -13  -1  -16.74    9.10   2
  -2 -13  -1  -23.87    9.67   2
  -4 -12   2   -4.88    8.91   2
  -3 -12   2   -1.79    7.60   2
  -2 -12   2   65.65   17.91   2
  -1 -12   2   16.34   17.85   2
   0 -12   2  -14.67   16.58   2
   0 -12   2   -7.51   19.39   1
   1 -12   2   10.43   19.42   1
   1 -12   2   40.17   18.50   2
   2 -12   2   34.60   18.03   2
   2 -12   2   30.53   21.49   1
   3 -12   2   83.14   19.77   2
  -6 -11   2   -3.71    8.86   2
  -5 -11   2   19.45   15.20   2
  -4 -11   2   28.17   16.92   2
  -3 -11   2  147.78   21.16   2
  -2 -11   2   81.61   18.68   2
  -1 -11   2  108.23   20.20   2
   0 -11   2  220.89   25.27   1
   0 -11   2  160.71   22.43   2
   1 -11   2  146.76   24.37   1
   1 -11   2  115.16   21.43   2
   2 -11   2   84.69   18.87   2
   2 -11   2   73.79   22.09   1
   3 -11   2   54.32   21.38   1
   3 -11   2   38.70   17.60   2
   4 -11   2   20.00   20.20   1
  -8 -10   2  -24.22   10.19   2
  -7 -10   2  -12.64    9.44   2
  -6 -10   2  138.50   21.55   2
  -5 -10   2  -21.99   12.64   2
  -4 -10   2   41.87   16.04   2
  -3 -10   2    5.35   13.78   2
  -2 -10   2   50.33   16.28   2
  -1 -10   2   90.19   17.83   2
  -1 -10   2   82.10   17.87   1
   0 -10   2  407.52   28.09   1
   0 -10   2  392.27   26.24   2
   1 -10   2   53.25   18.89   1
   1 -10   2  104.62   18.90   2
   2 -10   2   64.94   19.98   1
   2 -10   2   47.49   15.50   2
   3 -10   2   38.59   19.12   1
   3 -10   2   72.51   17.45   2
   4 -10   2   23.17   18.71   1
   5 -10   2   39.82   19.62   1
  -7  10  -2  213.86   21.34   1
  -7  10  -2  161.20   21.13   4
  -9  -9   2  -16.74    9.50   2
  -8  -9   2  -12.53   12.16   2
  -7  -9   2   71.86   17.75   2
  -6  -9   2   11.02   13.14   2
  -5  -9   2   90.58   17.65   2
  -4  -9   2   34.19   13.24   2
  -3  -9   2   35.25   13.61   2
  -2  -9   2   73.60   15.48   1
  -2  -9   2   77.98   15.42   2
  -1  -9   2  163.88   19.02   2
  -1  -9   2  179.89   19.49   1
   0  -9   2    4.61   13.30   1
   0  -9   2   21.06   12.62   2
   1  -9   2  103.72   18.03   1
   1  -9   2   81.25   15.71   2
   2  -9   2  157.55   21.62   1
   2  -9   2  170.45   18.62   2
   3  -9   2   61.88   15.81   2
   3  -9   2   73.23   19.06   1
   4  -9   2  179.54   24.74   1
   5  -9   2    0.50   16.96   1
   6  -9   2  468.51   33.15   1
  -8   9  -2  109.81   18.19   4
  -8   9  -2  139.53   18.19   1
  -9   9  -2    8.37   12.99   1
 -10  -8   2  232.85   28.09   2
  -9  -8   2  -13.05   14.27   2
  -8  -8   2   21.39   16.14   2
  -7  -8   2   19.43   15.00   2
  -6  -8   2  124.65   18.54   2
  -5  -8   2  -12.22   10.57   2
  -4  -8   2   -2.26   10.89   2
  -3  -8   2  156.03   17.39   2
  -2  -8   2  179.54   18.09   2
  -2  -8   2  175.37   19.01   1
  -1  -8   2  115.15   17.69   1
  -1  -8   2  107.47   15.93   2
   0  -8   2  401.46   23.54   2
   0  -8   2  348.27   24.93   1
   1  -8   2  381.99   25.80   1
   1  -8   2  384.01   23.21   2
   2  -8   2    5.52   13.47   1
   2  -8   2   -7.22   11.36   2
   3  -8   2   59.40   15.99   1
   3  -8   2   45.62   13.98   2
   4  -8   2   -6.96   13.24   1
   5  -8   2  306.47   25.68   1
   6  -8   2   36.03   17.77   1
  -8   8  -2    4.13   12.85   4
  -8   8  -2   16.24   13.13   1
  -9   8  -2   33.09   14.02   1
  -9   8  -2   29.87   14.29   4
 -10   8  -2    5.17   13.08   1
 -10   8  -2   -6.78   10.83   4
 -10  -7   2   20.79   17.15   2
  -9  -7   2   67.87   19.01   2
  -8  -7   2   16.36   13.99   2
  -7  -7   2  582.83   30.65   2
  -6  -7   2   -5.43    9.95   2
  -5  -7   2  144.64   16.36   2
  -4  -7   2  331.55   21.33   2
  -3  -7   2  145.56   16.22   2
  -3  -7   2  117.86   15.11   1
  -2  -7   2  188.43   16.84   2
  -2  -7   2  195.18   18.45   1
  -1  -7   2   66.39   14.13   1
  -1  -7   2   78.61   12.68   2
   0  -7   2   84.47   13.68   2
   0  -7   2  111.72   16.06   1
   1  -7   2   97.62   14.18   2
   1  -7   2   92.17   15.44   1
   2  -7   2   41.29   12.18   2
   2  -7   2   33.69   13.82   1
   3  -7   2   70.98   14.32   2
   3  -7   2   75.73   16.41   1
   4  -7   2   61.78   16.35   1
   5  -7   2    5.05   12.90   1
   6  -7   2  191.66   22.00   1
   7  -7   2    6.94   15.33   1
  -8   7  -2   91.21   15.47   4
  -8   7  -2   66.51   14.84   1
  -9   7  -2   -1.06   11.95   4
  -9   7  -2    2.63   11.25   1
 -10   7  -2   26.86   14.60   1
 -10   7  -2    6.20   14.02   4
 -11  -6   2    4.70   16.59   2
 -10  -6   2  143.64   22.37   2
  -9  -6   2    5.29   13.39   2
  -8  -6   2  185.48   19.26   2
  -7  -6   2   70.51   14.42   2
  -6  -6   2  455.27   25.06   2
  -5  -6   2  641.52   28.39   2
  -4  -6   2  455.93   23.03   2
  -3  -6   2   72.38   11.75   2
  -3  -6   2  101.82   12.17   1
  -2  -6   2  191.42   15.21   1
  -2  -6   2  200.54   15.15   2
  -1  -6   2  228.31   16.53   1
  -1  -6   2  258.20   16.85   2
   0  -6   2   83.51   11.11   2
   0  -6   2   74.95   12.39   1
   1  -6   2  532.07   25.18   1
   1  -6   2  513.97   21.93   2
   2  -6   2   21.69    9.46   2
   2  -6   2    8.23   10.77   1
   3  -6   2  340.69   23.12   1
   3  -6   2  294.45   19.28   2
   4  -6   2   -8.38   11.52   1
   5  -6   2  426.10   26.37   1
   6  -6   2   13.60   14.63   1
   7  -6   2  272.70   24.08   1
  -9   6  -2   67.94   13.36   1
  -9   6  -2   64.75   13.95   4
 -10   6  -2    0.68   11.75   1
 -10   6  -2   -7.08   11.78   4
 -11  -5   2  127.59   23.36   2
 -10  -5   2   -1.48   14.56   2
  -9  -5   2   94.57   17.54   2
  -8  -5   2   10.89   12.00   2
  -7  -5   2  580.20   28.06   2
  -6  -5   2  245.33   18.52   2
  -5  -5   2  461.21   22.67   2
  -4  -5   2  167.57   12.58   1
  -4  -5   2  170.85   15.00   2
  -3  -5   2   60.62   10.08   2
  -3  -5   2   63.99    9.08   1
  -2  -5   2   33.09    8.23   2
  -2  -5   2   61.72    9.45   1
  -1  -5   2   21.70    8.14   1
  -1  -5   2   14.60    6.99   2
   0  -5   2  863.92   27.58   2
   0  -5   2  889.77   29.07   1
   1  -5   2    1.21    7.75   1
   1  -5   2    9.93    6.95   2
   2  -5   2 1667.89   43.47   2
   2  -5   2 1649.86   47.07   1
   3  -5   2   -0.62    7.29   2
   3  -5   2    0.73    8.48   1
   4  -5   2  697.30   29.13   1
   5  -5   2   92.64   15.11   1
   6  -5   2  427.94   25.81   1
   7  -5   2   76.48   16.33   1
  -9   5  -2   -5.67    8.78   1
  -9   5  -2   -6.84    9.26   4
 -12  -4   2  119.40   23.10   2
 -11  -4   2   -5.13   14.98   2
 -10  -4   2   86.29   17.66   2
  -9  -4   2   33.09   12.54   2
  -8  -4   2  170.85   17.22   2
  -7  -4   2  157.77   15.61   2
  -6  -4   2  334.13   20.24   2
  -5  -4   2  430.51   21.33   2
  -4  -4   2  415.08   19.05   2
  -4  -4   2  372.63   14.67   1
  -3  -4   2  180.06   12.62   2
  -3  -4   2  164.37   10.99   1
  -2  -4   2  564.58   20.87   2
  -2  -4   2  561.21   19.15   1
  -1  -4   2 2935.86   68.92   2
  -1  -4   2 3042.76   68.88   1
   0  -4   2  116.91   11.31   1
   0  -4   2  123.88   10.36   2
   1  -4   2 1249.50   35.66   1
   1  -4   2 1270.20   33.55   2
   2  -4   2   81.71    8.91   2
   2  -4   2   93.03   10.69   1
  -3   4  -2 1060.27   25.95   3
   3  -4   2 1065.76   33.89   1
   4  -4   2  137.01   14.00   1
   5  -4   2  766.29   29.76   1
   6  -4   2    9.39   11.26   1
   7  -4   2  439.02   25.84   1
  -9   4  -2  158.68   18.25   4
  -9   4  -2  136.16   15.08   1
 -11   4  -2   22.70   10.99   2
 -12  -3   2   23.42   18.61   2
 -11  -3   2   79.51   18.41   2
 -10  -3   2   11.25   13.00   2
  -9  -3   2   78.94   15.08   2
  -8  -3   2   67.68   13.13   2
  -7  -3   2   98.57   13.18   2
  -6  -3   2   73.80   11.26   2
  -5  -3   2  164.67   13.56   2
  -4  -3   2   92.39    9.97   2
  -3  -3   2   12.85    4.46   1
  -3  -3   2    8.83    5.75   2
  -2  -3   2    0.60    4.48   2
  -2  -3   2   -2.22    4.28   1
  -1  -3   2   69.04    7.11   1
  -1  -3   2   67.12    7.35   2
   0  -3   2  554.70   17.76   2
   0  -3   2  548.79   18.58   1
   1  -3   2  225.95   11.19   2
   1  -3   2  249.26   13.41   1
   2  -3   2 3349.23   73.88   2
   2  -3   2 3279.97   76.43   1
  -2   3  -2 3423.77   69.92   3
   3  -3   2   -6.94    5.82   1
   4  -3   2  410.51   19.22   1
   5  -3   2   51.07   10.54   1
   6  -3   2  174.05   16.65   1
   7  -3   2   69.26   14.35   1
  -8   3  -2  569.19   25.46   1
  -8   3  -2  547.96   27.12   4
 -10   3  -2   72.08   12.77   2
 -11   3  -2   98.94   15.18   2
 -12   3  -2   68.51   15.25   2
 -12  -2   2  164.75   23.42   2
 -11  -2   2   14.33   15.61   2
 -10  -2   2  116.26   18.29   2
  -9  -2   2   68.50   14.00   2
  -8  -2   2  215.06   17.80   2
  -7  -2   2  337.11   19.65   2
  -6  -2   2  254.12   16.33   2
  -5  -2   2  343.26   17.31   2
  -4  -2   2  801.93   20.89   1
  -4  -2   2  807.21   26.45   2
  -3  -2   2    7.96    4.26   1
  -3  -2   2   12.28    5.01   2
  -2  -2   2  276.58   12.44   2
  -2  -2   2  270.27   10.82   1
  -1  -2   2  989.19   25.30   1
  -1  -2   2  985.40   25.60   2
   0  -2   2  173.23    9.13   2
   0  -2   2  157.05   10.63   1
  -1   2  -2 1418.76   30.94   3
   1  -2   2 1482.80   35.88   1
   2  -2   2    0.21    5.40   1
  -2   2  -2    1.98    2.78   3
   3  -2   2  364.67   15.19   1
   4  -2   2   20.00    6.92   1
   5  -2   2    5.97    7.37   1
   6  -2   2    0.99    8.24   1
   7  -2   2   11.42    4.40   1
  -8   2  -2   75.26   11.31   1
  -8   2  -2   82.88   12.34   2
  -8   2  -2   74.71   12.42   4
  -9   2  -2  109.56   13.67   2
 -10   2  -2   98.65   14.50   2
 -11   2  -2  242.01   19.03   2
 -12   2  -2   59.76   15.48   2
 -12  -1   2   -3.71   15.31   2
 -11  -1   2  319.54   24.96   2
 -10  -1   2    2.32   11.42   2
  -9  -1   2  225.26   18.84   2
  -8  -1   2   40.06   10.36   2
  -7  -1   2  245.81   17.24   2
  -6  -1   2  247.08   13.58   1
  -6  -1   2  263.86   16.20   2
  -5  -1   2 1147.33   34.60   2
  -5  -1   2 1151.70   30.03   1
  -4  -1   2 1241.43   30.58   1
  -4  -1   2 1233.87   34.63   2
  -3  -1   2  379.37   12.76   1
  -3  -1   2  383.05   15.30   2
  -2  -1   2  646.71   17.58   1
  -2  -1   2  675.23   19.42   2
  -1  -1   2  227.01    9.16   2
  -1  -1   2  226.79    8.99   1
   0  -1   2  182.50    7.74   1
   1  -1   2  564.55   14.41   2
   1  -1   2  582.85   16.41   1
  -1   1  -2  581.97   13.96   3
   2  -1   2 3593.06   77.84   1
   3  -1   2    2.49    4.64   1
   4  -1   2    2.27    1.60   1
   5  -1   2  466.35   17.76   1
  -6   1  -2  391.17   18.08   2
   6  -1   2  374.65   17.68   1
  -7   1  -2    6.48    7.94   2
  -8   1  -2  932.90   33.72   2
  -9   1  -2   90.40   13.19   2
 -10   1  -2   63.62   13.18   2
 -11   1  -2  -12.72    9.80   2
 -12   1  -2   30.36   15.18   2
 -13   1  -2   20.92   15.19   2
 -12   0   2  119.43   21.11   2
 -11   0   2    9.43   12.86   2
 -10   0   2  389.51   25.23   2
  -9   0   2  148.89   17.41   2
  -8   0   2  456.76   24.11   2
  -7   0   2  199.16   14.26   1
  -7   0   2  199.83   15.39   2
  -6   0   2  234.78   13.61   1
  -6   0   2  222.63   15.42   2
  -5   0   2  111.62    9.63   1
  -5   0   2   94.49   10.70   2
  -4   0   2  234.33   11.31   1
  -4   0   2  239.49   13.66   2
  -3   0   2  133.35   10.14   2
  -3   0   2  134.27    8.75   1
  -2   0   2   40.09    5.28   1
  -2   0   2   30.52    5.18   2
  -1   0   2  188.49    7.95   1
  -1   0   2  191.50    7.79   2
   0   0   2   62.45    4.07   1
   0   0  -2   57.53    3.58   3
  -1   0  -2 5151.40  103.34   3
   1   0   2 4993.50  105.97   1
  -2   0  -2   16.59    3.49   2
  -3   0  -2   78.73    6.66   2
   3   0   2   64.69    5.88   1
   4   0   2   13.80    4.83   1
  -4   0  -2    9.21    5.02   2
  -5   0  -2  374.85   16.41   2
   5   0   2  353.29   14.57   1
  -6   0  -2  297.11   16.04   2
  -7   0  -2  363.00   17.83   4
  -7   0  -2  401.98   19.92   2
  -7   0  -2  369.50   16.08   1
  -8   0  -2    7.35    8.70   2
  -9   0  -2  -12.42    7.57   2
 -10   0  -2   29.24   10.84   2
 -11   0  -2   17.33   11.99   2
 -12   0  -2   60.79   16.46   2
 -13   0  -2    4.97   14.78   2
 -12   1   2    8.24   15.32   2
 -11   1   2  172.16   21.41   2
 -10   1   2   67.40   14.12   2
  -9   1   2   12.18    9.32   2
  -8   1   2   85.58   13.38   2
  -7   1   2  148.79   13.48   1
  -7   1   2  147.44   14.26   2
  -6   1   2  626.20   25.10   2
  -6   1   2  596.24   22.10   1
  -5   1   2  188.54   12.31   1
  -4   1   2 2430.56   56.43   1
  -3   1   2    3.16    4.54   1
  -2   1   2 4562.27   97.38   1
  -1   1   2  528.74   14.85   1
   0  -1  -2 2791.61   61.58   2
   0   1   2 2985.91   62.92   1
   0  -1  -2 3013.07   60.83   3
  -1  -1  -2   -4.32    2.22   3
   1   1   2  -11.44    2.11   1
  -1  -1  -2   -2.81    2.37   2
  -2  -1  -2 5472.66  114.36   2
  -3  -1  -2  165.92    9.45   2
  -4  -1  -2 1970.55   47.57   2
  -5  -1  -2    2.78    4.46   2
  -6  -1  -2  785.25   27.03   2
  -7  -1  -2  292.81   17.56   2
  -8  -1  -2  177.02   15.64   2
  -9  -1  -2  244.86   18.06   2
 -10  -1  -2   56.13   12.77   2
 -11  -1  -2   10.96   12.45   2
 -12  -1  -2   40.63   15.81   2
 -13  -1  -2   85.40   19.49   2
 -12   2   2   63.27   17.42   2
 -11   2   2    6.38   13.14   2
 -10   2   2   71.56   14.65   2
  -9   2   2  144.10   15.90   2
  -8   2   2   34.60   10.97   2
  -8   2   2   11.64    9.43   1
  -7   2   2    7.77    8.12   1
  -6   2   2   62.79    9.91   1
  -5   2   2  484.50   19.23   1
  -4   2   2  334.33   14.95   1
  -3   2   2 2595.78   59.80   1
  -2   2   2  364.60   14.79   4
  -2   2   2  364.25   13.55   1
  -1   2   2  311.71   11.47   1
   1  -2  -2  302.24   12.70   2
   0   2   2   97.70    6.74   1
   0  -2  -2   94.38    5.00   3
   0  -2  -2  103.12    7.22   2
   1   2   2 2175.47   47.27   1
  -1  -2  -2 2147.25   47.93   2
  -2  -2  -2 2343.99   52.47   2
  -3  -2  -2  663.02   20.46   2
  -4  -2  -2  239.57   12.59   2
  -5  -2  -2 1786.36   46.89   2
  -6  -2  -2  207.91   14.52   2
  -7  -2  -2  684.97   27.10   2
  -8  -2  -2  187.35   16.41   2
  -9  -2  -2  237.22   18.72   2
 -10  -2  -2  176.54   17.88   2
 -11  -2  -2   73.97   16.19   2
 -12  -2  -2  188.19   23.72   2
 -13  -2  -2   57.65   18.96   2
 -12   3   2   60.86   16.11   2
 -11   3   2   44.68   15.26   2
 -10   3   2   57.68   13.45   2
  -8   3   2   14.42   10.15   1
  -7   3   2  152.40   15.93   1
  -6   3   2  889.64   30.84   1
  -5   3   2   -9.59    6.09   1
  -5   3   2   -8.69    6.12   4
  -4   3   2 1761.35   45.73   1
  -4   3   2 1766.66   49.09   4
  -3   3   2   30.47    6.66   4
  -3   3   2   34.57    6.64   1
  -2   3   2    3.87    4.57   1
  -2   3   2    6.44    4.69   4
  -1   3   2   23.26    5.21   1
  -1   3   2   26.75    5.47   4
   1  -3  -2   25.37    6.10   2
   0  -3  -2   45.47    4.03   3
   0  -3  -2   46.77    6.51   2
   0   3   2   35.72    5.40   1
   0   3   2   45.88    5.73   4
  -2  -3  -2  112.77    9.61   2
   2   3   2  107.68    6.32   1
  -3  -3  -2   83.96    8.01   2
  -4  -3  -2 3246.05   75.34   2
  -5  -3  -2   19.82    6.50   2
  -6  -3  -2 1405.78   41.64   2
  -7  -3  -2  311.19   18.96   2
  -8  -3  -2  128.63   15.48   2
  -9  -3  -2  143.42   16.17   2
 -10  -3  -2   19.29   11.54   2
 -11  -3  -2  139.99   20.03   2
 -12  -3  -2   -4.35   15.31   2
 -13  -3  -2  167.11   24.24   2
 -12   4   2  215.04   20.49   2
 -11   4   2   -1.83   11.87   2
  -9   4   2  107.02   16.33   1
  -8   4   2   17.02   11.00   1
  -7   4   2   81.21   13.82   1
  -6   4   2    2.18    9.59   1
  -6   4   2    2.93   10.00   4
  -5   4   2  599.22   24.48   1
  -5   4   2  611.54   26.64   4
  -4   4   2  -15.10    7.06   4
  -4   4   2    1.98    7.12   1
  -3   4   2  129.17   10.63   1
  -3   4   2  147.26   12.36   4
   2  -4  -2   54.25    8.34   2
  -2   4   2   66.09    7.85   1
  -2   4   2   66.58    8.47   4
  -1   4   2  104.89    8.98   1
   1  -4  -2  118.18   10.47   2
  -1   4   2  101.32   10.32   4
   0  -4  -2   86.40    8.52   2
   0   4   2   75.25    7.68   4
   0   4   2   77.02    7.87   1
  -2  -4  -2  100.12    9.92   2
   2   4   2  111.99    8.58   4
   2   4   2   96.01    7.48   1
  -2  -4  -2  100.25    6.82   3
  -3  -4  -2 1737.48   44.60   2
  -4  -4  -2   63.68    8.83   2
  -5  -4  -2  555.59   22.77   2
  -6  -4  -2  177.46   15.45   2
  -7  -4  -2  314.99   19.72   2
  -8  -4  -2  142.88   16.24   2
  -9  -4  -2  176.49   17.95   2
 -10  -4  -2   55.31   14.75   2
 -11  -4  -2   11.51   14.99   2
 -12  -4  -2   46.32   19.26   2
 -13  -4  -2   28.46   18.66   2
  -9   5   2   85.74   16.69   1
  -8   5   2  157.52   17.77   1
  -7   5   2   63.86   15.79   4
  -7   5   2   91.40   15.65   1
  -6   5   2  794.39   34.38   4
  -6   5   2  748.77   30.64   1
  -5   5   2  109.67   16.28   1
  -5   5   2   94.05   15.84   4
  -4   5   2  649.37   25.75   1
  -4   5   2  700.44   29.19   4
  -3   5   2   20.48    8.26   4
  -3   5   2   21.92    7.62   1
  -2   5   2  104.96   10.36   1
   2  -5  -2  110.33   11.36   2
  -2   5   2   93.39   10.57   4
   1  -5  -2   75.00    9.69   2
  -1   5   2   69.54    8.78   4
  -1   5   2   70.18    8.81   1
   0   5   2  378.18   15.70   1
   0  -5  -2  379.86   17.06   2
   0   5   2  366.75   17.09   4
  -1  -5  -2   66.93    5.15   3
   1   5   2   74.10    8.44   4
  -1  -5  -2   98.12   11.09   2
   1   5   2   88.22    7.95   1
   2   5   2  794.40   25.19   4
   2   5   2  806.05   22.89   1
  -2  -5  -2  774.05   21.11   3
  -2  -5  -2  765.36   25.77   2
   3   5   2   18.75    5.16   1
  -3  -5  -2   23.17    7.31   2
   3   5   2   17.01    4.92   4
  -4  -5  -2  573.51   22.83   2
  -5  -5  -2    5.97    7.98   2
  -6  -5  -2  173.90   15.32   2
  -7  -5  -2   66.15   13.11   2
  -8  -5  -2   28.46   11.16   2
  -9  -5  -2   38.34   13.33   2
 -10  -5  -2   22.09   13.60   2
 -11  -5  -2  101.70   20.20   2
 -12  -5  -2    6.84   17.27   2
 -10   6   2   22.53   15.49   1
  -9   6   2   10.20   13.53   1
  -8   6   2    9.99   12.39   1
  -7   6   2  225.98   22.07   4
  -7   6   2  236.91   20.39   1
  -6   6   2   91.68   16.16   4
  -6   6   2  113.17   16.83   1
  -5   6   2  374.20   21.90   1
  -5   6   2  380.96   23.88   4
  -4   6   2   15.25   10.49   4
  -4   6   2   28.68   10.12   1
  -3   6   2  169.93   16.01   4
  -3   6   2  174.70   14.01   1
  -2   6   2  111.81   11.76   1
   2  -6  -2   91.92   12.20   2
  -2   6   2  107.03   13.02   4
   1  -6  -2  468.10   20.90   2
  -1   6   2  465.69   22.55   4
  -1   6   2  480.30   20.24   1
   0  -6  -2    1.03    7.12   2
   1   6   2 1064.89   31.05   1
  -1  -6  -2 1049.68   32.95   2
   1   6   2 1087.71   33.83   4
  -2  -6  -2   21.52    8.70   2
   2   6   2    8.99    5.71   1
  -2  -6  -2    8.24    3.41   3
  -3  -6  -2 1669.07   48.08   2
  -3  -6  -2 1732.38   42.15   3
   3   6   2 1790.20   43.91   1
   3   6   2 1820.03   47.71   4
  -4  -6  -2  186.47   15.68   2
  -5  -6  -2  253.53   18.08   2
  -6  -6  -2   50.13   12.44   2
  -7  -6  -2  106.28   15.38   2
  -8  -6  -2   60.30   14.38   2
  -9  -6  -2   61.60   15.39   2
 -10  -6  -2   27.33   15.68   2
 -11  -6  -2   30.86   17.70   2
 -10   7   2    8.84   17.15   1
  -9   7   2   20.90   16.59   1
  -8   7   2  118.42   18.55   1
  -7   7   2   -7.00   11.81   4
  -7   7   2    0.12   12.27   1
  -6   7   2   25.14   12.62   1
  -6   7   2    7.76   11.90   4
  -5   7   2   -4.22   10.40   1
  -4   7   2  141.43   17.49   4
  -4   7   2  180.74   16.32   1
  -3   7   2   45.06   12.51   4
   3  -7  -2   78.90   13.71   2
  -3   7   2   56.08   11.85   1
   2  -7  -2  276.69   19.24   2
  -2   7   2  287.76   20.01   4
  -2   7   2  286.54   18.24   1
  -1   7   2  130.56   14.84   4
   1  -7  -2  160.67   16.27   2
  -1   7   2  147.54   13.83   1
   0  -7  -2  292.31   18.82   2
   0   7   2  288.76   16.78   1
   0   7   2  314.40   18.89   4
   1   7   2  115.03   12.05   1
   1   7   2   74.99   12.03   4
  -1  -7  -2  125.82   13.76   2
   2   7   2  561.22   23.10   4
  -2  -7  -2  492.45   23.49   2
   2   7   2  510.26   20.86   1
   3   7   2  459.60   19.56   1
  -3  -7  -2  469.60   22.91   2
   3   7   2  482.25   21.54   4
  -4  -7  -2  240.99   13.38   3
  -4  -7  -2  259.77   19.09   2
  -5  -7  -2  117.70   15.41   2
  -6  -7  -2   55.70   13.35   2
  -7  -7  -2  159.79   19.05   2
  -8  -7  -2  147.05   19.98   2
  -9  -7  -2  190.97   21.22   2
 -10  -7  -2   17.77   17.34   2
 -11  -7  -2   80.62   21.40   2
 -10   8   2   11.77   17.55   1
  -9   8   2   21.40   17.93   1
  -8   8   2   12.25   14.95   1
  -7   8   2   59.82   16.79   4
  -7   8   2   64.55   17.23   1
  -6   8   2   11.78   12.70   1
  -6   8   2   -8.53   12.83   4
  -5   8   2  136.75   18.15   4
  -5   8   2  161.29   18.48   1
  -4   8   2   16.22   10.40   1
  -4   8   2    5.25   10.96   4
  -3   8   2   96.30   14.47   1
  -3   8   2   79.10   14.60   4
   3  -8  -2   98.81   15.28   2
   2  -8  -2  -15.15   11.47   2
  -2   8   2  -10.10    8.83   1
  -2   8   2   -3.49    9.05   4
   1  -8  -2  256.89   20.06   2
  -1   8   2  221.58   17.32   1
  -1   8   2  223.97   18.95   4
   0  -8  -2   30.64   12.35   2
   0   8   2   26.03   10.32   1
   0   8   2   13.44   10.32   4
   1   8   2 1205.71   40.61   4
   1   8   2 1157.47   37.23   1
  -1  -8  -2 1120.06   39.06   2
   2   8   2  104.72   10.30   1
   2   8   2   72.90   10.18   4
  -3  -8  -2  819.39   32.96   2
  -4  -8  -2   84.52   13.89   2
  -5  -8  -2   43.35   13.05   2
  -6  -8  -2   54.50   14.54   2
  -7  -8  -2  175.39   19.46   2
  -8  -8  -2  190.10   22.63   2
  -9  -8  -2   70.69   19.84   2
 -10  -8  -2   78.43   21.10   2
  -9   9   2    4.68   17.30   1
  -8   9   2   32.77   17.03   1
  -7   9   2   -4.12   14.79   1
  -7   9   2    0.29   14.99   4
  -6   9   2    6.98   13.30   4
  -6   9   2   23.11   14.64   1
  -5   9   2  -12.15   12.54   1
  -5   9   2  -21.11   12.16   4
  -4   9   2   30.43   13.76   4
  -4   9   2   65.35   14.86   1
  -3   9   2   11.14   11.17   1
   3  -9  -2   -0.47   11.63   2
  -3   9   2   -6.39   10.71   4
  -2   9   2  153.78   16.59   1
  -2   9   2  157.40   18.92   4
   2  -9  -2  163.83   18.67   2
  -1   9   2   -3.26    8.42   1
   1  -9  -2   -4.78   11.44   2
   0   9   2   98.60   14.26   4
   0  -9  -2  114.17   16.81   2
   0   9   2  114.11   14.13   1
   1   9   2   27.32   11.54   4
   1   9   2   27.23    9.75   1
  -1  -9  -2   38.45   13.48   2
  -3  -9  -2   -5.63   10.34   2
  -4  -9  -2   24.89   12.20   2
  -5  -9  -2   38.79   13.38   2
  -6  -9  -2   27.88   14.39   2
  -7  -9  -2  162.80   20.77   2
  -8  -9  -2    7.65   16.53   2
  -9  -9  -2  359.80   29.81   2
 -10  -9  -2    5.72   18.53   2
  -8  10   2  -10.85   16.60   1
  -7  10   2   47.02   19.85   1
  -7  10   2   69.89   21.55   4
  -6  10   2   40.31   18.22   1
  -6  10   2  -15.07   15.57   4
  -5  10   2  113.38   20.19   4
  -5  10   2  128.89   20.78   1
  -4  10   2   -1.61   12.78   4
  -4  10   2    4.30   13.31   1
  -3  10   2  264.22   21.88   1
  -3  10   2  232.34   23.91   4
   3 -10  -2  261.57   21.98   2
  -2  10   2   24.97   12.32   1
   2 -10  -2   22.98   14.02   2
  -2  10   2   -2.79   12.01   4
  -1  10   2   76.03   15.20   4
   1 -10  -2   84.64   17.31   2
  -1  10   2   91.89   15.12   1
   0 -10  -2  -28.68   12.01   2
   0  10   2  -15.23    9.81   4
   0  10   2    7.62   10.55   1
   1  10   2  473.71   25.00   1
  -1 -10  -2  441.84   27.20   2
   1  10   2  471.32   28.15   4
  -2 -10  -2  186.13   19.81   2
  -3 -10  -2   15.24   13.07   2
  -4 -10  -2  176.39   19.97   2
  -5 -10  -2   20.45   14.42   2
  -6 -10  -2   48.54   16.21   2
  -7 -10  -2   -3.93   14.69   2
  -8 -10  -2  161.45   24.59   2
  -9 -10  -2  -30.91   16.13   2
  -6  11   2  -13.76   15.49   1
  -6  11   2   -3.36   15.45   4
  -5  11   2   25.83   13.59   1
  -5  11   2    1.63   11.06   4
  -4  11   2  238.59   27.39   4
  -4  11   2  268.11   24.79   1
  -3  11   2  -14.87   13.33   4
   3 -11  -2   -3.87   14.30   2
  -3  11   2   18.23   13.69   1
  -2  11   2  367.98   26.50   1
   2 -11  -2  327.58   26.46   2
  -2  11   2  339.41   27.88   4
   1 -11  -2   17.52   15.09   2
  -1  11   2   33.29   13.95   1
  -1  11   2   30.43   13.82   4
   0  11   2  208.41   22.75   4
   0  11   2  222.28   20.89   1
   0 -11  -2  214.86   22.98   2
  -1 -11  -2   75.53   18.29   2
   1  11   2   89.76   15.28   1
   1  11   2   86.13   15.36   4
  -2 -11  -2   37.20   16.43   2
  -3 -11  -2  199.24   22.51   2
  -4 -11  -2   42.49   16.72   2
  -5 -11  -2   57.22   17.97   2
  -6 -11  -2   55.48   18.72   2
  -7 -11  -2  117.33   22.38   2
  -4  12   2  -11.35    7.52   4
  -3  12   2  156.61   21.17   1
  -2  12   2  -14.94   13.52   4
  -2  12   2   10.12   13.90   1
   2 -12  -2   20.28   17.94   2
  -1  12   2  185.25   23.00   1
  -1  12   2  153.06   21.77   4
   1 -12  -2  210.09   23.63   2
   0 -12  -2   13.84   17.01   2
   0  12   2  -10.38   12.53   4
   0  12   2   18.67   14.72   1
  -1 -12  -2   99.88   20.23   2
  -2 -12  -2  160.55   23.28   2
  -3 -12  -2    8.02   15.11   2
  -4 -12  -2   -6.28    9.96   2
  -5 -12  -2   -2.89   10.89   2
  -2  13   2  223.50   25.07   1
  -2  13   2  160.87   25.91   4
   1 -13  -2   -9.68    9.82   2
  -1  13   2   28.93   15.47   1
  -1  13   2   13.36   13.50   4
   0 -13  -2    3.77   10.00   2
  -1 -13  -2   -0.21    9.37   2
  -2 -13  -2  -17.06    8.83   2
  -4 -12   3  -11.97   10.00   2
  -3 -12   3   36.47   19.78   2
  -2 -12   3   13.83   15.09   2
  -1 -12   3   75.91   20.39   2
   0 -12   3   -5.50   16.55   2
   0 -12   3    1.20   19.80   1
   1 -12   3   63.20   23.16   1
   1 -12   3   19.34   17.79   2
   2 -12   3   15.71   21.48   1
   2 -12   3   -3.25   16.64   2
   3 -12   3   57.58   23.45   1
   3 -12   3   68.67   18.95   2
  -6 -11   3  -23.95    9.34   2
  -4 -11   3  189.23   23.44   2
  -3 -11   3   17.59   15.52   2
  -2 -11   3  188.13   23.54   2
  -1 -11   3  -19.15   14.51   2
   0 -11   3  197.62   22.36   2
   0 -11   3  206.72   25.72   1
   1 -11   3   -7.70   15.20   2
   1 -11   3  -12.97   17.94   1
   2 -11   3  117.77   24.32   1
   2 -11   3   80.12   19.17   2
   3 -11   3    2.86   15.87   2
   3 -11   3    1.97   19.08   1
   4 -11   3   56.50   22.16   1
   5 -11   3    3.86   20.46   1
  -7 -10   3  -20.74    6.83   2
  -6 -10   3   93.95   19.72   2
  -5 -10   3   11.11   15.84   2
  -4 -10   3    7.53   14.18   2
  -3 -10   3  174.92   19.96   2
  -2 -10   3   -5.30   13.53   2
  -1 -10   3  373.92   27.71   1
  -1 -10   3  349.80   25.73   2
   0 -10   3   39.31   17.32   1
   0 -10   3   56.00   16.59   2
   1 -10   3  309.45   26.25   1
   1 -10   3  232.40   23.65   2
   2 -10   3    1.20   13.83   2
   2 -10   3   11.12   16.89   1
   3 -10   3  145.18   20.88   2
   3 -10   3  136.81   23.94   1
   4 -10   3  -16.42   18.20   1
   5 -10   3   35.17   20.63   1
   6 -10   3    3.16   11.00   1
  -8  -9   3  -17.64    7.67   2
  -7  -9   3   30.97   15.69   2
  -6  -9   3   87.52   18.02   2
  -5  -9   3   62.67   16.95   2
  -4  -9   3  193.74   20.36   2
  -3  -9   3    1.47   12.63   2
  -2  -9   3  144.06   19.15   1
  -2  -9   3  137.95   18.24   2
  -1  -9   3  -16.43   12.44   1
  -1  -9   3    5.60   12.52   2
   0  -9   3   95.12   18.14   1
   0  -9   3   91.53   16.32   2
   1  -9   3   18.00   15.14   1
   1  -9   3   22.15   13.01   2
   2  -9   3  211.62   20.36   2
   2  -9   3  173.58   22.59   1
   3  -9   3   -6.44   14.86   1
   3  -9   3    3.08   13.07   2
   4  -9   3   50.17   18.63   1
   5  -9   3  122.97   23.19   1
   6  -9   3  244.63   28.71   1
   7  -9   3   38.55   21.02   1
  -8   9  -3   39.30   13.93   1
  -8   9  -3   23.22   12.68   4
  -9  -8   3  -12.73    8.51   2
  -8  -8   3  -23.56   13.00   2
  -7  -8   3   40.17   16.41   2
  -6  -8   3   13.61   12.96   2
  -5  -8   3   24.08   12.76   2
  -4  -8   3    9.81   11.71   2
  -3  -8   3  193.00   18.42   2
  -2  -8   3   12.24   13.48   1
  -2  -8   3   26.82   12.36   2
  -1  -8   3  247.05   19.64   2
  -1  -8   3  213.20   20.79   1
   0  -8   3   17.76   12.11   2
   0  -8   3   -0.58   13.74   1
   1  -8   3  355.99   25.44   1
   1  -8   3  355.24   22.45   2
   2  -8   3  349.46   22.55   2
   2  -8   3  317.83   24.81   1
   3  -8   3   76.87   17.21   1
   3  -8   3   69.85   14.83   2
   4  -8   3  209.35   22.20   1
   5  -8   3  474.64   30.06   1
   6  -8   3    0.00   16.20   1
   7  -8   3   79.79   22.47   1
  -9   8  -3   29.59   13.30   1
  -9   8  -3   32.34   13.00   4
 -10   8  -3   -1.99   10.05   1
 -10   8  -3  -12.24    9.07   4
 -10  -7   3   21.89   12.97   2
  -9  -7   3  -11.64   14.57   2
  -8  -7   3    0.11   14.03   2
  -7  -7   3  240.01   21.84   2
  -6  -7   3  101.71   16.23   2
  -5  -7   3  -15.77    9.15   2
  -4  -7   3  402.22   23.27   2
  -3  -7   3    1.27   10.63   1
  -3  -7   3   -6.83    9.15   2
  -2  -7   3  191.72   17.66   2
  -2  -7   3  253.56   18.98   1
  -1  -7   3    8.82   11.73   1
  -1  -7   3    1.35    9.45   2
   0  -7   3  290.14   19.21   2
   0  -7   3  271.11   21.17   1
   1  -7   3   -4.59   11.60   1
   1  -7   3    0.61    9.79   2
   2  -7   3  110.08   15.01   2
   2  -7   3  129.99   18.46   1
   3  -7   3   32.96   15.11   1
   3  -7   3   56.03   13.65   2
   4  -7   3   55.06   15.74   1
   5  -7   3   16.33   14.35   1
   6  -7   3    5.42   14.99   1
   7  -7   3   53.95   18.98   1
   8  -7   3   29.74   18.50   1
  -9   7  -3   23.79   11.51   4
  -9   7  -3   21.51   12.82   1
 -10   7  -3    4.78   12.39   4
 -10   7  -3   -1.75   11.23   1
 -11  -6   3    0.54   16.80   2
 -10  -6   3   45.87   18.20   2
  -9  -6   3  120.90   19.99   2
  -8  -6   3  -18.69   10.47   2
  -7  -6   3  368.29   23.98   2
  -6  -6   3   22.13   11.59   2
  -5  -6   3 1215.05   41.47   2
  -4  -6   3  173.20   15.99   2
  -3  -6   3  283.25   17.92   1
  -3  -6   3  276.13   18.29   2
  -2  -6   3    2.74    9.09   1
  -2  -6   3   -0.44    8.33   2
  -1  -6   3  582.44   24.98   1
  -1  -6   3  561.14   23.70   2
   0  -6   3    7.55    8.36   2
   0  -6   3   13.96   10.26   1
   1  -6   3  490.14   24.28   1
   1  -6   3  523.68   22.44   2
   2  -6   3  259.20   17.36   2
   2  -6   3  289.31   20.83   1
   3  -6   3  257.01   17.80   2
   3  -6   3  208.89   20.48   1
   4  -6   3    6.71   12.83   1
   5  -6   3  237.75   22.49   1
   6  -6   3   27.94   14.50   1
   7  -6   3   94.88   19.33   1
   8  -6   3   60.49   18.69   1
  -9   6  -3   51.74   12.31   1
  -9   6  -3   36.90   11.21   4
 -10   6  -3   36.42   12.63   4
 -10   6  -3   22.89   11.47   1
 -11  -5   3   58.89   20.65   2
 -10  -5   3  112.45   20.60   2
  -9  -5   3   67.10   16.31   2
  -8  -5   3  219.44   21.18   2
  -7  -5   3  212.82   18.95   2
  -6  -5   3 1053.71   37.80   2
  -5  -5   3  130.58   14.38   2
  -4  -5   3  226.38   16.40   2
  -4  -5   3  237.43   15.18   1
  -3  -5   3    9.86    7.26   2
  -3  -5   3    9.90    7.42   1
  -2  -5   3  139.21   13.17   1
  -2  -5   3  162.85   13.41   2
  -1  -5   3  256.48   15.20   2
  -1  -5   3  257.46   15.89   1
   0  -5   3  551.23   22.87   1
   0  -5   3  569.38   21.29   2
   1  -5   3   41.83   10.14   1
   1  -5   3   44.34    8.38   2
   2  -5   3  812.54   29.75   1
   2  -5   3  842.58   26.96   2
   3  -5   3  431.50   22.65   1
   3  -5   3  435.18   19.32   2
   4  -5   3  391.70   23.06   1
   5  -5   3  226.57   20.33   1
   6  -5   3  211.05   20.41   1
   7  -5   3  114.65   17.83   1
   8  -5   3    7.26   14.55   1
 -12  -4   3   69.61   21.69   2
 -11  -4   3   68.31   19.41   2
 -10  -4   3    7.10   14.86   2
  -9  -4   3  160.19   18.08   2
  -8  -4   3   -7.70    9.34   2
  -7  -4   3  610.20   28.44   2
  -6  -4   3  107.52   14.12   2
  -5  -4   3  436.65   21.92   2
  -4  -4   3  149.57   11.66   1
  -4  -4   3  155.85   12.84   2
  -3  -4   3  542.18   19.16   1
  -3  -4   3  536.19   21.38   2
  -2  -4   3   -0.27    5.38   2
  -2  -4   3   -0.01    5.64   1
  -1  -4   3 2390.21   57.42   2
  -1  -4   3 2421.36   57.74   1
   0  -4   3  383.12   17.55   1
   0  -4   3  382.39   16.10   2
   1  -4   3 3216.01   75.48   1
   1  -4   3 3196.27   72.47   2
   2  -4   3  212.80   12.68   2
   2  -4   3  229.31   15.30   1
  -3   4  -3 1623.40   37.03   3
   3  -4   3 1626.08   45.01   1
  -4   4  -3  184.99   10.20   3
   4  -4   3  213.73   16.86   1
   5  -4   3  223.92   18.40   1
   6  -4   3  157.81   18.25   1
   7  -4   3  101.41   17.00   1
   8  -4   3  111.52   17.74   1
 -12  -3   3   15.40   18.14   2
 -11  -3   3   33.47   17.63   2
 -10  -3   3   31.84   14.72   2
  -9  -3   3    5.11   10.74   2
  -8  -3   3  308.12   21.38   2
  -7  -3   3   23.83   10.42   2
  -6  -3   3  429.48   22.01   2
  -5  -3   3  140.87   10.48   1
  -5  -3   3  143.87   13.21   2
  -4  -3   3  321.99   13.65   1
  -4  -3   3  322.12   16.66   2
  -3  -3   3    2.97    5.08   1
  -3  -3   3    2.35    5.55   2
  -2  -3   3  417.21   15.58   1
  -2  -3   3  409.33   16.59   2
  -1  -3   3  113.70    9.79   2
  -1  -3   3  113.89   10.11   1
   0  -3   3 2914.75   64.91   2
   0  -3   3 2915.68   66.65   1
   1  -3   3   24.24    7.01   1
  -2   3  -3 1195.04   27.89   3
   2  -3   3 1263.17   34.49   1
   3  -3   3  314.94   16.65   1
  -3   3  -3  295.73   11.17   3
   4  -3   3  591.19   22.73   1
   5  -3   3   68.39   11.20   1
   6  -3   3  501.33   23.79   1
   7  -3   3  233.24   20.06   1
   8  -3   3  188.27   19.21   1
 -10   3  -3   15.76    9.25   2
 -11   3  -3  167.48   16.11   2
 -12  -2   3   60.69   19.24   2
 -11  -2   3   69.61   19.60   2
 -10  -2   3   -9.06   11.59   2
  -9  -2   3  216.39   19.27   2
  -8  -2   3   -4.12    8.53   2
  -7  -2   3  469.36   23.29   2
  -6  -2   3   55.05   10.07   2
  -5  -2   3  136.23    9.50   1
  -5  -2   3  153.90   12.77   2
  -4  -2   3   73.65    8.07   1
  -4  -2   3   98.70   10.35   2
  -3  -2   3  289.20   12.13   1
  -3  -2   3  317.84   14.97   2
  -2  -2   3   85.05    8.42   2
  -2  -2   3   75.85    8.39   1
  -1  -2   3  254.19   11.89   1
  -1  -2   3  247.84   11.55   2
   1  -2   3  721.84   21.96   1
   1  -2   3  701.81   18.87   2
  -1   2  -3  730.23   17.47   3
   2  -2   3   65.67    6.16   2
   2  -2   3   56.67    7.56   1
  -2   2  -3   65.67    5.43   3
  -3   2  -3 2094.42   46.20   3
   3  -2   3 2005.52   49.83   1
   4  -2   3   52.74    8.60   1
   5  -2   3   72.90   10.42   1
   6  -2   3   68.77   11.22   1
   7  -2   3   -0.48    4.37   1
   8  -2   3  260.53   19.66   1
  -8   2  -3  253.12   17.51   2
  -9   2  -3    5.81    8.49   2
 -10   2  -3  264.67   18.97   2
 -11   2  -3   28.79   10.90   2
 -12  -1   3  130.24   22.95   2
 -11  -1   3   42.59   16.95   2
 -10  -1   3  133.41   18.53   2
  -9  -1   3   36.96   12.33   2
  -8  -1   3  289.75   20.01   2
  -7  -1   3   13.96    8.57   2
  -6  -1   3  915.10   27.73   1
  -6  -1   3  939.28   32.45   2
  -5  -1   3  197.11   13.69   2
  -5  -1   3  195.19   12.48   1
  -4  -1   3 2901.17   64.85   1
  -4  -1   3 2921.36   69.23   2
  -3  -1   3  137.99    9.01   1
  -3  -1   3  121.12    9.98   2
  -2  -1   3  342.00   13.31   2
  -2  -1   3  339.93   12.55   1
  -1  -1   3 1995.18   44.97   2
  -1  -1   3 2002.10   45.41   1
   0  -1   3 1336.18   29.91   2
   0  -1   3 1302.96   31.68   1
   1  -1   3 3424.79   71.70   2
  -1   1  -3 3375.52   70.17   3
   1  -1   3 3399.62   73.77   1
  -2   1  -3  646.06   17.52   3
   2  -1   3  687.97   20.41   1
   3  -1   3   -2.66    4.86   1
   4  -1   3    7.38    4.44   1
   5  -1   3    7.44    3.95   1
  -6   1  -3  295.47   16.07   2
   6  -1   3  295.41   16.01   1
   7  -1   3  320.10   18.37   1
  -7   1  -3  303.83   17.89   2
  -8   1  -3  137.67   14.07   2
  -9   1  -3  778.52   31.25   2
 -10   1  -3    4.11    9.53   2
 -11   1  -3   24.57   12.12   2
 -12   1  -3   -4.09   12.11   2
 -12   0   3  116.55   21.33   2
 -11   0   3  183.96   22.26   2
 -10   0   3  118.64   18.22   2
  -9   0   3  261.64   20.32   2
  -8   0   3    5.48    7.91   2
  -7   0   3  618.94   23.90   1
  -7   0   3  610.93   26.47   2
  -6   0   3  186.67   13.05   1
  -6   0   3  176.34   14.58   2
  -5   0   3  726.15   25.76   2
  -5   0   3  700.54   22.74   1
  -4   0   3  144.44   11.89   2
  -4   0   3  143.50   10.09   1
  -3   0   3 2238.21   53.88   2
  -3   0   3 2295.87   52.13   1
  -2   0   3  330.20   13.35   2
  -2   0   3  340.76   13.52   1
  -1   0   3  496.73   14.34   2
  -1   0   3  510.04   15.16   1
   0   0   3   45.24    4.05   2
   0   0   3   60.14    4.97   1
   0   0  -3   57.73    5.16   3
  -1   0  -3 1304.45   28.57   3
   1   0   3 1244.28   29.77   1
  -2   0  -3  290.15   10.20   3
  -2   0  -3  272.82    9.12   2
  -3   0  -3   59.54    6.85   2
   3   0   3   72.45    6.46   1
   4   0   3  177.13   10.08   1
  -4   0  -3  172.63    9.95   2
   5   0   3  110.55    9.55   1
  -5   0  -3  108.49    9.73   2
  -6   0  -3  168.80   12.02   2
   6   0   3  180.80   12.24   1
   7   0   3   78.68   10.77   1
  -7   0  -3   78.53   10.88   2
  -8   0  -3  363.22   20.55   2
  -9   0  -3   41.64   11.57   2
 -10   0  -3   64.73   12.80   2
 -11   0  -3  -13.04   10.29   2
 -12   0  -3   60.30   15.91   2
 -12   1   3   66.78   17.99   2
 -11   1   3   -5.42   13.37   2
 -10   1   3  269.20   21.44   2
  -9   1   3    8.85   10.13   2
  -8   1   3  367.37   22.28   2
  -7   1   3   22.87    9.37   2
  -7   1   3   39.35    9.59   1
  -6   1   3  388.12   17.94   1
  -6   1   3  384.49   20.20   2
  -5   1   3   89.77    9.50   1
  -4   1   3 1650.58   41.54   1
  -3   1   3  540.29   17.89   1
  -2   1   3  652.85   19.70   1
  -1   1   3 5658.18  119.53   1
   0  -1  -3 5040.80  101.64   3
   0   1   3 4880.82  104.46   1
  -1  -1  -3 1227.99   27.51   2
  -1  -1  -3 1254.49   27.99   3
  -2  -1  -3 2113.20   46.11   2
   2   1   3 2013.74   45.84   1
  -2  -1  -3 2167.10   46.41   3
  -3  -1  -3   45.88    5.25   2
   3   1   3   51.43    5.05   1
   4   1   3  266.01   10.27   1
  -4  -1  -3  291.78   12.64   2
  -5  -1  -3  415.76   17.05   2
  -6  -1  -3   28.27    7.01   2
  -7  -1  -3  864.17   30.44   2
  -8  -1  -3   10.27    8.15   2
  -9  -1  -3  368.70   21.31   2
 -10  -1  -3   10.18    9.86   2
 -11  -1  -3    6.51   11.10   2
 -12  -1  -3  -13.71   13.30   2
 -13  -1  -3   58.79   17.67   2
 -12   2   3   32.84   15.04   2
 -11   2   3  138.33   19.21   2
  -9   2   3  118.63   16.22   2
  -8   2   3   59.70   12.36   1
  -8   2   3   58.64   12.18   2
  -7   2   3   13.07    8.68   1
  -6   2   3   10.40    7.68   1
  -5   2   3 1589.13   42.83   1
  -4   2   3   23.67    6.43   1
  -3   2   3 3502.59   78.76   1
  -2   2   3   54.99    6.61   1
  -1   2   3 2987.27   66.31   1
   0  -2  -3   56.78    4.98   3
   0   2   3   63.86    7.08   1
   0  -2  -3   63.56    6.29   2
  -1  -2  -3 1584.02   36.02   2
  -1  -2  -3 1556.52   34.68   3
   2   2   3 7264.18  147.85   1
  -2  -2  -3 7047.42  144.48   3
  -2  -2  -3 6925.07  147.02   2
  -3  -2  -3  201.86   10.86   2
  -4  -2  -3 1117.29   30.73   2
  -5  -2  -3  146.22   11.66   2
  -6  -2  -3  235.21   15.09   2
  -7  -2  -3   16.41    8.41   2
  -8  -2  -3  726.65   29.69   2
  -9  -2  -3    7.33    9.61   2
 -10  -2  -3  368.31   23.25   2
 -11  -2  -3   15.45   12.41   2
 -12  -2  -3  267.82   24.26   2
 -13  -2  -3   -2.72   15.74   2
 -12   3   3   57.88   16.35   2
 -11   3   3   -2.72   13.26   2
 -10   3   3  198.96   18.69   2
  -8   3   3    2.31    9.12   1
  -7   3   3   84.14   12.85   1
  -6   3   3  503.61   22.77   1
  -5   3   3  101.73   11.29   1
  -4   3   3  941.36   29.33   1
  -3   3   3   29.44    6.80   1
  -2   3   3 1236.60   33.18   1
  -1   3   3   13.26    4.89   1
   1  -3  -3   12.29    5.76   2
   0  -3  -3  517.40   14.34   3
   0  -3  -3  494.68   16.81   2
   0   3   3  509.70   16.53   1
  -1  -3  -3   14.55    5.06   2
  -1  -3  -3   -0.65    1.68   3
  -2  -3  -3  140.45    7.88   3
   2   3   3  148.88    7.81   1
  -2  -3  -3  148.03    9.61   2
  -3  -3  -3  676.72   21.42   2
  -4  -3  -3  648.23   21.98   2
  -5  -3  -3  407.21   18.54   2
  -6  -3  -3  439.46   20.34   2
  -7  -3  -3  740.55   28.85   2
  -8  -3  -3   -9.70    7.40   2
  -9  -3  -3  280.56   20.30   2
 -10  -3  -3  -10.81   10.61   2
 -11  -3  -3  166.60   18.87   2
 -12  -3  -3   15.80   15.51   2
 -13  -3  -3   58.74   19.62   2
 -12   4   3   30.74   14.43   2
 -11   4   3  167.83   18.82   2
  -9   4   3   98.55   16.50   1
  -8   4   3    6.13   10.68   1
  -7   4   3  119.88   15.55   1
  -6   4   3   -2.14    8.85   1
  -5   4   3  487.11   22.33   1
  -4   4   3  140.54   12.09   1
  -3   4   3  223.60   14.49   4
  -3   4   3  186.72   12.56   1
  -2   4   3    0.56    4.86   1
  -2   4   3    1.40    4.72   4
  -1   4   3  563.39   20.61   4
  -1   4   3  559.98   19.13   1
   1  -4  -3  556.77   19.26   2
   0  -4  -3   75.95    6.43   3
   0  -4  -3   89.50    8.57   2
   0   4   3   78.13    7.81   4
   0   4   3   69.85    7.72   1
  -1  -4  -3  287.68    9.98   3
  -1  -4  -3  312.93   14.37   2
  -2  -4  -3  940.71   27.05   2
   2   4   3  964.07   24.76   1
  -2  -4  -3  869.31   23.34   3
   3   4   3  975.69   25.32   1
  -3  -4  -3 1052.39   27.44   3
  -3  -4  -3 1007.96   29.73   2
  -4  -4  -3  174.31   12.36   2
  -5  -4  -3  111.74   11.57   2
  -6  -4  -3  158.63   14.53   2
  -7  -4  -3    1.99    8.67   2
  -8  -4  -3  547.75   26.86   2
  -9  -4  -3    6.48   10.74   2
 -10  -4  -3  144.96   18.91   2
 -11  -4  -3   25.21   14.86   2
 -13  -4  -3   17.14   17.88   2
  -9   5   3  -14.91   11.55   1
  -8   5   3  152.47   18.43   1
  -7   5   3   -7.39   10.22   1
  -6   5   3  407.59   23.33   1
  -5   5   3  110.94   15.02   1
  -5   5   3  117.97   15.46   4
  -4   5   3  454.84   23.35   4
  -4   5   3  411.91   20.61   1
  -3   5   3  109.62   12.89   4
  -3   5   3  112.36   11.12   1
  -2   5   3  228.77   14.99   4
  -2   5   3  227.50   13.52   1
   2  -5  -3  238.13   14.79   2
  -1   5   3    9.11    5.88   4
   1  -5  -3    7.10    7.03   2
  -1   5   3    7.63    5.78   1
   0   5   3  520.03   20.87   4
   0   5   3  474.56   18.35   1
   0  -5  -3  491.45   14.56   3
   0  -5  -3  497.77   19.36   2
  -1  -5  -3  142.14    7.24   3
   1   5   3  147.54    9.62   1
   1   5   3  143.91   10.55   4
  -1  -5  -3  168.90   13.13   2
  -2  -5  -3  387.23   13.31   3
   2   5   3  383.42   15.46   1
  -2  -5  -3  398.95   17.65   2
   3   5   3  239.33   11.25   1
  -3  -5  -3  269.75   15.17   2
  -3  -5  -3  242.42   11.41   3
  -4  -5  -3    9.50    7.09   2
  -5  -5  -3  256.60   16.95   2
  -6  -5  -3   25.07    9.70   2
  -7  -5  -3  187.72   17.16   2
  -8  -5  -3   44.18   11.99   2
  -9  -5  -3   16.69   11.85   2
 -10  -5  -3   -7.74   11.68   2
 -11  -5  -3  116.71   20.04   2
 -12  -5  -3  -21.22   15.12   2
 -10   6   3  -18.81   12.93   1
  -9   6   3  155.96   20.66   1
  -8   6   3   -1.49   12.30   1
  -7   6   3  563.25   29.45   1
  -6   6   3  -12.75    9.70   1
  -5   6   3  401.15   22.59   1
  -5   6   3  393.01   24.15   4
  -4   6   3  180.75   15.44   1
  -4   6   3  178.41   16.73   4
  -3   6   3  403.50   22.42   4
  -3   6   3  352.67   19.21   1
   2  -6  -3  210.60   15.63   2
  -2   6   3  219.41   15.71   4
  -2   6   3  190.92   14.04   1
  -1   6   3 1340.71   41.30   4
   1  -6  -3 1283.89   37.86   2
  -1   6   3 1269.74   37.74   1
   0   6   3  140.49   12.74   4
   0  -6  -3  143.93   13.37   2
   0   6   3  149.57   11.59   1
  -1  -6  -3  227.97   15.14   2
   1   6   3  205.64   13.18   1
  -1  -6  -3  200.73    9.14   3
   1   6   3  186.91   14.72   4
   2   6   3  537.38   21.00   4
  -2  -6  -3  506.56   16.12   3
  -2  -6  -3  501.58   21.69   2
   2   6   3  537.41   19.35   1
  -3  -6  -3  175.05   10.85   3
   3   6   3  157.10   12.55   1
  -4  -6  -3  664.60   26.10   2
  -4  -6  -3  690.12   22.49   3
  -5  -6  -3   28.25    9.81   2
  -6  -6  -3   80.40   13.38   2
  -7  -6  -3    5.24   10.11   2
  -8  -6  -3  160.14   18.63   2
  -9  -6  -3   36.46   13.65   2
 -10  -6  -3  158.17   20.69   2
 -11  -6  -3   -4.52   15.43   2
 -12  -6  -3   15.72   17.66   2
 -10   7   3   24.43   18.91   1
  -9   7   3   -3.79   15.14   1
  -8   7   3  155.61   21.04   1
  -7   7   3  -17.28   10.92   1
  -6   7   3   24.15   12.33   1
  -6   7   3   22.78   12.67   4
  -5   7   3   67.37   14.29   1
  -5   7   3   52.77   13.88   4
  -4   7   3  396.92   22.79   1
  -4   7   3  407.02   25.38   4
  -3   7   3  190.52   18.20   4
  -3   7   3  213.77   17.30   1
  -2   7   3  464.31   24.04   4
   2  -7  -3  435.49   22.93   2
  -2   7   3  407.64   21.44   1
  -1   7   3   68.71   10.90   1
   1  -7  -3   97.33   13.77   2
  -1   7   3   61.49   10.85   4
   0   7   3  142.07   14.12   4
   0   7   3  131.27   12.57   1
   0  -7  -3  147.92   15.85   2
  -1  -7  -3  458.74   22.78   2
   1   7   3  429.50   19.88   1
   1   7   3  439.20   22.11   4
   2   7   3  115.50   12.99   4
   2   7   3  108.21   11.71   1
  -3  -7  -3  542.72   23.66   2
  -3  -7  -3  422.48   16.32   3
   3   7   3  488.09   20.21   1
  -4  -7  -3   -9.46    8.59   2
  -4  -7  -3   10.11    5.59   3
  -5  -7  -3  288.20   19.33   2
  -5  -7  -3  292.06   15.55   3
  -6  -7  -3    7.00   10.64   2
  -7  -7  -3  210.03   19.47   2
  -8  -7  -3    4.39   12.74   2
  -9  -7  -3  227.29   23.06   2
 -10  -7  -3   17.40   17.59   2
 -11  -7  -3   62.67   21.33   2
 -10   8   3    5.56   18.67   1
  -9   8   3   73.61   20.86   1
  -8   8   3   -9.53   14.29   1
  -7   8   3  115.13   19.52   1
  -6   8   3    4.30   12.61   1
  -6   8   3  -24.29   12.05   4
  -5   8   3   59.14   14.50   4
  -5   8   3   46.99   13.26   1
  -4   8   3  131.89   16.76   1
  -4   8   3  119.24   16.74   4
  -3   8   3   96.63   15.12   4
   3  -8  -3  101.01   15.35   2
  -3   8   3  101.48   14.94   1
  -2   8   3  430.99   24.91   4
  -2   8   3  399.11   22.48   1
   2  -8  -3  401.46   23.63   2
   1  -8  -3  299.49   21.38   2
  -1   8   3  316.18   19.71   1
  -1   8   3  312.81   20.94   4
   0  -8  -3  315.32   21.39   2
   0   8   3  317.87   20.48   4
   0   8   3  314.20   18.85   1
   1   8   3   39.24   11.94   4
  -1  -8  -3   81.40   14.23   2
   1   8   3   40.09   11.71   1
   2   8   3  223.35   16.23   4
   2   8   3  204.00   14.44   1
  -3  -8  -3   47.98   12.50   2
  -4  -8  -3  599.79   27.87   2
  -5  -8  -3    5.85   10.94   2
  -6  -8  -3  183.03   18.49   2
  -7  -8  -3   19.97   13.04   2
  -8  -8  -3  245.80   22.69   2
  -9  -8  -3   27.92   17.53   2
 -10  -8  -3  139.73   23.77   2
 -11  -8  -3   -1.69   19.77   2
  -9   9   3  -23.79   16.52   1
  -8   9   3   72.44   19.87   1
  -7   9   3   -1.30   14.98   1
  -6   9   3   22.46   15.84   4
  -6   9   3   65.90   17.17   1
  -5   9   3  -12.56   12.13   4
  -5   9   3    0.58   13.53   1
  -4   9   3  181.44   20.39   4
  -4   9   3  174.67   19.22   1
  -3   9   3  240.80   20.12   1
  -3   9   3  213.12   21.63   4
   3  -9  -3  251.80   20.44   2
  -2   9   3   84.88   15.31   4
   2  -9  -3   97.85   16.23   2
  -2   9   3   74.57   14.42   1
   1  -9  -3  429.17   24.87   2
  -1   9   3  417.40   23.81   1
  -1   9   3  418.69   26.56   4
   0  -9  -3   30.96   12.94   2
   0   9   3   10.00    9.05   4
   0   9   3   19.03    9.74   1
   1   9   3  284.28   19.45   1
  -1  -9  -3  316.78   22.51   2
   1   9   3  276.06   21.63   4
  -3  -9  -3   79.51   15.23   2
  -4  -9  -3   14.11   12.26   2
  -5  -9  -3   28.23   12.75   2
  -6  -9  -3   -3.74   11.84   2
  -7  -9  -3  236.52   22.64   2
  -8  -9  -3  -17.97   13.61   2
  -9  -9  -3  439.25   31.45   2
 -10  -9  -3   46.64   20.90   2
  -8  10   3   -9.72   17.67   1
  -7  10   3   12.49   19.09   1
  -6  10   3   56.39   19.71   1
  -5  10   3   60.95   17.66   1
  -5  10   3   34.13   15.97   4
  -4  10   3   87.10   17.39   1
  -4  10   3   79.14   17.57   4
   3 -10  -3   34.25   15.05   2
  -3  10   3   45.62   15.50   1
  -3  10   3   43.07   15.66   4
   2 -10  -3  113.17   18.17   2
  -2  10   3   95.24   17.49   4
  -2  10   3  116.91   17.55   1
  -1  10   3   23.45   12.64   1
   1 -10  -3   43.15   14.70   2
  -1  10   3   20.16   12.45   4
   0 -10  -3   -5.08   12.23   2
   0  10   3   14.01   11.65   1
   0  10   3   -2.30   10.70   4
  -1 -10  -3   82.21   16.00   2
   1  10   3   46.94   13.31   1
   1  10   3   35.22   13.28   4
  -2 -10  -3   32.48   14.26   2
  -3 -10  -3   72.91   16.32   2
  -4 -10  -3   89.51   16.99   2
  -5 -10  -3    0.03   13.20   2
  -6 -10  -3  108.28   19.22   2
  -7 -10  -3   14.85   15.68   2
  -8 -10  -3   78.86   22.03   2
  -9 -10  -3   10.53   18.36   2
  -6  11   3   78.53   21.16   1
  -5  11   3    0.43   12.45   4
  -5  11   3    6.86   13.07   1
  -4  11   3  103.65   20.17   1
  -4  11   3   72.26   19.43   4
   3 -11  -3  155.38   21.54   2
  -3  11   3  148.58   21.61   4
  -3  11   3  192.13   21.39   1
   2 -11  -3   92.59   19.01   2
  -2  11   3  129.30   20.06   1
  -2  11   3   83.85   17.97   4
   1 -11  -3  167.67   22.23   2
  -1  11   3  169.40   19.42   1
  -1  11   3  199.54   22.02   4
   0  11   3   98.99   17.17   1
   0 -11  -3   87.95   19.47   2
   0  11   3   61.61   16.00   4
   1  11   3   16.55   11.18   4
   1  11   3   49.27   13.53   1
  -1 -11  -3   25.37   15.67   2
  -2 -11  -3  -20.49   13.06   2
  -3 -11  -3  128.18   19.92   2
  -4 -11  -3    4.05   14.34   2
  -5 -11  -3   50.55   16.48   2
  -6 -11  -3   -2.62   14.95   2
  -7 -11  -3   90.19   21.50   2
  -4  12   3  -16.52    7.96   4
  -3  12   3   53.92   16.52   4
  -3  12   3   68.89   18.26   1
   2 -12  -3  128.12   22.98   2
  -2  12   3  134.62   20.87   4
  -2  12   3  150.05   21.38   1
  -1  12   3   43.50   16.97   1
  -1  12   3    9.09   14.66   4
   1 -12  -3   42.19   18.56   2
   0  12   3   81.30   17.92   1
   0 -12  -3   54.39   19.33   2
   0  12   3   53.48   16.24   4
  -1 -12  -3    3.01   16.40   2
  -2 -12  -3  183.50   23.81   2
  -3 -12  -3    0.26   15.02   2
  -4 -12  -3   40.28   17.35   2
  -5 -12  -3  -20.61   15.29   2
  -6 -12  -3   58.09   19.79   2
  -2  13   3   41.76   18.63   1
   1 -13  -3   -1.86    9.11   2
  -1  13   3   35.96   17.33   1
   0 -13  -3   -6.14    8.22   2
  -1 -13  -3   13.80    9.02   2
  -2 -13  -3    2.75    9.34   2
  -3 -13  -3  -22.58    9.07   2
  -3 -12   4   76.54   23.57   2
  -2 -12   4   11.39   16.04   2
  -1 -12   4  136.18   22.74   2
   0 -12   4   19.20   18.37   2
   0 -12   4   11.88   22.23   1
   1 -12   4   33.55   23.02   1
   1 -12   4   48.61   19.26   2
   2 -12   4    5.04   16.10   2
   2 -12   4  -24.49   20.45   1
  -4 -11   4  117.82   20.63   2
  -3 -11   4  -11.96   14.25   2
  -2 -11   4   35.56   18.05   2
  -1 -11   4   19.48   15.72   2
   0 -11   4   73.95   18.55   2
   0 -11   4   77.93   20.58   1
   1 -11   4   40.61   18.33   2
   1 -11   4   45.21   20.23   1
   2 -11   4   74.55   22.40   1
   2 -11   4   80.01   19.30   2
   3 -11   4   30.28   17.32   2
   3 -11   4  -24.35   18.61   1
   4 -11   4  -12.82   18.25   1
   5 -11   4   13.41   22.76   1
  -7 -10   4  -15.21    9.01   2
  -6 -10   4  -13.27   14.37   2
  -5 -10   4  262.03   24.05   2
  -4 -10   4  -11.64   13.43   2
  -3 -10   4  124.18   19.72   2
  -2 -10   4   80.45   18.15   2
  -1 -10   4  126.36   19.57   2
  -1 -10   4  123.48   21.21   1
   0 -10   4  166.30   23.39   1
   0 -10   4  177.10   21.43   2
   1 -10   4  179.62   21.73   2
   1 -10   4  232.16   24.84   1
   2 -10   4   85.79   21.53   1
   2 -10   4   70.22   17.08   2
   3 -10   4    3.90   14.62   2
   3 -10   4   24.09   18.21   1
   4 -10   4   65.76   21.56   1
   5 -10   4   15.58   20.01   1
   6 -10   4    2.52    8.36   1
  -8  -9   4  -17.26    7.31   2
  -7  -9   4  -13.92   14.30   2
  -6  -9   4  274.78   23.67   2
  -5  -9   4   18.65   15.40   2
  -4  -9   4  249.23   21.91   2
  -3  -9   4   73.75   15.98   2
  -2  -9   4   73.42   16.98   1
  -2  -9   4   95.35   16.15   2
  -1  -9   4   72.44   17.81   1
  -1  -9   4   74.49   15.94   2
   0  -9   4  129.25   19.46   1
   0  -9   4  132.59   18.30   2
   1  -9   4   14.65   13.39   2
   1  -9   4   19.88   15.95   1
   2  -9   4  211.81   20.11   2
   2  -9   4  218.60   24.64   1
   3  -9   4   61.63   15.91   2
   3  -9   4   45.65   18.44   1
   4  -9   4   37.35   18.11   1
   5  -9   4  113.71   22.91   1
   6  -9   4   20.14   19.57   1
   7  -9   4   37.52   19.65   1
  -9  -8   4  -17.99    7.73   2
  -8  -8   4   -5.39   14.07   2
  -7  -8   4  102.24   19.12   2
  -6  -8   4   28.56   14.25   2
  -5  -8   4  365.83   24.17   2
  -4  -8   4   -1.58   11.27   2
  -3  -8   4  175.75   17.81   2
  -2  -8   4   -0.90   11.58   1
  -2  -8   4    2.39   10.39   2
  -1  -8   4   17.52   13.45   1
  -1  -8   4   30.14   12.21   2
   0  -8   4   48.17   13.04   2
   0  -8   4   36.33   15.27   1
   1  -8   4  202.26   22.27   1
   1  -8   4  223.11   18.96   2
   2  -8   4  366.48   25.67   1
   2  -8   4  371.19   22.95   2
   3  -8   4   17.87   12.28   2
   3  -8   4   -9.61   14.17   1
   4  -8   4  430.03   29.06   1
   5  -8   4  163.98   22.14   1
   6  -8   4  177.18   24.54   1
   7  -8   4    3.30   18.44   1
   8  -8   4   99.98   24.26   1
 -10  -7   4  -17.59    9.32   2
  -9  -7   4   -9.88   15.24   2
  -8  -7   4   77.87   17.95   2
  -7  -7   4   -6.13   12.09   2
  -6  -7   4  356.04   23.93   2
  -5  -7   4  -11.65    9.57   2
  -4  -7   4  223.65   18.89   2
  -3  -7   4  120.18   15.69   2
  -3  -7   4  133.68   16.21   1
  -2  -7   4   77.69   15.03   1
  -2  -7   4   76.32   13.29   2
  -1  -7   4  143.35   15.46   2
  -1  -7   4  115.45   17.31   1
   0  -7   4  176.97   19.37   1
   0  -7   4  172.18   16.74   2
   1  -7   4   68.29   16.23   1
   1  -7   4   77.60   13.33   2
   2  -7   4   79.48   18.00   1
   2  -7   4   92.26   14.90   2
   3  -7   4  398.66   27.21   1
   3  -7   4  437.32   23.15   2
   4  -7   4  108.60   18.24   1
   5  -7   4   96.14   17.64   1
   6  -7   4   11.06   15.13   1
   7  -7   4  189.42   24.61   1
   8  -7   4   -3.27   17.68   1
 -10   7  -4   19.62   11.23   1
 -10   7  -4   22.59   11.36   4
 -10  -6   4   -2.03   13.02   2
  -9  -6   4  309.59   25.78   2
  -8  -6   4  -11.73   11.91   2
  -7  -6   4  245.00   20.47   2
  -6  -6   4    2.00   10.67   2
  -5  -6   4 1366.72   45.16   2
  -4  -6   4    3.23    8.92   2
  -3  -6   4  389.90   21.09   2
  -3  -6   4  369.49   20.45   1
  -2  -6   4  146.57   15.51   2
  -2  -6   4  154.29   15.67   1
  -1  -6   4   80.17   12.06   2
  -1  -6   4   85.82   13.43   1
   0  -6   4  415.50   20.31   2
   0  -6   4  426.42   23.19   1
   1  -6   4  115.67   13.12   2
   1  -6   4  100.81   15.23   1
   2  -6   4  527.15   23.08   2
   2  -6   4  508.70   26.00   1
   3  -6   4   45.34   14.12   1
   3  -6   4   39.89   11.15   2
   4  -6   4   -6.65   12.85   1
   5  -6   4   23.40   14.01   1
   6  -6   4  107.27   17.64   1
   7  -6   4   -7.68   13.87   1
   8  -6   4  131.03   21.76   1
   9  -6   4   -4.66   16.78   1
 -10   6  -4  197.91   18.00   4
 -10   6  -4  180.82   17.21   1
 -11  -5   4   23.08   19.59   2
 -10  -5   4  155.05   23.02   2
  -9  -5   4   -6.74   13.24   2
  -8  -5   4  214.41   20.93   2
  -7  -5   4   81.18   14.75   2
  -6  -5   4 2355.82   65.83   2
  -5  -5   4  112.77   14.02   2
  -4  -5   4  790.94   30.03   2
  -4  -5   4  825.56   27.22   1
  -3  -5   4  133.10   13.51   2
  -3  -5   4  133.63   13.48   1
  -2  -5   4  163.96   14.28   1
  -2  -5   4  157.64   13.74   2
  -1  -5   4   24.55    8.98   1
  -1  -5   4   23.40    7.74   2
   0  -5   4   41.86    8.65   2
   0  -5   4   37.05    9.87   1
   1  -5   4  887.33   31.07   1
   1  -5   4  853.30   27.63   2
   2  -5   4  132.07   14.69   1
   2  -5   4  111.06   11.41   2
   3  -5   4  583.80   25.81   1
   3  -5   4  513.17   21.13   2
   4  -5   4  191.69   18.50   1
   5  -5   4  174.75   18.78   1
   6  -5   4   55.99   15.92   1
   7  -5   4  156.49   19.07   1
   8  -5   4   32.89   16.42   1
   9  -5   4   99.91   19.99   1
 -11  -4   4  220.90   24.84   2
 -10  -4   4  -23.45   13.30   2
  -9  -4   4  360.88   25.60   2
  -8  -4   4   37.77   13.12   2
  -7  -4   4  446.75   24.81   2
  -6  -4   4   32.18   10.49   2
  -5  -4   4  323.61   19.44   2
  -4  -4   4   64.44   10.23   2
  -4  -4   4   59.67    8.74   1
  -3  -4   4  166.97   12.74   1
  -3  -4   4  161.47   12.60   2
  -2  -4   4  208.46   13.80   1
  -2  -4   4  207.99   13.85   2
  -1  -4   4  178.79   13.19   1
  -1  -4   4  182.32   12.56   2
   0  -4   4 2142.33   52.86   1
   0  -4   4 2006.68   50.05   2
  -3   4  -4   -2.33    3.25   3
   3  -4   4    0.17    2.90   2
   3  -4   4    2.26    8.30   1
   4  -4   4  577.72   24.82   1
  -4   4  -4  563.72   18.01   3
  -5   4  -4   47.05    7.13   3
   5  -4   4   68.73   13.86   1
  -6   4  -4  303.61   16.00   3
   6  -4   4  332.00   22.81   1
   7  -4   4   -8.78   12.21   1
   8  -4   4   82.20   16.53   1
   9  -4   4   54.42   16.43   1
 -12  -3   4   81.30   23.38   2
 -11  -3   4  -14.76   16.71   2
 -10  -3   4  107.85   19.47   2
  -9  -3   4   42.28   14.33   2
  -8  -3   4  281.13   21.80   2
  -7  -3   4   96.71   14.16   2
  -6  -3   4  570.23   25.94   2
  -5  -3   4  162.80   12.35   1
  -5  -3   4  213.72   15.55   2
  -4  -3   4  412.97   19.26   2
  -4  -3   4  405.96   16.29   1
  -3  -3   4  190.36   12.17   1
  -3  -3   4  186.98   13.06   2
  -2  -3   4  168.14   11.21   2
  -2  -3   4  138.31   11.00   1
  -1  -3   4 1043.06   29.49   1
  -1  -3   4 1072.59   29.30   2
  -1   3  -4 2563.62   53.44   3
   1  -3   4 2382.86   55.69   2
   1  -3   4 2512.78   59.63   1
   2  -3   4   51.71    8.75   1
  -2   3  -4   38.96    4.08   3
   2  -3   4   43.08    6.37   2
  -3   3  -4 1150.01   28.29   3
   3  -3   4 1116.40   33.84   1
  -4   3  -4   64.70    6.56   3
   4  -3   4   74.82   11.03   1
  -5   3  -4  121.25    9.96   3
   5  -3   4  124.87   14.28   1
   6  -3   4    3.28   10.79   1
   7  -3   4  372.87   23.20   1
   8  -3   4  149.77   17.96   1
  -9   3  -4  337.54   19.38   2
 -12  -2   4    4.13   16.52   2
 -11  -2   4  169.77   24.19   2
 -10  -2   4   42.07   15.42   2
  -9  -2   4  163.71   17.82   2
  -8  -2   4    2.02    9.20   2
  -7  -2   4  107.45   13.82   2
  -6  -2   4    6.47    7.72   2
  -5  -2   4   76.41    8.17   1
  -5  -2   4   91.50   11.02   2
  -4  -2   4   90.35    9.96   2
  -4  -2   4   84.19    8.36   1
  -3  -2   4   20.93    6.09   1
  -3  -2   4   10.17    5.86   2
  -2  -2   4  157.71   10.36   2
  -2  -2   4  137.55   10.18   1
  -1  -2   4   10.42    5.20   1
  -1  -2   4    7.75    3.68   2
   0  -2   4  804.48   23.79   1
   0  -2   4  815.19   21.63   2
   1  -2   4    9.77    3.97   2
   1  -2   4    9.53    5.61   1
  -1   2  -4   13.05    3.26   3
   2  -2   4  211.10   12.54   1
   2  -2   4  203.24    9.86   2
  -2   2  -4  201.62    8.39   3
  -3   2  -4  163.81    8.79   3
   3  -2   4  168.33   12.06   1
   4  -2   4  348.57   17.04   1
  -4   2  -4  362.01   14.01   3
   5  -2   4  270.57   15.90   1
   6  -2   4  217.08   16.73   1
   7  -2   4    1.65    5.65   1
   8  -2   4  205.36   17.57   1
  -8   2  -4  218.34   16.30   2
  -9   2  -4  105.19   13.80   2
 -10   2  -4  250.20   18.28   2
 -12  -1   4  213.25   24.46   2
 -11  -1   4   22.21   16.04   2
 -10  -1   4  260.42   22.01   2
  -9  -1   4   34.35   12.18   2
  -8  -1   4  137.34   15.55   2
  -7  -1   4  302.87   19.93   2
  -6  -1   4  335.89   17.27   1
  -6  -1   4  370.41   20.21   2
  -5  -1   4   46.49    8.80   2
  -5  -1   4   51.48    8.12   1
  -4  -1   4  427.30   18.61   2
  -4  -1   4  447.48   16.87   1
  -3  -1   4  151.50   10.03   1
  -3  -1   4  151.25   10.89   2
  -2  -1   4    6.32    4.12   2
  -2  -1   4   11.84    5.09   1
   0  -1   4    4.11    3.11   2
   0   1  -4    9.68    4.15   3
   0  -1   4    3.56    5.29   1
  -1   1  -4  406.20   12.28   3
   1  -1   4  396.12   15.12   1
  -2   1  -4    2.91    3.01   3
   2  -1   4    4.24    5.00   1
   3  -1   4   -4.38    5.18   1
  -3   1  -4    4.35    3.48   3
  -4   1  -4  211.55   11.35   3
   4  -1   4  225.66   12.89   1
   5  -1   4    0.05    2.00   1
  -6   1  -4   63.45    9.18   2
   6  -1   4   61.38   10.23   1
  -7   1  -4  292.20   17.31   2
   7  -1   4  283.73   18.10   1
  -8   1  -4  432.84   21.84   2
  -9   1  -4  748.68   30.30   2
 -10   1  -4   54.93   12.84   2
 -11   1  -4   58.22   14.37   2
 -12   0   4   -6.61   14.34   2
 -11   0   4  357.22   27.81   2
 -10   0   4    0.37   11.86   2
  -9   0   4  235.92   20.00   2
  -8   0   4   -2.05    7.20   2
  -7   0   4  462.12   23.66   2
  -7   0   4  484.20   22.15   1
  -6   0   4  243.74   15.90   1
  -6   0   4  238.29   16.66   2
  -5   0   4  688.72   23.32   1
  -5   0   4  686.87   25.63   2
  -4   0   4 1684.26   45.46   2
  -4   0   4 1734.82   43.07   1
  -3   0   4  679.24   22.56   2
  -3   0   4  692.06   21.67   1
  -2   0   4 1136.27   29.97   1
  -2   0   4 1154.63   30.13   2
  -1   0   4   30.39    6.49   1
   0   0  -4  447.83   13.61   3
   0   0   4  416.16   14.62   1
   0   0   4  396.04   11.43   2
   1   0   4 1036.16   27.00   1
  -1   0  -4 1048.93   24.70   3
  -2   0  -4 1527.76   34.23   3
   2   0   4 1392.38   34.90   1
  -3   0  -4   64.85    6.81   3
  -3   0  -4   63.86    5.79   2
   4   0   4  734.48   21.88   1
  -4   0  -4  776.75   22.06   2
   5   0   4   25.51    6.37   1
  -5   0  -4   26.68    5.81   2
  -6   0  -4  610.08   22.57   2
   6   0   4  625.53   21.48   1
  -7   0  -4   -3.77    6.74   2
   7   0   4   -5.69    7.46   1
  -8   0  -4  828.45   31.20   2
  -9   0  -4   -6.42    8.33   2
 -10   0  -4   40.18   11.42   2
 -11   0  -4   50.18   13.12   2
 -12   1   4  151.45   21.90   2
 -11   1   4   -6.75   13.26   2
 -10   1   4  419.82   26.78   2
  -9   1   4    5.35   10.09   2
  -8   1   4  434.78   24.33   2
  -7   1   4   33.51   10.78   1
  -7   1   4   31.51   10.41   2
  -6   1   4  363.45   20.21   2
  -6   1   4  365.81   18.42   1
  -5   1   4  286.79   15.44   1
  -4   1   4  966.45   28.51   1
  -3   1   4  680.22   21.86   1
  -2   1   4   15.13    5.62   1
  -1   1   4 3564.11   78.14   1
   0  -1  -4  726.83   19.31   3
   0   1   4  728.55   21.23   1
  -1  -1  -4  305.93   10.39   3
   1   1   4  301.21   12.63   1
  -2  -1  -4 1001.29   24.71   3
  -2  -1  -4  947.77   22.94   2
  -3  -1  -4  204.43    9.40   2
   3   1   4  183.16    9.39   1
  -3  -1  -4  209.39   10.16   3
  -4  -1  -4    3.31    4.00   2
   4   1   4    4.45    4.37   1
  -5  -1  -4  955.67   28.07   2
   5   1   4  965.94   25.59   1
  -6  -1  -4  100.16   10.42   2
   6   1   4   83.10    8.35   1
  -7  -1  -4  878.51   30.04   2
  -8  -1  -4  108.18   13.29   2
  -9  -1  -4  110.50   14.05   2
 -10  -1  -4  131.40   15.96   2
 -11  -1  -4    2.84   11.27   2
 -12  -1  -4   -8.55   12.46   2
 -12   2   4    1.89   14.63   2
 -11   2   4  118.41   19.33   2
 -10   2   4    1.84   11.75   2
  -9   2   4  118.01   16.78   2
  -8   2   4  145.79   16.03   1
  -8   2   4  146.41   16.72   2
  -7   2   4   32.59   10.21   1
  -6   2   4  579.78   23.39   1
  -5   2   4  601.79   22.82   1
  -4   2   4 1089.35   31.79   1
  -3   2   4  322.42   14.86   1
  -2   2   4 1993.51   48.10   1
  -1   2   4 1161.93   30.56   1
   0   2   4  177.70   10.71   1
   0  -2  -4  197.25    9.55   3
   0  -2  -4  172.87   10.40   2
  -1  -2  -4 2239.63   48.27   3
  -1  -2  -4 2177.58   48.66   2
   1   2   4 2239.24   50.21   1
   2   2   4 9682.11  197.87   1
  -2  -2  -4 9420.39  196.33   2
  -2  -2  -4 9533.44  193.51   3
   3   2   4   63.35    6.76   1
  -3  -2  -4   77.20    7.77   2
  -3  -2  -4   73.15    7.33   3
  -4  -2  -4  524.21   18.29   2
  -5  -2  -4   43.27    7.25   2
  -6  -2  -4  645.52   24.13   2
  -7  -2  -4  236.66   16.25   2
  -8  -2  -4  414.95   22.53   2
  -9  -2  -4  145.02   15.89   2
 -10  -2  -4  179.08   17.65   2
 -11  -2  -4    1.58   11.75   2
 -12  -2  -4   50.27   16.65   2
 -12   3   4   71.75   17.57   2
 -11   3   4   16.39   14.98   2
 -10   3   4  187.57   19.16   2
  -9   3   4    0.05   10.90   2
  -8   3   4    2.01    9.84   1
  -7   3   4   13.13    9.86   1
  -6   3   4  192.34   15.46   1
  -5   3   4  678.17   25.47   1
  -4   3   4  968.69   30.26   1
  -3   3   4  922.40   28.02   1
  -2   3   4  949.26   27.67   1
   1  -3  -4  122.96    9.89   2
  -1   3   4  123.24    9.52   1
   0   3   4  954.11   25.74   1
   0  -3  -4  876.00   24.73   2
  -1  -3  -4  140.46    7.07   3
  -1  -3  -4  141.33    9.86   2
   1   3   4  139.01    8.45   1
  -2  -3  -4  564.70   18.10   2
  -2  -3  -4  548.10   16.36   3
   2   3   4  524.56   16.45   1
   3   3   4 1438.33   33.93   1
  -3  -3  -4 1441.97   35.71   3
  -3  -3  -4 1457.27   36.71   2
  -4  -3  -4  138.99   10.63   2
  -5  -3  -4 1589.89   43.00   2
  -6  -3  -4   60.18    9.63   2
  -7  -3  -4  561.06   24.48   2
  -8  -3  -4  223.48   17.50   2
  -9  -3  -4  138.15   16.03   2
 -10  -3  -4  127.79   17.47   2
 -11  -3  -4  130.10   17.88   2
 -12  -3  -4   80.96   18.56   2
 -13  -3  -4    2.95   17.32   2
 -11   4   4  125.69   18.72   2
  -9   4   4  108.08   17.36   1
  -8   4   4  132.75   16.19   1
  -7   4   4   86.93   13.77   1
  -6   4   4  165.63   15.66   1
  -5   4   4  137.78   13.74   1
  -4   4   4  464.88   20.58   1
  -3   4   4   11.67    6.64   1
  -2   4   4  109.85   10.00   1
   1  -4  -4    8.21    5.97   2
  -1   4   4    5.05    4.99   1
   0  -4  -4  781.74   20.42   3
   0   4   4  744.04   22.93   1
   0  -4  -4  712.72   22.65   2
  -1  -4  -4   92.81    8.39   2
   1   4   4   77.68    7.53   1
  -1  -4  -4   83.84    6.29   3
   2   4   4  867.84   24.00   1
  -2  -4  -4  842.92   25.54   2
  -3  -4  -4   35.76    5.59   3
  -3  -4  -4   44.66    7.40   2
  -4  -4  -4  161.29   10.98   3
  -4  -4  -4  190.54   12.89   2
  -5  -4  -4   13.47    6.84   2
  -6  -4  -4  430.36   20.92   2
  -7  -4  -4  100.48   13.83   2
  -8  -4  -4  317.12   21.09   2
  -9  -4  -4  152.57   17.18   2
 -10  -4  -4  108.57   17.33   2
 -11  -4  -4   90.05   17.37   2
 -12  -4  -4    3.02   15.89   2
 -13  -4  -4   58.51   20.83   2
  -9   5   4    9.67   13.32   1
  -8   5   4   -1.68   10.68   1
  -7   5   4   50.11   13.25   1
  -6   5   4   62.06   13.03   1
  -5   5   4  447.70   22.66   1
  -4   5   4   61.83   10.93   1
  -3   5   4  243.68   15.02   1
  -2   5   4   35.44    7.83   1
   2  -5  -4   33.92    8.84   2
  -1   5   4   76.31    9.28   1
   1  -5  -4   91.42   10.52   2
   0  -5  -4   75.57    7.64   3
   0  -5  -4   72.09    9.34   2
   0   5   4   70.27    8.65   1
  -1  -5  -4  206.94    9.21   3
  -1  -5  -4  211.84   13.78   2
   1   5   4  202.15   11.86   1
  -2  -5  -4  180.69    9.29   3
  -2  -5  -4  169.76   13.08   2
   2   5   4  190.74   11.06   1
   3   5   4  791.39   23.18   1
  -3  -5  -4  779.29   26.47   2
  -4  -5  -4   37.41    6.27   3
  -4  -5  -4   46.22    8.86   2
  -5  -5  -4  167.38   14.32   2
  -6  -5  -4  105.73   13.40   2
  -7  -5  -4   77.04   12.66   2
  -8  -5  -4  246.11   19.32   2
  -9  -5  -4   32.99   13.01   2
 -10  -5  -4   89.52   16.83   2
 -11  -5  -4   71.71   17.51   2
 -12  -5  -4   30.99   18.30   2
 -10   6   4  115.82   21.03   1
  -9   6   4  123.40   19.66   1
  -8   6   4  139.58   19.42   1
  -7   6   4   43.60   14.18   1
  -6   6   4  333.18   22.27   1
  -5   6   4   75.70   13.77   1
  -4   6   4  372.63   20.85   1
  -3   6   4   59.43   10.96   1
   2  -6  -4  124.04   14.07   2
  -2   6   4   99.76   11.47   1
  -2   6   4  114.18   13.42   4
  -1   6   4    6.02    9.04   4
   1  -6  -4   63.68   10.62   2
  -1   6   4   40.22    9.22   1
   0  -6  -4  810.89   27.74   2
   0   6   4  786.50   26.72   1
  -1  -6  -4   99.37    7.74   3
  -1  -6  -4  116.54   12.87   2
   1   6   4  104.10   11.06   1
  -2  -6  -4  268.03   16.31   2
  -2  -6  -4  237.86   10.69   3
   2   6   4  257.88   14.14   1
  -3  -6  -4   79.75    8.10   3
   3   6   4   77.28    9.67   1
  -3  -6  -4  107.67   11.80   2
  -5  -6  -4  190.21   16.62   2
  -5  -6  -4  204.54   12.92   3
  -6  -6  -4   40.14   11.49   2
  -7  -6  -4   54.29   13.67   2
  -8  -6  -4   10.97   11.52   2
  -9  -6  -4  203.64   20.21   2
 -10  -6  -4   36.14   14.95   2
 -11  -6  -4   98.08   20.37   2
 -12  -6  -4   31.10   18.40   2
 -10   7   4   76.01   21.86   1
  -9   7   4   44.25   18.34   1
  -8   7   4   91.95   19.02   1
  -7   7   4  143.12   19.68   1
  -6   7   4   44.42   13.61   1
  -5   7   4  180.74   17.62   1
  -4   7   4    1.40   10.18   1
  -3   7   4  509.01   24.77   1
  -3   7   4  516.22   26.88   4
  -2   7   4   -6.64    8.63   1
   2  -7  -4   18.54   11.66   2
  -2   7   4    1.40    7.89   4
   1  -7  -4  303.58   19.49   2
  -1   7   4  338.41   20.06   4
  -1   7   4  296.71   17.58   1
   0   7   4    4.74    7.36   4
   0   7   4    5.01    7.52   1
   0  -7  -4   19.24   10.34   2
   1   7   4  580.89   23.69   1
  -1  -7  -4  599.74   25.71   2
  -2  -7  -4  131.65   14.80   2
   2   7   4  100.59   11.62   1
  -2  -7  -4   94.25    7.90   3
   3   7   4  842.90   28.21   1
  -3  -7  -4  827.70   24.50   3
  -3  -7  -4  827.22   30.82   2
  -4  -7  -4  124.57    9.95   3
  -4  -7  -4  138.66   15.15   2
  -5  -7  -4  269.16   19.30   2
  -6  -7  -4    7.58    6.66   3
  -6  -7  -4   11.72   10.69   2
  -7  -7  -4   25.36   12.67   2
  -7  -7  -4   25.90    9.03   3
  -8  -7  -4  162.11   19.61   2
  -9  -7  -4  138.30   20.74   2
 -10  -7  -4  109.14   22.35   2
 -11  -7  -4   31.32   19.53   2
 -10   8   4   56.56   22.07   1
  -9   8   4   48.72   20.45   1
  -8   8   4   -1.23   15.77   1
  -7   8   4   -0.48   13.73   1
  -6   8   4   95.95   17.65   1
  -5   8   4    2.89   11.12   1
  -4   8   4  189.30   20.21   4
  -4   8   4  189.83   18.19   1
  -3   8   4   62.66   13.04   4
  -3   8   4   82.03   15.01   1
   2  -8  -4   83.90   15.56   2
  -2   8   4   77.67   13.99   1
  -2   8   4   57.50   12.36   4
   1  -8  -4    7.79   12.05   2
  -1   8   4    1.83    9.48   4
  -1   8   4   -3.27    9.54   1
   0  -8  -4  251.70   20.64   2
   0   8   4  210.65   16.88   1
   0   8   4  210.53   18.45   4
   1   8   4    3.65    9.35   1
   1   8   4   10.91   10.36   4
  -1  -8  -4   45.34   12.98   2
   2   8   4   80.69   10.39   1
  -3  -8  -4  206.93   18.38   2
  -4  -8  -4  391.04   22.70   2
  -5  -8  -4  178.82   17.30   2
  -6  -8  -4   32.71   12.85   2
  -7  -8  -4  113.15   13.23   3
  -7  -8  -4  113.76   17.88   2
  -8  -8  -4   31.46   10.49   3
  -8  -8  -4   41.01   15.48   2
  -9  -8  -4  144.16   15.99   3
  -9  -8  -4  121.45   20.84   2
 -10  -8  -4   34.21   12.81   3
 -10  -8  -4    0.18   18.52   2
 -11  -8  -4   -6.49   19.17   2
 -11  -8  -4   66.04   14.26   3
  -9   9   4    6.24   18.92   1
  -8   9   4   34.60   19.06   1
  -7   9   4   45.89   18.28   1
  -6   9   4   12.47   14.82   1
  -5   9   4   38.89   15.92   1
  -4   9   4   -3.90   11.59   4
  -4   9   4   13.48   12.47   1
  -3   9   4  185.50   18.88   1
  -3   9   4  209.52   21.56   4
  -2   9   4   47.10   13.62   1
   2  -9  -4   62.27   14.84   2
  -2   9   4   47.55   13.26   4
   1  -9  -4  678.80   30.03   2
  -1   9   4  626.76   29.25   1
  -1   9   4  606.28   31.54   4
   0   9   4   -0.09    8.81   1
   0  -9  -4    1.77   12.27   2
   0   9   4   -6.53    7.90   4
   1   9   4  293.55   21.90   4
   1   9   4  312.45   19.98   1
  -1  -9  -4  316.42   22.33   2
  -2  -9  -4   36.28   13.06   2
  -3  -9  -4  265.03   20.59   2
  -4  -9  -4   30.81   12.61   2
  -5  -9  -4  109.77   16.66   2
  -6  -9  -4   27.50   13.98   2
  -7  -9  -4  139.52   20.57   2
  -8  -9  -4   11.93   15.08   2
  -9  -9  -4   76.42   20.94   2
 -10  -9  -4  194.46   26.72   2
  -7  10   4  -36.78   17.31   1
  -6  10   4   73.87   21.37   1
  -5  10   4    8.85   14.71   1
  -4  10   4   88.00   17.48   1
  -3  10   4    2.72   12.92   1
  -3  10   4  -22.86   11.85   4
  -2  10   4  105.45   17.04   1
   2 -10  -4   94.32   17.71   2
  -2  10   4   50.48   15.21   4
   1 -10  -4   10.50   12.65   2
  -1  10   4   -9.25   10.26   4
  -1  10   4    1.56   11.43   1
   0  10   4    3.78   11.19   4
   0  10   4    7.08   11.77   1
   0 -10  -4    6.56   13.57   2
  -1 -10  -4    8.79   13.27   2
   1  10   4    7.97   11.02   1
  -2 -10  -4  156.17   19.44   2
  -3 -10  -4   14.82   12.56   2
  -4 -10  -4   55.50   15.38   2
  -5 -10  -4   44.89   15.56   2
  -6 -10  -4   64.19   17.29   2
  -7 -10  -4   18.95   16.16   2
  -8 -10  -4  -14.38   16.45   2
  -9 -10  -4  149.24   25.57   2
  -6  11   4  -17.95   17.16   1
  -5  11   4   12.64   13.48   1
  -4  11   4    7.02   15.02   1
  -3  11   4  227.73   22.75   1
  -2  11   4   -8.51   13.31   1
  -2  11   4  -18.44   13.26   4
   2 -11  -4   -2.74   15.86   2
  -1  11   4  117.30   18.35   1
  -1  11   4   94.26   17.72   4
   1 -11  -4   93.26   19.04   2
   0 -11  -4   -6.28   14.53   2
   0  11   4   13.09   13.32   1
   1  11   4    5.00   11.08   1
  -1 -11  -4   -8.39   14.60   2
  -2 -11  -4   20.21   16.26   2
  -3 -11  -4   40.70   16.45   2
  -4 -11  -4   99.83   18.75   2
  -5 -11  -4   69.18   18.42   2
  -6 -11  -4   10.06   15.67   2
  -7 -11  -4   32.93   17.79   2
  -8 -11  -4   15.71   17.51   2
  -3  12   4    5.24   14.90   1
  -2  12   4  133.45   21.00   1
   2 -12  -4   74.63   20.79   2
  -1  12   4   46.44   17.33   1
   1 -12  -4   61.86   19.87   2
   0  12   4  112.21   19.87   1
   0 -12  -4  101.77   21.32   2
  -1 -12  -4   12.21   17.83   2
  -2 -12  -4  183.02   24.57   2
  -3 -12  -4   68.45   19.76   2
  -4 -12  -4   40.83   19.02   2
  -5 -12  -4   79.50   20.65   2
  -6 -12  -4    7.06   17.32   2
  -2  13   4   24.90   18.10   1
  -1  13   4   62.63   20.20   1
   0 -13  -4   -2.84    8.15   2
  -1 -13  -4  -12.50    7.98   2
  -2 -13  -4   -4.71    8.83   2
  -3 -13  -4   26.01   19.83   2
  -3 -12   5    4.55   22.93   2
  -2 -12   5   73.34   22.54   2
  -1 -12   5  -17.15   15.04   2
   0 -12   5  149.01   22.40   2
   0 -12   5  151.50   27.17   1
   1 -12   5  -20.59   19.12   1
   2 -12   5   43.56   22.88   1
  -5 -11   5   39.85   21.34   2
  -4 -11   5   70.81   18.46   2
  -3 -11   5   83.75   20.28   2
  -2 -11   5  -32.71   14.39   2
  -1 -11   5   70.28   18.67   2
   0 -11   5   -9.97   15.05   2
   0 -11   5   18.92   19.05   1
   1 -11   5  119.89   21.95   2
   1 -11   5   90.11   23.26   1
   2 -11   5    1.34   19.94   1
   3 -11   5   11.39   20.77   1
   4 -11   5  -10.81   18.79   1
  -7 -10   5  -19.76   11.24   2
  -6 -10   5   61.59   15.17   2
  -5 -10   5  190.87   23.25   2
  -4 -10   5  165.26   22.06   2
  -3 -10   5   22.45   15.01   2
  -2 -10   5  220.09   21.94   2
  -1 -10   5   -8.25   15.74   1
  -1 -10   5  -23.87   14.18   2
   0 -10   5  277.06   24.18   2
   0 -10   5  268.23   26.17   1
   1 -10   5   11.78   15.27   2
   1 -10   5   -0.29   17.55   1
   2 -10   5   93.99   22.47   1
   2 -10   5  101.18   18.27   2
   3 -10   5   -3.44   14.40   2
   3 -10   5    4.09   18.10   1
   4 -10   5  128.68   24.71   1
   5 -10   5  -16.30   18.82   1
   6 -10   5    4.71   10.64   1
  -8  -9   5  -24.12    9.11   2
  -7  -9   5   28.17   16.27   2
  -6  -9   5  185.48   22.21   2
  -5  -9   5  199.96   23.18   2
  -4  -9   5  113.61   18.49   2
  -3  -9   5  287.21   22.74   2
  -2  -9   5   11.06   14.42   1
  -2  -9   5   11.29   13.39   2
  -1  -9   5  239.56   22.95   1
  -1  -9   5  243.14   20.85   2
   0  -9   5   -5.51   11.80   2
   0  -9   5  -29.49   14.01   1
   1  -9   5  320.54   22.73   2
   1  -9   5  284.09   26.08   1
   2  -9   5   -3.83   12.42   2
   2  -9   5  -17.21   14.84   1
   3  -9   5  270.40   21.77   2
   3  -9   5  274.20   27.46   1
   4  -9   5    6.34   18.15   1
   5  -9   5  150.03   24.58   1
   6  -9   5   75.70   22.48   1
   7  -9   5   -0.26    9.78   1
   8  -9   5  -10.64   11.58   1
  -9  -8   5   -2.64   10.45   2
  -8  -8   5   55.05   17.09   2
  -7  -8   5   39.68   16.46   2
  -6  -8   5  354.96   25.56   2
  -5  -8   5  145.23   19.30   2
  -4  -8   5  262.52   21.83   2
  -3  -8   5   30.84   12.67   2
  -2  -8   5  129.07   17.72   1
  -2  -8   5  147.54   17.13   2
  -1  -8   5   -0.63   10.82   2
  -1  -8   5   13.43   12.72   1
   0  -8   5  114.96   17.55   1
   0  -8   5  122.52   16.52   2
   1  -8   5   57.05   13.86   2
   1  -8   5   69.43   16.82   1
   2  -8   5  445.87   28.18   1
   2  -8   5  441.67   24.74   2
   3  -8   5   26.02   16.77   1
   3  -8   5   50.66   13.34   2
   4  -8   5  205.29   23.41   1
   5  -8   5   72.81   20.14   1
   6  -8   5  192.90   24.73   1
   7  -8   5   55.75   19.75   1
   8  -8   5   55.26   21.56   1
   9  -8   5   33.34   24.10   1
  -9  -7   5   -6.20   13.96   2
  -8  -7   5   20.93   16.07   2
  -7  -7   5   93.24   18.41   2
  -6  -7   5  -10.43   11.14   2
  -5  -7   5  298.39   21.89   2
  -4  -7   5   -8.38    9.80   2
  -3  -7   5  115.22   16.21   1
  -3  -7   5  111.12   15.81   2
  -2  -7   5   -9.71   12.09   1
  -2  -7   5    9.23   11.39   2
  -1  -7   5   46.80   15.32   1
  -1  -7   5   43.30   12.13   2
   0  -7   5   11.39   10.43   2
   0  -7   5   13.07   13.08   1
   1  -7   5  274.40   20.05   2
   1  -7   5  285.68   22.74   1
   2  -7   5    9.25   13.80   1
   2  -7   5   11.70   11.64   2
   3  -7   5  841.81   31.42   2
   3  -7   5  825.72   36.22   1
   4  -7   5   39.35   15.81   1
   5  -7   5  291.72   24.65   1
   6  -7   5   15.31   16.24   1
   7  -7   5  130.43   21.82   1
   8  -7   5   15.89   18.12   1
   9  -7   5    4.29   19.29   1
 -10  -6   5   -8.32    7.29   2
  -9  -6   5   99.98   20.07   2
  -8  -6   5  128.24   19.47   2
  -7  -6   5    3.51   10.77   2
  -6  -6   5  185.96   18.15   2
  -5  -6   5   76.74   13.79   2
  -4  -6   5  241.76   19.10   2
  -3  -6   5   14.64   11.02   1
  -3  -6   5   30.69   10.61   2
  -2  -6   5   36.82   10.95   2
  -2  -6   5   32.88   11.79   1
  -1  -6   5    4.94    9.23   2
  -1  -6   5   14.19   11.09   1
   0  -6   5  172.99   15.83   2
   0  -6   5  158.97   17.77   1
   1  -6   5   -3.84    8.56   2
   1  -6   5  -11.47   11.12   1
   2  -6   5  679.29   26.11   2
   2  -6   5  666.13   30.10   1
   3  -6   5    8.82    6.48   2
   3  -6   5   55.67   14.88   1
   4  -6   5   34.29   14.53   1
   5  -6   5   79.42   16.98   1
   6  -6   5    2.85   13.61   1
   7  -6   5   43.93   16.81   1
   8  -6   5   48.03   18.50   1
   9  -6   5  -12.16   17.66   1
 -11  -5   5  -22.19   11.29   2
 -10  -5   5   75.37   20.02   2
  -9  -5   5   42.86   16.91   2
  -8  -5   5   11.43   13.35   2
  -7  -5   5  419.13   25.59   2
  -6  -5   5  141.41   15.86   2
  -5  -5   5 1436.23   45.75   2
  -4  -5   5   56.34   10.74   1
  -4  -5   5   53.84   11.02   2
  -3  -5   5  371.28   20.09   1
  -3  -5   5  409.61   20.88   2
  -2  -5   5   -2.52    7.91   1
  -2  -5   5    0.98    7.48   2
  -1  -5   5  104.33   11.55   2
  -1  -5   5   62.74   11.23   1
   0  -5   5  137.88   12.42   2
   0  -5   5  135.24   14.75   1
   1  -5   5  310.80   15.10   2
   2  -5   5    0.55    3.19   2
   2  -5   5   12.74   10.99   1
   3  -5   5  236.23   14.53   2
   3  -5   5  301.85   20.72   1
   4  -5   5   44.46   13.07   1
   5  -5   5  201.48   20.66   1
   6  -5   5   -9.30   12.28   1
   7  -5   5   55.64   16.05   1
   8  -5   5  123.95   19.93   1
   9  -5   5   32.80   17.41   1
 -11  -4   5    8.72    8.89   2
 -10  -4   5   47.44   16.95   2
  -9  -4   5  115.25   18.87   2
  -8  -4   5  181.42   18.70   2
  -7  -4   5   35.46   11.53   2
  -6  -4   5  188.03   17.11   2
  -5  -4   5   25.81    9.75   2
  -4  -4   5  469.01   21.68   2
  -4  -4   5  435.57   19.57   1
  -3  -4   5  106.55   11.73   2
  -3  -4   5  114.72   12.38   1
  -2  -4   5   13.24    6.59   2
  -2  -4   5   11.25    6.94   1
  -1  -4   5    0.38    7.05   1
  -1  -4   5   -6.88    5.36   2
   1  -4   5   84.30   11.14   1
   1  -4   5   87.40    8.67   2
   2  -4   5  741.51   23.47   2
  -2   4  -5  733.66   20.02   3
   2  -4   5  738.53   27.22   1
  -3   4  -5  306.59   11.92   3
   3  -4   5  323.98   19.14   1
   3  -4   5  319.34   15.03   2
  -4   4  -5  374.08   14.80   3
   4  -4   5  379.44   22.07   1
  -5   4  -5   84.15    8.99   3
   5  -4   5  114.52   15.14   1
  -6   4  -5   79.12    9.82   3
   6  -4   5   84.63   16.10   1
  -7   4  -5   76.65   10.59   3
   7  -4   5   74.80   15.75   1
   8  -4   5  102.83   17.65   1
   9  -4   5   55.81   17.29   1
 -11  -3   5  121.47   22.59   2
 -10  -3   5  108.74   20.05   2
  -9  -3   5  150.56   20.39   2
  -8  -3   5   45.32   12.73   2
  -7  -3   5   57.03   12.54   2
  -6  -3   5   78.60   12.30   2
  -5  -3   5  811.71   26.03   1
  -5  -3   5  841.46   30.79   2
  -4  -3   5   -0.70    6.19   2
  -4  -3   5   -4.83    6.52   1
  -3  -3   5  758.08   24.38   1
  -3  -3   5  773.90   26.42   2
  -2  -3   5   98.75    9.77   1
  -2  -3   5   94.68   10.02   2
  -1  -3   5 1560.09   40.56   1
   0  -3   5    3.51    5.92   1
   0  -3   5   -3.76    4.65   2
  -1   3  -5 2366.24   51.22   3
   1  -3   5 2229.03   52.48   2
   1  -3   5 2381.13   57.29   1
  -2   3  -5   68.57    6.41   3
   2  -3   5   81.52    9.89   1
   2  -3   5   77.39    7.71   2
   3  -3   5  361.25   18.01   1
  -3   3  -5  338.88   12.60   3
   4  -3   5  344.09   19.24   1
  -4   3  -5  342.86   13.71   3
  -5   3  -5  271.17   13.56   3
   5  -3   5  288.75   18.98   1
  -6   3  -5  237.41   13.81   3
   6  -3   5  216.00   18.48   1
   7  -3   5  212.42   20.19   1
  -7   3  -5  207.12   14.78   3
  -8   3  -5  222.56   15.22   3
   8  -3   5  202.79   19.83   1
 -12  -2   5   36.21   18.68   2
 -11  -2   5  107.10   21.46   2
 -10  -2   5  166.34   22.16   2
  -9  -2   5    4.99   11.58   2
  -8  -2   5   33.86   11.96   2
  -7  -2   5    1.20    8.09   2
  -6  -2   5  325.18   19.63   2
  -5  -2   5   -5.78    5.95   1
  -5  -2   5   -7.97    6.30   2
  -4  -2   5  517.95   21.10   2
  -4  -2   5  516.12   18.60   1
  -3  -2   5   21.38    6.48   2
  -3  -2   5   17.04    6.55   1
  -2  -2   5 1287.12   33.99   2
  -2  -2   5 1244.28   33.36   1
  -1  -2   5   37.49    6.97   1
   0  -2   5  752.39   23.21   1
   0  -2   5  749.41   20.82   2
  -1   2  -5  964.67   23.86   3
   1  -2   5  938.30   23.50   2
   1  -2   5  940.22   27.48   1
   2  -2   5 1460.39   34.24   2
   2  -2   5 1515.92   39.28   1
  -2   2  -5 1463.01   34.25   3
   3  -2   5  398.83   17.41   1
  -3   2  -5  392.91   13.91   3
  -4   2  -5 1650.70   40.63   3
   4  -2   5 1663.27   44.36   1
  -5   2  -5  114.51    9.57   3
   5  -2   5  132.40   13.75   1
   6  -2   5  171.45   15.74   1
  -6   2  -5  160.09   11.99   3
   7  -2   5  227.62   18.08   1
  -9   2  -5  483.82   23.88   2
 -13   2  -5   80.23   12.38   3
 -12  -1   5   10.59   18.13   2
 -11  -1   5  222.59   24.28   2
 -10  -1   5  124.90   18.56   2
  -9  -1   5  122.51   17.24   2
  -8  -1   5   23.78   11.07   2
  -7  -1   5   42.52   10.73   2
  -6  -1   5  166.30   14.46   1
  -6  -1   5  131.25   14.30   2
  -5  -1   5  197.24   14.40   2
  -4  -1   5  119.72   11.66   2
  -4  -1   5  137.61   11.28   1
  -3  -1   5 2112.04   51.19   2
  -3  -1   5 2005.11   48.90   1
  -2  -1   5   74.14    7.95   2
  -2  -1   5   83.25    7.83   1
  -1  -1   5  186.29   11.01   1
  -1  -1   5  163.69    8.90   2
   0  -1   5    0.84    2.95   2
   0  -1   5    2.49    5.06   1
   1  -1   5  508.33   17.75   1
  -1   1  -5  517.54   15.21   3
   2  -1   5   13.89    5.68   1
  -2   1  -5   13.93    3.60   3
  -3   1  -5    9.36    3.79   3
   3  -1   5   15.65    6.25   1
  -4   1  -5   76.74    7.85   3
   4  -1   5   93.10    9.71   1
   5  -1   5   97.03   10.23   1
  -5   1  -5  117.88    9.80   3
   6  -1   5   87.36    9.88   1
  -7   1  -5  217.25   14.73   2
   7  -1   5  224.42   16.78   1
  -8   1  -5  207.63   15.94   2
  -9   1  -5  109.02   13.37   2
 -12   0   5  211.08   25.58   2
 -11   0   5  205.38   23.24   2
 -10   0   5   85.69   17.15   2
  -9   0   5   26.79   11.92   2
  -8   0   5   19.49   10.91   2
  -7   0   5    8.87   10.52   1
  -7   0   5   -0.29    7.94   2
  -6   0   5  734.80   27.22   1
  -6   0   5  732.91   28.90   2
  -5   0   5    3.09    7.71   1
  -5   0   5    0.97    5.79   2
  -4   0   5 1718.68   44.47   1
  -4   0   5 1719.36   46.12   2
  -3   0   5   32.87    7.72   1
  -3   0   5   23.55    6.83   2
  -2   0   5 1761.68   42.85   2
  -2   0   5 1719.19   42.47   1
  -1   0   5   27.16    4.67   2
  -1   0   5   26.04    6.34   1
   0   0   5 1339.18   33.80   1
   0   0   5 1332.41   30.78   2
   0   0  -5 1418.20   32.83   3
  -1   0  -5  437.40   13.63   3
   1   0   5  390.68   15.42   1
   2   0   5  399.00   15.23   1
  -2   0  -5  416.01   13.47   3
  -3   0  -5 1694.03   39.92   3
   3   0   5 1712.63   41.05   1
  -4   0  -5  451.38   15.54   2
  -4   0  -5  463.60   16.51   3
   5   0   5  320.94   14.97   1
  -5   0  -5  335.26   15.31   3
  -5   0  -5  326.33   14.40   2
  -6   0  -5  238.61   14.20   2
   6   0   5  263.64   14.63   1
  -7   0  -5  200.99   14.36   2
   7   0   5  175.03   14.64   1
  -8   0  -5  453.49   22.27   2
  -9   0  -5   98.64   13.08   2
 -10   0  -5   71.89   13.08   2
 -12   1   5   32.53   17.54   2
 -11   1   5   57.41   17.85   2
 -10   1   5   88.03   17.33   2
  -9   1   5  215.47   19.48   2
  -8   1   5  239.23   19.19   2
  -7   1   5   95.03   14.58   2
  -7   1   5  113.33   14.77   1
  -6   1   5   20.22    9.71   1
  -6   1   5   13.13    8.63   2
  -5   1   5  443.23   19.68   1
  -4   1   5   12.15    7.25   1
  -3   1   5 4141.24   92.46   1
  -2   1   5  177.84   11.72   1
  -1   1   5 1118.00   30.35   1
   0   1   5   23.28    6.22   1
   0  -1  -5   23.01    4.94   3
  -1  -1  -5   13.08    3.77   3
   1   1   5    8.70    5.37   1
  -2  -1  -5   80.26    7.04   3
   2   1   5   87.11    7.43   1
  -3  -1  -5  239.27    9.87   2
  -3  -1  -5  241.13   10.83   3
   3   1   5  251.69   11.36   1
   4   1   5  306.32   13.04   1
  -4  -1  -5  308.29   12.91   2
  -4  -1  -5  326.92   13.81   3
  -5  -1  -5  573.96   19.77   2
  -5  -1  -5  571.93   20.55   3
   5   1   5  563.80   18.43   1
   6   1   5  423.39   16.35   1
  -6  -1  -5  426.42   18.36   2
  -7  -1  -5  544.74   22.53   2
  -8  -1  -5   -5.92    7.66   2
  -9  -1  -5   -3.21    7.91   2
 -10  -1  -5  175.86   17.40   2
 -12   2   5   39.50   17.17   2
 -11   2   5   53.48   18.34   2
 -10   2   5   47.90   15.63   2
  -9   2   5  100.47   16.42   2
  -8   2   5  127.22   16.00   2
  -8   2   5  129.47   16.71   1
  -7   2   5   93.12   14.15   1
  -6   2   5  503.37   23.06   1
  -5   2   5   78.31   10.61   1
  -4   2   5 1065.46   32.34   1
  -3   2   5  185.96   12.56   1
  -2   2   5 1231.78   33.66   1
  -1   2   5  175.38   11.53   1
   0   2   5 1255.83   32.35   1
   0  -2  -5 1217.30   30.21   3
   0  -2  -5 1223.31   29.99   2
   1   2   5    3.61    5.29   1
  -1  -2  -5   -0.79    2.92   3
  -1  -2  -5    2.03    3.86   2
  -2  -2  -5 4608.49   96.62   3
  -2  -2  -5 4574.68   96.65   2
   3   2   5 1205.01   30.33   1
  -3  -2  -5 1266.14   30.97   2
  -3  -2  -5 1259.12   31.69   3
   4   2   5  308.96   11.91   1
  -4  -2  -5  292.91   13.28   2
  -4  -2  -5  274.84   12.92   3
  -5  -2  -5  584.39   21.10   3
  -5  -2  -5  593.08   20.81   2
  -6  -2  -5  172.87   12.77   2
  -7  -2  -5  118.51   13.02   2
  -8  -2  -5    2.31    8.65   2
  -9  -2  -5  181.54   17.13   2
 -10  -2  -5   -7.36    9.52   2
 -11  -2  -5   25.26   12.69   2
 -11   3   5   18.59   14.78   2
 -10   3   5    5.10   12.04   2
  -9   3   5   46.49   13.45   2
  -8   3   5   54.48   12.78   1
  -7   3   5   25.45   11.16   1
  -6   3   5    3.48    8.58   1
  -5   3   5  608.57   24.47   1
  -4   3   5   22.72    8.02   1
  -3   3   5 1594.62   42.84   1
  -2   3   5  368.77   16.30   1
  -1   3   5   12.44    5.54   1
   0   3   5  260.65   12.91   1
   0  -3  -5  282.13   11.65   3
   0  -3  -5  269.84   12.41   2
   1   3   5  219.28   11.92   1
  -1  -3  -5  232.00    9.86   3
  -1  -3  -5  227.10   11.24   2
  -2  -3  -5  502.63   16.73   2
   2   3   5  493.54   16.83   1
  -2  -3  -5  506.42   15.99   3
  -3  -3  -5  530.75   17.35   3
  -3  -3  -5  564.95   18.47   2
   3   3   5  545.01   17.30   1
  -4  -3  -5 2195.38   53.54   2
  -4  -3  -5 2277.42   53.46   3
  -5  -3  -5  409.04   17.79   2
  -5  -3  -5  402.66   17.35   3
  -6  -3  -5  437.02   19.92   2
  -7  -3  -5   49.52   10.51   2
  -8  -3  -5  223.39   17.45   2
  -9  -3  -5   10.07    8.85   2
 -10  -3  -5  202.73   19.02   2
 -11  -3  -5   -3.80   11.40   2
 -11   4   5    9.93   13.35   2
 -10   4   5   42.37   15.44   2
  -9   4   5   29.24   14.17   1
  -8   4   5  152.89   17.51   1
  -7   4   5   25.62   10.91   1
  -6   4   5   94.34   13.50   1
  -5   4   5   19.06    9.32   1
  -4   4   5  665.30   25.64   1
  -3   4   5   30.43    7.58   1
  -2   4   5   54.30    8.37   1
   1  -4  -5  122.36   11.31   2
  -1   4   5  147.98   10.79   1
   0  -4  -5  309.67   14.48   2
   0   4   5  297.47   14.20   1
   1   4   5  272.14   12.97   1
  -1  -4  -5  252.09   13.07   2
   2   4   5  247.39   12.16   1
  -2  -4  -5  265.55   13.38   2
  -2  -4  -5  254.32   10.91   3
  -3  -4  -5 2177.38   50.35   3
  -3  -4  -5 2132.10   52.23   2
   3   4   5 2142.31   49.73   1
  -4  -4  -5  351.59   15.06   3
  -4  -4  -5  359.63   16.51   2
  -5  -4  -5  210.85   14.27   2
  -5  -4  -5  228.97   13.38   3
  -6  -4  -5  124.18   12.93   2
  -7  -4  -5  128.74   14.57   2
  -8  -4  -5   53.82   11.91   2
  -9  -4  -5  266.15   20.55   2
 -10  -4  -5   19.79   13.33   2
 -11  -4  -5  105.63   18.52   2
 -12  -4  -5   23.16   17.79   2
 -11   5   5   16.38   12.86   2
  -9   5   5  164.66   20.55   1
  -8   5   5    4.51   11.83   1
  -7   5   5   71.76   14.04   1
  -6   5   5   13.36   10.19   1
  -5   5   5  638.03   27.24   1
  -4   5   5   41.49   10.09   1
  -3   5   5   93.53   11.25   1
  -2   5   5  312.36   16.25   1
  -1   5   5   -4.10    5.09   1
   1  -5  -5    8.02    7.07   2
   0  -5  -5  185.35   13.85   2
   0  -5  -5  178.50   10.31   3
   0   5   5  188.00   12.25   1
  -1  -5  -5  861.43   27.39   2
  -1  -5  -5  877.36   23.89   3
   1   5   5  920.92   27.46   1
   2   5   5   79.47    8.53   1
  -2  -5  -5   77.92    9.38   2
  -2  -5  -5   43.91    4.92   3
  -3  -5  -5  802.23   24.15   3
   3   5   5  867.08   24.84   1
  -3  -5  -5  861.53   27.49   2
  -4  -5  -5   85.71    8.76   3
  -4  -5  -5   83.63   10.19   2
  -5  -5  -5   13.49    5.63   3
  -5  -5  -5   21.68    8.71   2
  -6  -5  -5  265.76   15.79   3
  -6  -5  -5  271.60   18.28   2
  -7  -5  -5  149.45   15.78   2
  -8  -5  -5  355.93   22.25   2
  -9  -5  -5   18.55   12.13   2
 -10  -5  -5  124.83   18.47   2
 -11  -5  -5    8.55   14.87   2
 -12  -5  -5  145.78   23.17   2
 -10   6   5  142.33   23.30   1
  -9   6   5   18.73   14.36   1
  -8   6   5  169.83   20.73   1
  -7   6   5   31.08   13.30   1
  -6   6   5  285.50   20.93   1
  -5   6   5   -4.61    9.11   1
  -4   6   5  247.49   18.10   1
  -3   6   5   18.43    9.11   1
  -2   6   5  175.00   13.71   1
   2  -6  -5  162.27   14.95   2
  -1   6   5   75.23   10.33   1
   1  -6  -5   79.59   11.58   2
   0   6   5  307.67   16.22   1
   0  -6  -5  325.50   14.02   3
   0  -6  -5  326.73   18.05   2
   1   6   5  381.23   17.88   1
  -1  -6  -5  371.26   18.90   2
  -1  -6  -5  368.94   14.09   3
   2   6   5   68.07    9.25   1
  -2  -6  -5   67.87    6.92   3
  -2  -6  -5   64.06   10.82   2
  -3  -6  -5  346.88   18.59   2
   3   6   5  343.54   16.11   1
  -3  -6  -5  350.08   14.33   3
  -4  -6  -5  124.52    9.01   3
  -4  -6  -5  188.25   15.98   2
  -5  -6  -5  166.94   11.94   3
  -5  -6  -5  152.74   15.20   2
  -6  -6  -5   10.42    6.64   3
  -6  -6  -5   23.36   10.52   2
  -7  -6  -5   10.55    7.51   3
  -7  -6  -5    9.18   10.75   2
  -8  -6  -5   46.66   13.94   2
  -8  -6  -5   12.69    9.18   3
  -9  -6  -5  152.77   19.73   2
 -10  -6  -5   13.01   13.75   2
 -11  -6  -5  118.44   20.30   2
 -12  -6  -5   -7.43    8.31   3
 -12  -6  -5    7.11   17.31   2
 -10   7   5  -26.08   17.00   1
  -9   7   5  204.21   25.51   1
  -8   7   5   16.42   15.00   1
  -7   7   5  299.88   23.78   1
  -6   7   5   -9.77   10.54   1
  -5   7   5  374.61   23.38   1
  -4   7   5   72.28   13.66   1
  -3   7   5  784.23   31.36   1
  -2   7   5  214.96   16.54   1
   2  -7  -5  202.54   17.76   2
  -1   7   5  341.53   19.29   1
   0   7   5  262.41   16.61   1
   0  -7  -5  248.98   18.80   2
  -1  -7  -5  524.34   23.92   2
  -1  -7  -5  492.24   17.61   3
   1   7   5  525.33   22.93   1
  -2  -7  -5  654.91   26.10   2
  -2  -7  -5  633.87   19.49   3
   2   7   5  533.28   22.50   1
  -3  -7  -5  264.07   12.85   3
   3   7   5  258.21   17.23   1
  -3  -7  -5  304.05   18.85   2
  -4  -7  -5  182.93   11.60   3
  -4  -7  -5  211.53   17.31   2
  -5  -7  -5    3.38    3.88   3
  -5  -7  -5   14.11   10.75   2
  -6  -7  -5   51.80   12.53   2
  -6  -7  -5   66.52    9.65   3
  -7  -7  -5   22.83   12.08   2
  -7  -7  -5   25.06    8.92   3
  -8  -7  -5  282.26   18.56   3
  -8  -7  -5  224.90   20.93   2
  -9  -7  -5    5.38   13.82   2
  -9  -7  -5   24.89   10.85   3
 -10  -7  -5   96.11   20.69   2
 -10  -7  -5  150.26   17.80   3
 -11  -7  -5   29.57   12.72   3
 -11  -7  -5  -11.24   18.39   2
 -12  -7  -5  167.46   24.64   2
 -10   8   5  118.54   25.04   1
  -9   8   5   -2.64   17.36   1
  -8   8   5   37.75   17.96   1
  -7   8   5   -9.99   12.36   1
  -6   8   5   65.09   16.60   1
  -5   8   5    7.51   11.39   1
  -4   8   5  263.72   20.92   1
  -3   8   5   -4.47   10.11   1
   2  -8  -5  328.90   23.01   2
  -2   8   5  333.39   21.30   1
   1  -8  -5  175.54   18.43   2
  -1   8   5  152.10   16.34   1
   0  -8  -5  370.25   23.29   2
   0   8   5  401.02   21.99   1
   1   8   5  256.38   18.18   1
  -1  -8  -5  282.81   20.48   2
  -3  -8  -5  269.68   20.91   2
  -4  -8  -5  149.20   16.87   2
  -5  -8  -5  240.13   18.67   2
  -6  -8  -5   -6.05   10.49   2
  -6  -8  -5   -2.74    3.70   3
  -7  -8  -5  109.69   12.75   3
  -7  -8  -5  100.26   17.11   2
  -8  -8  -5   11.00    9.00   3
  -8  -8  -5  -14.62   12.60   2
  -9  -8  -5  122.18   15.45   3
  -9  -8  -5   81.93   19.37   2
 -10  -8  -5   11.78   10.69   3
 -10  -8  -5    5.70   17.05   2
 -11  -8  -5  148.80   16.07   3
 -11  -8  -5   73.12   22.16   2
  -8   9   5  -17.27   16.52   1
  -7   9   5   43.06   17.98   1
  -6   9   5   -3.98   14.41   1
  -5   9   5    7.15   13.86   1
  -4   9   5    2.20   11.94   1
  -3   9   5  136.01   18.44   1
   2  -9  -5  176.88   19.44   2
  -2   9   5  166.66   18.97   1
   1  -9  -5  248.69   20.81   2
  -1   9   5  198.59   19.60   1
   0  -9  -5  242.46   21.47   2
   0   9   5  247.03   18.87   1
   1   9   5   23.00   11.83   1
  -1  -9  -5   66.53   14.77   2
  -3  -9  -5   40.32   13.70   2
  -4  -9  -5  108.03   15.95   2
  -5  -9  -5   11.27   11.65   2
  -6  -9  -5   90.45   16.08   2
  -7  -9  -5   -3.26   12.94   2
  -8  -9  -5   99.80   19.64   2
  -9  -9  -5  -18.87   15.44   2
 -10  -9  -5  151.52   24.45   2
  -7  10   5  -44.01   16.45   1
  -6  10   5    6.11   17.84   1
  -5  10   5   28.68   16.65   1
  -4  10   5   63.30   16.98   1
  -3  10   5  146.52   20.79   1
  -2  10   5  151.75   19.31   1
   2 -10  -5  115.40   18.72   2
  -1  10   5  167.02   19.14   1
   1 -10  -5  145.82   20.25   2
   0 -10  -5   28.74   15.26   2
   0  10   5   34.25   12.97   1
   1  10   5   99.82   16.63   1
  -1 -10  -5   86.93   16.96   2
  -2 -10  -5  163.60   19.51   2
  -3 -10  -5   59.03   15.31   2
  -4 -10  -5  -11.23   12.08   2
  -5 -10  -5   73.28   16.59   2
  -6 -10  -5    4.00   13.48   2
  -7 -10  -5   62.61   17.69   2
  -8 -10  -5  -28.69   14.81   2
  -9 -10  -5  136.59   25.01   2
  -6  11   5  -27.02   17.10   1
  -5  11   5    5.93   12.72   1
  -4  11   5   73.96   19.64   1
  -3  11   5  100.62   19.65   1
  -2  11   5   30.25   16.69   1
   2 -11  -5   36.02   17.02   2
  -1  11   5    8.96   13.80   1
   1 -11  -5   -6.45   14.45   2
   0  11   5   10.82   14.06   1
   0 -11  -5   18.74   16.08   2
   1  11   5    2.03   11.70   1
  -1 -11  -5    5.79   14.23   2
  -2 -11  -5    2.87   14.54   2
  -3 -11  -5   11.43   15.87   2
  -4 -11  -5  104.79   19.52   2
  -5 -11  -5   20.35   16.05   2
  -6 -11  -5   82.26   19.75   2
  -7 -11  -5    6.16   17.11   2
  -8 -11  -5   40.29   19.88   2
  -3  12   5   85.12   19.86   1
  -2  12   5   65.57   18.93   1
   2 -12  -5   13.04   16.24   2
   1 -12  -5   61.67   19.81   2
  -1  12   5   38.26   17.38   1
   0  12   5   33.55   16.39   1
   0 -12  -5    1.69   17.02   2
  -1 -12  -5   12.99   18.09   2
  -2 -12  -5   32.27   19.12   2
  -3 -12  -5  247.84   25.47   2
  -4 -12  -5   -2.88   16.54   2
  -5 -12  -5   92.56   20.28   2
  -6 -12  -5  -36.01   14.68   2
  -2  13   5  100.49   22.63   1
  -1  13   5   -1.86   17.17   1
   1 -13  -5    4.62    9.21   2
   0 -13  -5   -0.03    7.99   2
  -1 -13  -5    0.89   19.08   2
  -2 -13  -5  100.16   23.57   2
  -3 -13  -5   27.56   20.41   2
   1 -12   6   47.02   22.04   1
  -5 -11   6   90.80   25.10   2
  -4 -11   6   19.34   16.54   2
  -3 -11   6  182.32   24.22   2
  -2 -11   6  -12.61   16.14   2
  -1 -11   6   51.10   18.98   2
   0 -11   6  -12.81   15.32   2
   0 -11   6  -34.48   18.10   1
   1 -11   6   38.01   22.58   1
   2 -11   6   58.93   22.83   1
   3 -11   6   26.85   21.90   1
  -6 -10   6  173.47   24.74   2
  -5 -10   6   39.63   17.69   2
  -4 -10   6  320.69   26.58   2
  -3 -10   6    0.10   14.11   2
  -2 -10   6  153.22   20.72   2
  -1 -10   6  -14.81   13.45   2
  -1 -10   6  -32.28   15.35   1
   0 -10   6   56.60   20.31   1
   0 -10   6   81.57   17.41   2
   1 -10   6   -2.13   18.37   1
   1 -10   6  -18.35   12.69   2
   2 -10   6   86.05   23.12   1
   3 -10   6  -11.47   18.08   1
   4 -10   6   25.51   20.53   1
   5 -10   6  108.86   24.22   1
   6 -10   6   12.61   12.43   1
  -7  -9   6  108.20   16.35   2
  -6  -9   6  -16.04   13.26   2
  -5  -9   6  157.88   21.94   2
  -4  -9   6  -16.67   12.81   2
  -3  -9   6  241.98   22.10   2
  -2  -9   6   62.72   17.51   1
  -2  -9   6   68.05   15.86   2
  -1  -9   6  239.01   21.74   2
  -1  -9   6  261.70   24.44   1
   0  -9   6  -11.35   14.77   1
   0  -9   6  -17.88   11.62   2
   1  -9   6  126.37   18.40   2
   1  -9   6  100.89   20.84   1
   2  -9   6   54.69   19.97   1
   2  -9   6   47.62   15.46   2
   3  -9   6   79.06   20.35   1
   4  -9   6   64.06   21.12   1
   5  -9   6   14.09   17.84   1
   6  -9   6   24.84   19.35   1
   7  -9   6   -0.01    8.75   1
  -8  -8   6   -7.88    9.75   2
  -7  -8   6   -6.62   13.67   2
  -6  -8   6  101.12   18.71   2
  -5  -8   6   74.95   17.11   2
  -4  -8   6  391.80   25.54   2
  -3  -8   6    2.35   11.62   2
  -2  -8   6  209.85   20.72   1
  -2  -8   6  238.53   19.71   2
  -1  -8   6    0.46   13.15   1
  -1  -8   6   17.88   12.49   2
   0  -8   6   -0.41   10.92   2
   0  -8   6   23.20   14.80   1
   1  -8   6   29.29   15.42   1
   1  -8   6   15.40   11.60   2
   2  -8   6  245.94   19.93   2
   2  -8   6  208.25   22.62   1
   3  -8   6  165.66   22.66   1
   3  -8   6  162.37   17.56   2
   4  -8   6  -13.41   15.19   1
   5  -8   6  204.35   25.25   1
   6  -8   6   33.90   18.95   1
   7  -8   6   27.79   18.75   1
   8  -8   6   64.47   18.46   1
   9  -8   6   67.79   28.51   1
  -9  -7   6  -14.72    7.16   2
  -8  -7   6   -7.93   14.29   2
  -7  -7   6   68.77   16.97   2
  -6  -7   6  121.87   18.16   2
  -5  -7   6  140.71   18.14   2
  -4  -7   6   24.93   12.08   2
  -3  -7   6  262.11   19.66   2
  -3  -7   6  224.35   19.41   1
  -2  -7   6    0.60    9.93   2
  -2  -7   6   -2.95   11.50   1
  -1  -7   6   96.76   14.34   2
  -1  -7   6  119.06   17.68   1
   0  -7   6    1.75    9.89   2
   0  -7   6   11.25   13.99   1
   1  -7   6   77.59   17.10   1
   1  -7   6   81.22   13.85   2
   2  -7   6   65.02   12.52   2
   2  -7   6   73.19   16.84   1
   3  -7   6   95.06   17.50   1
   4  -7   6  331.37   25.05   1
   5  -7   6  116.31   20.39   1
   6  -7   6   93.16   19.93   1
   7  -7   6   87.24   19.94   1
   8  -7   6   98.25   22.29   1
   9  -7   6   -8.92   19.43   1
  10  -7   6   18.16   22.50   1
 -10  -6   6   -3.19    9.50   2
  -9  -6   6  -19.66   14.24   2
  -8  -6   6  163.05   20.96   2
  -7  -6   6   72.16   15.94   2
  -6  -6   6   -3.88   10.78   2
  -5  -6   6   32.51   11.72   2
  -4  -6   6  237.68   18.93   2
  -3  -6   6    2.54   11.12   1
  -3  -6   6    0.85    9.46   2
  -2  -6   6  152.25   16.81   1
  -2  -6   6  151.51   15.90   2
  -1  -6   6   -0.56   11.47   1
  -1  -6   6   -0.73    9.62   2
   0  -6   6  220.42   19.73   1
   0  -6   6  199.35   16.53   2
   1  -6   6  128.01   17.44   1
   2  -6   6  373.98   24.62   1
   3  -6   6  349.10   25.05   1
   3  -6   6  325.23   18.82   2
   4  -6   6   47.60   14.77   1
   5  -6   6   -9.03   12.71   1
   6  -6   6  -15.55   13.12   1
   7  -6   6   13.15   15.49   1
   8  -6   6   27.00   17.84   1
   9  -6   6   56.57   20.61   1
  10  -6   6   18.06   19.83   1
 -10  -5   6  -19.35   12.22   2
  -9  -5   6  158.15   22.49   2
  -8  -5   6   36.28   16.15   2
  -7  -5   6  105.55   16.61   2
  -6  -5   6   82.36   14.39   2
  -5  -5   6 1045.59   37.78   2
  -4  -5   6    3.46    8.46   2
  -4  -5   6   -0.83    8.96   1
  -3  -5   6  594.38   25.62   2
  -3  -5   6  593.13   25.20   1
  -2  -5   6   36.57   10.92   1
  -2  -5   6   46.72   10.38   2
  -1  -5   6  151.02   14.37   2
  -1  -5   6  150.59   15.69   1
   1  -5   6   90.44   13.72   1
   1  -5   6   58.91    9.14   2
   2  -5   6  371.18   18.31   2
   3  -5   6   22.29    9.49   2
   3  -5   6   11.71   12.43   1
   4  -5   6   39.16   13.63   1
   5  -5   6  -10.04   11.50   1
   6  -5   6   28.36   14.32   1
   7  -5   6    2.06   12.91   1
   8  -5   6  273.15   24.27   1
   9  -5   6    1.00   15.90   1
 -11  -4   6   -8.39    9.22   2
 -10  -4   6  338.56   27.61   2
  -9  -4   6   -5.15   11.90   2
  -8  -4   6  419.43   26.10   2
  -7  -4   6   43.62   13.06   2
  -6  -4   6  272.77   20.08   2
  -5  -4   6   -2.80    8.36   2
  -4  -4   6 1214.32   36.23   1
  -4  -4   6 1205.72   38.35   2
  -3  -4   6   59.40    9.81   2
  -3  -4   6   74.04   10.49   1
  -2  -4   6  906.64   29.50   2
  -2  -4   6  894.90   29.50   1
  -1  -4   6   98.04    9.90   2
  -1  -4   6   98.67   11.55   1
   0  -4   6  796.69   27.45   1
   0  -4   6  700.91   23.55   2
   1  -4   6  863.63   29.87   1
   1  -4   6  873.01   25.89   2
  -2   4  -6  195.14   10.62   3
   2  -4   6  192.03   12.70   2
   2  -4   6  213.25   16.27   1
   3  -4   6  476.60   18.63   2
   3  -4   6  483.47   23.29   1
  -3   4  -6  494.46   16.37   3
   4  -4   6   42.59   13.00   1
  -4   4  -6   26.37    5.79   3
   5  -4   6   43.10   13.77   1
  -5   4  -6   57.09    7.98   3
   6  -4   6   87.65   15.97   1
  -6   4  -6   72.58    9.19   3
   7  -4   6  249.31   21.37   1
   8  -4   6  144.78   19.60   1
   9  -4   6  194.66   21.99   1
 -11  -3   6    0.49    8.68   2
 -10  -3   6   -8.51   14.19   2
  -9  -3   6  250.59   22.63   2
  -8  -3   6    6.90   10.97   2
  -7  -3   6   32.99   10.97   2
  -6  -3   6   -1.84    8.06   2
  -5  -3   6  376.52   18.96   1
  -5  -3   6  423.35   21.63   2
  -4  -3   6   54.52    9.69   1
  -4  -3   6   40.32    9.00   2
  -3  -3   6  571.51   21.57   1
  -3  -3   6  569.36   22.62   2
  -2  -3   6  414.52   17.73   2
  -2  -3   6  408.92   18.28   1
   0  -3   6  281.46   15.69   1
   0  -3   6  298.23   13.78   2
   1  -3   6  566.45   18.30   2
  -1   3  -6  588.22   18.37   3
   1  -3   6  616.02   22.88   1
   2  -3   6  968.36   30.97   1
   2  -3   6  935.91   25.73   2
  -2   3  -6  976.50   25.25   3
  -3   3  -6  217.73   10.46   3
   3  -3   6  220.28   15.53   1
  -4   3  -6  428.95   16.04   3
   4  -3   6  410.09   21.24   1
   5  -3   6   61.62   12.82   1
  -5   3  -6   76.24    8.24   3
  -6   3  -6  278.99   15.31   3
   6  -3   6  272.31   19.88   1
  -7   3  -6   -3.28    6.67   3
   7  -3   6   18.97   12.94   1
  -8   3  -6  359.65   18.81   3
   8  -3   6  339.70   23.52   1
  -9   3  -6   -4.08    7.40   3
 -10   3  -6  101.80   14.27   3
 -11  -2   6   -3.46   12.73   2
 -10  -2   6  295.66   25.67   2
  -9  -2   6    2.39   12.97   2
  -8  -2   6   60.12   13.47   2
  -7  -2   6    2.45    8.57   2
  -6  -2   6   44.08   10.25   2
  -5  -2   6  150.91   14.28   2
  -5  -2   6  162.44   13.50   1
  -4  -2   6  965.29   31.52   2
  -4  -2   6  974.03   29.18   1
  -3  -2   6  529.55   20.93   2
  -3  -2   6  559.45   20.49   1
  -2  -2   6 2675.77   62.37   2
  -2  -2   6 2627.30   62.35   1
  -1  -2   6   55.62    8.14   1
  -1  -2   6   40.35    6.01   2
   0  -2   6 1154.35   32.57   1
   0  -2   6 1174.46   29.42   2
   1  -2   6 2170.46   53.16   1
  -1   2  -6 2207.14   49.03   3
   1  -2   6 2113.93   47.82   2
  -2   2  -6  265.74   11.16   3
   2  -2   6  264.46   14.91   1
   3  -2   6  566.79   22.28   1
  -3   2  -6  611.23   18.45   3
  -4   2  -6  413.68   16.06   3
   4  -2   6  428.79   19.72   1
   5  -2   6  449.94   21.35   1
  -5   2  -6  447.01   17.59   3
   6  -2   6   -7.27    9.14   1
  -6   2  -6    7.21    5.70   3
  -7   2  -6  666.65   25.47   3
   7  -2   6  720.04   28.86   1
  -8   2  -6    3.76    7.24   3
   8  -2   6    4.60    4.91   1
  -9   2  -6  452.64   23.09   3
 -10   2  -6   28.43   11.15   3
 -11   2  -6   87.81   15.07   3
 -12   2  -6   25.66   13.36   3
 -11  -1   6  117.53   21.58   2
 -10  -1   6    3.58   13.91   2
  -9  -1   6   72.64   14.96   2
  -8  -1   6   -1.46    9.06   2
  -7  -1   6   53.84   11.85   2
  -6  -1   6    0.01    7.07   2
  -6  -1   6    6.69    9.00   1
  -5  -1   6  249.99   16.37   2
  -5  -1   6  265.75   16.03   1
  -4  -1   6   15.46    7.39   1
  -4  -1   6   16.36    6.61   2
  -3  -1   6  967.59   29.00   2
  -3  -1   6  938.78   27.89   1
  -2  -1   6  119.39    8.91   2
  -2  -1   6  116.03   10.27   1
  -1  -1   6    3.50    3.74   2
  -1  -1   6    5.82    5.56   1
   0  -1   6  141.87    8.11   2
   0  -1   6  158.93   11.21   1
   1  -1   6  199.54   12.38   1
  -1   1  -6  204.59   10.05   3
   2  -1   6  200.64   12.43   1
  -2   1  -6  204.73    9.85   3
   3  -1   6 1203.44   34.00   1
  -3   1  -6 1269.11   31.68   3
   4  -1   6  142.26   12.33   1
  -4   1  -6  128.38    9.15   3
  -5   1  -6   99.80    9.52   3
  -5   1  -6   93.66    9.36   2
   5  -1   6  102.25   11.21   1
  -6   1  -6  247.83   14.37   2
  -6   1  -6  238.47   14.17   3
  -7   1  -6   -2.09    5.70   3
  -7   1  -6    2.92    6.55   2
   7  -1   6   -5.86    8.83   1
  -8   1  -6  432.72   21.28   3
  -8   1  -6  456.86   22.19   2
  -9   1  -6   33.58    9.86   3
 -10   1  -6  420.90   23.16   3
 -11   1  -6   39.48   12.42   3
 -12   1  -6   35.28   14.26   3
 -13   1  -6   34.11   13.05   3
 -12   0   6  152.13   23.14   2
 -11   0   6   -0.19   15.55   2
 -10   0   6  218.81   22.77   2
  -9   0   6    0.71   11.29   2
  -8   0   6   85.71   15.14   2
  -7   0   6   22.05    9.80   2
  -7   0   6   41.27   12.74   1
  -6   0   6  158.17   16.56   1
  -6   0   6  149.68   14.58   2
  -5   0   6  374.64   19.46   1
  -5   0   6  335.83   18.62   2
  -4   0   6  657.48   24.60   2
  -4   0   6  624.45   23.36   1
  -3   0   6  334.85   16.01   2
  -3   0   6  356.96   16.40   1
  -2   0   6 1433.01   36.17   2
  -2   0   6 1360.02   36.62   1
  -1   0   6  155.84   10.80   1
  -1   0   6  137.24    8.99   2
   0   0  -6   -0.10    4.16   3
   0   0   6    1.16    2.56   2
   0   0   6    5.04    5.15   1
   1   0   6    9.85    5.82   1
  -1   0  -6   18.89    4.40   3
  -2   0  -6   29.54    4.68   3
   2   0   6   28.27    6.39   1
  -3   0  -6   18.10    4.80   3
   3   0   6   26.72    6.22   1
  -4   0  -6   29.63    5.32   3
   4   0   6   17.30    5.08   1
  -4   0  -6   28.90    4.75   2
   5   0   6  398.70   16.80   1
  -5   0  -6  399.82   16.48   3
  -5   0  -6  391.15   15.51   2
  -6   0  -6   26.72    6.77   2
  -6   0  -6   25.67    6.75   3
   6   0   6   29.28    8.42   1
  -7   0  -6  246.95   15.30   2
  -7   0  -6  243.58   15.31   3
   7   0   6  254.64   16.08   1
  -8   0  -6   16.18    8.12   2
 -12   0  -6   34.88   14.67   3
 -13   0  -6   52.02   14.39   3
 -11   1   6   90.86   20.74   2
 -10   1   6  -18.23   12.45   2
  -9   1   6  197.57   19.61   2
  -8   1   6   47.24   13.86   2
  -7   1   6  267.28   20.18   1
  -7   1   6  202.98   18.19   2
  -6   1   6    1.98    8.17   2
  -6   1   6    3.25    9.74   1
  -5   1   6  474.99   21.75   1
  -5   1   6  482.67   22.57   2
  -4   1   6  750.09   26.10   1
  -3   1   6 2241.73   55.56   1
  -2   1   6 2043.08   50.68   1
  -1   1   6   30.73    7.14   1
   0  -1  -6  362.64   13.75   3
   0   1   6  367.23   15.65   1
  -1  -1  -6  138.90    8.81   3
   1   1   6  142.62   10.52   1
  -2  -1  -6   19.32    4.42   3
   2   1   6   11.73    5.64   1
  -4  -1  -6  661.58   21.25   3
   4   1   6  665.95   20.84   1
  -4  -1  -6  620.64   19.01   2
  -5  -1  -6    5.20    4.89   3
   5   1   6    8.00    6.23   1
  -5  -1  -6    2.06    4.45   2
   6   1   6  347.39   16.30   1
  -6  -1  -6  368.36   17.13   3
  -6  -1  -6  365.79   16.88   2
  -7  -1  -6   84.24   10.59   2
  -7  -1  -6   94.06   10.84   3
  -8  -1  -6  174.85   15.74   2
  -9  -1  -6    4.13    8.03   2
 -11   2   6  -14.03   13.58   2
 -10   2   6  179.47   22.58   2
  -9   2   6    1.31   11.59   2
  -8   2   6  757.88   31.76   1
  -8   2   6  693.71   32.78   2
  -7   2   6    4.58    9.44   2
  -7   2   6   17.11   11.83   1
  -6   2   6  427.04   22.72   1
  -5   2   6  324.08   19.12   1
  -4   2   6  382.55   18.93   1
  -3   2   6 1221.27   35.66   1
  -2   2   6 1102.99   31.85   1
  -1   2   6  953.73   28.19   1
   0  -2  -6  185.15   10.54   3
   0   2   6  199.14   12.65   1
   1   2   6    0.86    5.26   1
  -1  -2  -6   -0.30    3.46   3
  -1  -2  -6    2.22    4.04   2
  -2  -2  -6  882.15   21.81   2
  -2  -2  -6  867.35   23.46   3
   2   2   6  830.16   24.03   1
   3   2   6 1510.49   37.43   1
  -3  -2  -6 1517.65   35.90   2
  -3  -2  -6 1537.47   37.98   3
   4   2   6    6.63    5.31   1
  -4  -2  -6   11.20    4.57   3
  -4  -2  -6   11.77    4.80   2
   5   2   6  568.32   18.48   1
  -5  -2  -6  562.47   20.62   3
  -5  -2  -6  585.97   20.45   2
  -6  -2  -6    7.74    5.75   2
  -6  -2  -6    4.13    5.53   3
  -7  -2  -6  143.85   13.37   2
  -7  -2  -6  138.27   12.27   3
  -8  -2  -6  301.93   19.32   2
  -9  -2  -6  125.84   14.48   2
 -10  -2  -6  144.44   17.15   2
 -11   3   6   55.38   17.39   2
 -10   3   6   38.83   15.74   2
  -9   3   6  145.46   19.44   2
  -8   3   6   15.80   12.15   1
  -7   3   6  119.79   15.83   1
  -6   3   6  132.51   14.98   1
  -5   3   6  467.08   21.97   1
  -4   3   6 1300.88   38.59   1
  -3   3   6 1865.89   49.20   1
  -2   3   6  692.09   24.10   1
  -1   3   6  777.30   25.09   1
   0  -3  -6  177.59   11.20   2
   0  -3  -6  203.31   10.59   3
   0   3   6  182.23   11.92   1
  -1  -3  -6  159.98    9.76   2
  -1  -3  -6  150.64    8.97   3
   1   3   6  158.13   10.93   1
  -2  -3  -6 1786.24   41.89   3
  -2  -3  -6 1742.71   41.56   2
  -3  -3  -6  321.37   13.76   2
   3   3   6  329.71   14.13   1
  -3  -3  -6  324.56   13.58   3
   4   3   6 2505.94   56.65   1
  -4  -3  -6 2524.99   58.96   3
  -4  -3  -6 2460.21   58.39   2
  -5  -3  -6    9.23    5.99   2
  -5  -3  -6   14.57    5.61   3
  -6  -3  -6  195.97   13.92   2
  -6  -3  -6  212.83   13.31   3
  -7  -3  -6  163.28   13.22   3
  -7  -3  -6  172.37   15.29   2
  -8  -3  -6  348.82   20.79   2
  -9  -3  -6  179.93   16.52   2
 -10  -3  -6  118.03   16.25   2
 -11   4   6   33.14   15.55   2
 -10   4   6  116.52   19.15   2
  -9   4   6    5.41   13.92   1
  -8   4   6  475.36   26.77   1
  -7   4   6   38.29   12.34   1
  -6   4   6   12.68   10.17   1
  -5   4   6   17.25    9.84   1
  -4   4   6  323.59   18.46   1
  -3   4   6  106.24   11.64   1
  -2   4   6  137.64   11.76   1
  -1   4   6 1045.58   31.40   1
   0   4   6   55.90    8.12   1
   0  -4  -6   43.21    6.35   3
   0  -4  -6   34.79    7.15   2
  -1  -4  -6  713.54   22.11   2
   1   4   6  726.33   23.65   1
  -1  -4  -6  711.09   21.08   3
  -2  -4  -6   13.78    6.26   2
   2   4   6    1.48    3.62   1
  -2  -4  -6    8.41    4.19   3
  -3  -4  -6 2864.84   64.46   3
  -3  -4  -6 2803.65   65.46   2
   3   4   6 2808.34   64.46   1
  -4  -4  -6  522.97   18.62   3
   4   4   6  485.28   18.03   1
  -4  -4  -6  537.82   20.10   2
  -5  -4  -6  368.51   18.02   2
  -5  -4  -6  384.29   17.14   3
  -6  -4  -6   75.57    9.70   3
  -6  -4  -6   62.46   10.22   2
  -7  -4  -6  266.42   18.44   2
  -7  -4  -6  285.80   16.82   3
  -8  -4  -6   20.25    9.16   3
  -8  -4  -6   30.91   10.82   2
  -9  -4  -6  127.53   15.60   2
 -10  -4  -6  144.61   18.64   2
 -11  -4  -6  196.02   21.05   2
 -12  -4  -6   11.06    5.84   3
 -11   5   6   55.10   15.58   2
  -9   5   6  209.80   22.18   1
  -8   5   6   28.67   14.01   1
  -7   5   6  244.65   20.01   1
  -6   5   6   17.15   10.75   1
  -5   5   6  359.78   21.20   1
  -4   5   6  367.61   19.92   1
  -3   5   6    2.64    7.13   1
  -2   5   6 1787.92   48.64   1
  -1   5   6  163.68   12.55   1
   1  -5  -6  174.44   14.23   2
   0  -5  -6  547.62   18.53   3
   0   5   6  539.00   21.11   1
   0  -5  -6  519.98   20.61   2
  -1  -5  -6  148.43   12.45   2
   1   5   6  159.55   12.07   1
   2   5   6  616.08   22.11   1
  -2  -5  -6  768.72   21.10   3
   3   5   6   30.84    6.81   1
  -3  -5  -6   37.14    5.98   3
  -3  -5  -6   41.59    8.49   2
   4   5   6  233.87   13.50   1
  -4  -5  -6  254.73   15.70   2
  -4  -5  -6  252.89   12.96   3
  -5  -5  -6    2.07    7.63   2
  -5  -5  -6    1.30    4.96   3
  -6  -5  -6  154.89   15.04   2
  -6  -5  -6  136.87   12.32   3
  -7  -5  -6   44.49   11.90   2
  -7  -5  -6   37.15    9.18   3
  -8  -5  -6  331.65   20.08   3
  -8  -5  -6  346.78   21.58   2
  -9  -5  -6  155.34   17.31   2
  -9  -5  -6  136.98   15.37   3
 -10  -5  -6  120.82   18.08   2
 -10  -5  -6  136.16   17.42   3
 -11  -5  -6   89.67   17.97   2
 -12  -5  -6   -1.27    6.88   3
  -9   6   6   33.55   16.71   1
  -8   6   6  356.03   25.54   1
  -7   6   6   59.87   14.99   1
  -6   6   6   43.74   12.68   1
  -5   6   6   13.38    9.73   1
  -4   6   6   -6.27    8.55   1
  -3   6   6  456.30   22.45   1
  -2   6   6   13.36    8.13   1
   1  -6  -6  234.77   16.41   2
  -1   6   6  261.55   16.13   1
   0  -6  -6   48.51   10.11   2
   0   6   6   35.61    8.55   1
   0  -6  -6   38.68    7.49   3
  -1  -6  -6  759.26   26.95   2
   1   6   6  786.95   26.82   1
  -1  -6  -6  772.27   23.02   3
  -2  -6  -6   96.28    8.18   3
  -2  -6  -6  106.79   11.99   2
  -3  -6  -6  142.95   14.11   2
   3   6   6  130.49   11.74   1
  -4  -6  -6   29.47    9.57   2
  -4  -6  -6   22.17    5.97   3
  -5  -6  -6   99.85   13.36   2
  -5  -6  -6   89.84    9.65   3
  -6  -6  -6   97.12   10.91   3
  -6  -6  -6  105.70   14.28   2
  -7  -6  -6   95.00   11.54   3
  -7  -6  -6   89.31   14.54   2
  -8  -6  -6   27.10    9.57   3
  -8  -6  -6   28.61   12.71   2
  -9  -6  -6   75.06   16.70   2
  -9  -6  -6   83.40   13.20   3
 -10  -6  -6   56.15   16.90   2
 -10  -6  -6   61.49   13.67   3
 -11  -6  -6   73.91   15.22   3
 -11  -6  -6   80.69   20.38   2
 -12  -6  -6    4.29    7.84   3
 -10   7   6    2.87   19.43   1
  -9   7   6  173.81   24.95   1
  -8   7   6  123.55   20.92   1
  -7   7   6  282.31   23.67   1
  -6   7   6   73.82   15.49   1
  -5   7   6   98.34   15.22   1
  -4   7   6  213.87   17.95   1
  -3   7   6   12.31    9.99   1
  -2   7   6  593.15   25.89   1
   2  -7  -6  547.17   25.49   2
  -1   7   6   41.44   10.66   1
   1  -7  -6   35.13   12.00   2
   0  -7  -6  296.54   19.53   2
   0   7   6  298.99   18.04   1
   1   7   6   60.37   10.83   1
  -1  -7  -6   60.50    8.18   3
  -1  -7  -6   80.96   13.00   2
  -2  -7  -6  220.76   12.22   3
  -2  -7  -6  237.84   18.07   2
   3   7   6   69.90   10.69   1
  -3  -7  -6   75.99   12.93   2
  -3  -7  -6   75.71    8.04   3
  -4  -7  -6   86.41   13.17   2
  -5  -7  -6   43.17    7.80   3
  -5  -7  -6   54.81   12.36   2
  -6  -7  -6    9.63   10.33   2
  -6  -7  -6   14.99    7.32   3
  -7  -7  -6   79.03   11.60   3
  -7  -7  -6   70.19   14.19   2
  -8  -7  -6    5.14   12.37   2
  -8  -7  -6   16.68    9.44   3
  -9  -7  -6  121.20   19.73   2
  -9  -7  -6  149.82   15.88   3
 -10  -7  -6   34.98   12.21   3
 -10  -7  -6  -18.92   15.81   2
 -11  -7  -6  119.95   16.75   3
 -11  -7  -6   45.70   21.02   2
 -10   8   6  100.10   23.75   1
  -9   8   6   79.79   22.18   1
  -8   8   6  134.44   22.44   1
  -7   8   6   10.43   13.90   1
  -6   8   6   22.63   13.73   1
  -5   8   6  106.95   17.19   1
  -4   8   6    8.31   11.53   1
  -3   8   6  534.96   27.11   1
  -2   8   6   42.57   12.35   1
   2  -8  -6   48.26   14.25   2
   1  -8  -6  336.64   22.45   2
  -1   8   6  344.62   21.45   1
   0   8   6   28.47   11.35   1
   0  -8  -6   35.65   13.53   2
  -1  -8  -6  502.44   26.03   2
   1   8   6  527.52   24.27   1
   2   8   6   -1.32    3.70   1
  -2  -8  -6    2.66   11.18   2
  -3  -8  -6  194.82   18.13   2
   3   8   6  184.77   16.00   1
  -4  -8  -6   15.69   10.83   2
  -5  -8  -6  187.78   17.78   2
  -5  -8  -6  173.70   12.76   3
  -6  -8  -6  197.96   18.45   2
  -6  -8  -6  194.49   13.50   3
  -7  -8  -6  143.65   18.52   2
  -7  -8  -6  142.75   14.14   3
  -8  -8  -6   34.56   10.95   3
  -8  -8  -6    6.02   13.25   2
  -9  -8  -6  109.34   15.08   3
  -9  -8  -6   98.80   20.10   2
 -10  -8  -6   20.80   12.18   3
 -10  -8  -6   75.12   21.71   2
 -11  -8  -6   57.29   11.89   3
 -11  -8  -6   20.02   18.87   2
  -8   9   6  -11.69   16.43   1
  -7   9   6    6.26   15.90   1
  -6   9   6   41.93   17.14   1
  -5   9   6   -9.77   11.65   1
  -4   9   6   19.53   12.84   1
  -3   9   6    9.38   11.98   1
   2  -9  -6  205.35   19.40   2
  -2   9   6  192.82   19.34   1
  -1   9   6  -11.69   11.07   1
   1  -9  -6   -4.51   12.41   2
   0  -9  -6  241.47   21.19   2
   0   9   6  181.14   17.71   1
  -1  -9  -6   -9.10   11.01   2
   1   9   6  -15.26    8.84   1
  -2  -9  -6   80.96   15.79   2
  -3  -9  -6   22.19   12.20   2
  -4  -9  -6   53.80   13.97   2
  -5  -9  -6  132.56   17.59   2
  -6  -9  -6   92.16   16.25   2
  -7  -9  -6   81.03   16.94   2
  -8  -9  -6   73.23   18.91   2
  -9  -9  -6   49.58   18.67   2
 -10  -9  -6   25.07   18.74   2
  -7  10   6    2.64   18.18   1
  -6  10   6   -1.24   17.18   1
  -5  10   6   49.07   18.25   1
  -4  10   6   -4.82   13.43   1
  -3  10   6  272.35   23.27   1
  -2  10   6  -29.24   11.06   1
   2 -10  -6   -8.23   13.75   2
  -1  10   6  228.36   20.80   1
   1 -10  -6  241.00   22.47   2
   0  10   6    4.73   11.87   1
   0 -10  -6   -2.88   13.36   2
   1  10   6  201.42   20.11   1
  -1 -10  -6  237.02   22.11   2
  -2 -10  -6    6.53   13.54   2
  -3 -10  -6  100.86   17.14   2
  -4 -10  -6    2.27   13.10   2
  -5 -10  -6   70.44   16.18   2
  -6 -10  -6   82.29   17.86   2
  -7 -10  -6   27.50   16.06   2
  -8 -10  -6   58.85   18.43   2
  -9 -10  -6   27.90   18.17   2
  -6  11   6   16.09   20.05   1
  -5  11   6   13.95   11.93   1
  -4  11   6  173.74   23.89   1
  -3  11   6   18.53   15.59   1
   2 -11  -6  164.60   22.04   2
  -2  11   6  183.95   23.69   1
  -1  11   6    0.26   13.46   1
   1 -11  -6   -7.31   15.33   2
   0 -11  -6   39.33   17.18   2
   0  11   6   39.94   15.73   1
  -1 -11  -6   19.24   16.24   2
   1  11   6    4.08   12.87   1
  -2 -11  -6    3.04   14.85   2
  -3 -11  -6   56.09   17.45   2
  -4 -11  -6   83.91   18.98   2
  -5 -11  -6   -1.51   14.77   2
  -6 -11  -6   67.38   18.31   2
  -7 -11  -6   24.70   17.14   2
  -8 -11  -6   61.29   20.47   2
  -4  12   6   21.70    9.39   1
  -3  12   6   72.53   18.85   1
   2 -12  -6   15.67   15.23   2
  -2  12   6    4.90   15.24   1
   1 -12  -6   51.41   19.54   2
  -1  12   6   57.16   19.13   1
   0 -12  -6   31.59   18.34   2
   0  12   6  -14.73   13.46   1
  -1 -12  -6    5.22   16.92   2
  -2 -12  -6   -8.18   15.84   2
  -3 -12  -6  225.08   24.71   2
  -4 -12  -6   15.64   17.87   2
  -5 -12  -6   42.01   18.56   2
  -6 -12  -6   28.32   18.71   2
  -2  13   6  129.41   24.36   1
  -1  13   6   -0.71   16.86   1
   1 -13  -6   -4.51   14.65   2
   0 -13  -6   57.51   21.56   2
  -1 -13  -6   19.84   20.74   2
  -2 -13  -6   79.90   23.55   2
  -3 -13  -6   37.95   20.83   2
  -4 -11   7   95.41   24.07   2
  -3 -11   7   19.77   16.56   2
  -2 -11   7   21.04   17.17   2
   0 -11   7   19.08   21.58   1
   1 -11   7   11.97   21.75   1
   2 -11   7   69.11   25.31   1
   3 -11   7    1.70   19.99   1
  -6 -10   7   30.15   21.11   2
  -5 -10   7   18.27   17.60   2
  -4 -10   7   74.11   18.86   2
  -3 -10   7   10.81   15.68   2
  -2 -10   7   55.44   16.98   2
  -1 -10   7    2.01   17.76   1
  -1 -10   7   10.98   15.59   2
   0 -10   7    7.10   19.19   1
   1 -10   7   18.73   20.69   1
   2 -10   7   -5.94   18.30   1
   3 -10   7   13.69   19.58   1
   4 -10   7  -26.25   19.12   1
   5 -10   7   36.83   21.62   1
  -7  -9   7   25.66   18.34   2
  -6  -9   7   90.32   19.67   2
  -5  -9   7   61.19   17.62   2
  -4  -9   7   70.49   17.86   2
  -3  -9   7  217.71   21.47   2
  -2  -9   7  114.59   20.38   1
  -2  -9   7   93.01   17.20   2
  -1  -9   7   90.66   19.75   1
  -1  -9   7  106.56   17.87   2
   0  -9   7   40.54   18.46   1
   0  -9   7   17.89   14.05   2
   1  -9   7   24.18   17.45   1
   2  -9   7  120.68   22.69   1
   3  -9   7  -13.94   17.13   1
   4  -9   7   80.94   21.81   1
   5  -9   7   -4.60   18.15   1
   6  -9   7   13.31    9.97   1
   7  -9   7   10.44   10.71   1
  -8  -8   7   -8.26    8.77   2
  -7  -8   7    5.06   14.40   2
  -6  -8   7   63.20   17.37   2
  -5  -8   7   49.58   15.83   2
  -4  -8   7   38.00   14.91   2
  -3  -8   7   81.50   16.53   2
  -2  -8   7   98.51   16.26   2
  -2  -8   7   95.57   18.12   1
  -1  -8   7   88.73   18.60   1
  -1  -8   7   89.18   15.86   2
   0  -8   7   26.39   12.42   2
   0  -8   7   34.62   16.09   1
   1  -8   7  254.70   24.09   1
   1  -8   7  255.96   20.24   2
   2  -8   7   10.92   15.86   1
   3  -8   7  275.04   25.08   1
   4  -8   7   10.09   18.29   1
   5  -8   7  141.86   23.61   1
   6  -8   7   10.17   18.62   1
   7  -8   7   53.58   22.04   1
   8  -8   7   -1.58    8.51   1
  -9  -7   7  -24.50    8.89   2
  -8  -7   7   10.15   15.92   2
  -7  -7   7   14.75   14.50   2
  -6  -7   7   96.87   17.63   2
  -5  -7   7   35.90   13.89   2
  -4  -7   7  231.17   19.79   2
  -3  -7   7  334.52   21.80   2
  -3  -7   7  348.56   22.56   1
  -2  -7   7   93.41   14.62   2
  -2  -7   7  100.44   15.99   1
  -1  -7   7   35.08   13.94   1
  -1  -7   7   24.28   11.28   2
   0  -7   7   95.02   17.10   1
   0  -7   7   67.58   13.01   2
   1  -7   7    0.83    5.96   2
   1  -7   7   21.85   14.76   1
   2  -7   7  162.88   20.31   1
   3  -7   7   18.14   15.01   1
   4  -7   7  640.84   32.96   1
   5  -7   7   36.99   16.97   1
   6  -7   7  103.46   20.37   1
   7  -7   7   14.69   17.73   1
   8  -7   7  123.64   23.34   1
   9  -7   7  106.10   23.97   1
  10  -7   7   49.16   28.21   1
 -10  -6   7  -18.61   11.62   2
  -9  -6   7   43.65   17.21   2
  -8  -6   7  181.96   22.09   2
  -7  -6   7   70.42   15.78   2
  -6  -6   7   -8.58    9.90   2
  -5  -6   7    8.20   11.04   2
  -4  -6   7   -1.21    9.87   2
  -3  -6   7  102.44   15.05   1
  -3  -6   7   98.17   14.77   2
  -2  -6   7   18.48   12.15   1
  -2  -6   7   29.31   11.34   2
  -1  -6   7  278.34   21.66   1
  -1  -6   7  285.91   19.16   2
   0  -6   7   38.15   14.07   1
   1  -6   7  410.40   20.02   2
   1  -6   7  446.40   26.00   1
   2  -6   7    9.10   10.25   2
   2  -6   7    5.05   14.16   1
   3  -6   7 1048.88   33.81   2
   3  -6   7 1047.60   40.45   1
   4  -6   7    9.02   13.46   1
   5  -6   7   37.89   14.53   1
   6  -6   7   13.65   14.39   1
   7  -6   7  228.98   24.21   1
   8  -6   7   53.76   18.62   1
   9  -6   7  180.19   25.61   1
  10  -6   7   22.59   19.90   1
  -8  -5   7   81.35   18.15   2
  -7  -5   7   22.81   12.65   2
  -6  -5   7  -13.60    8.92   2
  -5  -5   7  479.77   25.32   2
  -4  -5   7   72.77   13.00   1
  -4  -5   7   73.12   12.71   2
  -3  -5   7   72.36   13.02   1
  -3  -5   7   94.28   13.12   2
  -2  -5   7  248.31   19.19   1
  -2  -5   7  269.79   17.72   2
  -1  -5   7    4.38    8.05   2
  -1  -5   7   -1.58    9.86   1
   0  -5   7  207.88   13.94   2
   0  -5   7  241.85   18.62   1
   1  -5   7   14.21   11.44   1
   1  -5   7   22.48    8.68   2
   2  -5   7  177.54   14.60   2
   2  -5   7  170.37   17.48   1
   3  -5   7   43.01   10.30   2
   3  -5   7   61.41   13.98   1
   4  -5   7   23.59   13.81   1
   5  -5   7   39.90   14.27   1
   6  -5   7   11.10   12.81   1
   7  -5   7   97.08   18.57   1
   8  -5   7  130.06   21.08   1
   9  -5   7  212.21   23.82   1
 -10  -4   7   68.81   18.51   2
  -9  -4   7   69.73   18.01   2
  -8  -4   7  204.74   20.81   2
  -7  -4   7  249.19   20.48   2
  -6  -4   7  397.55   23.92   2
  -5  -4   7   19.56   10.18   2
  -4  -4   7  237.11   17.68   1
  -4  -4   7  276.62   18.07   2
  -3  -4   7 1091.51   35.03   2
  -3  -4   7 1058.93   34.75   1
  -2  -4   7   97.19   11.26   2
  -2  -4   7  112.70   12.96   1
  -1  -4   7 1134.87   35.77   1
   0  -4   7   20.68    9.39   1
   0  -4   7   21.73    7.72   2
   1  -4   7  579.47   24.79   1
   1  -4   7  563.38   19.90   2
   2  -4   7   89.28   12.58   1
   2  -4   7   88.83    9.34   2
  -2   4  -7   76.50    8.12   3
   3  -4   7  559.76   20.40   2
   3  -4   7  519.25   25.44   1
  -3   4  -7  586.09   19.43   3
   4  -4   7   14.49   11.68   1
  -4   4  -7   -3.01    4.59   3
   5  -4   7  139.03   17.37   1
  -5   4  -7  131.31   10.74   3
   6  -4   7    1.33   12.43   1
   7  -4   7  230.35   20.60   1
   8  -4   7  121.88   19.41   1
   9  -4   7  244.47   23.35   1
 -11  -3   7   -6.09   10.79   2
 -10  -3   7   60.91   18.83   2
  -9  -3   7  422.64   28.53   2
  -8  -3   7    6.74   11.04   2
  -7  -3   7  716.96   32.52   2
  -6  -3   7  146.42   16.14   2
  -5  -3   7  310.33   19.33   2
  -5  -3   7  337.04   19.11   1
  -4  -3   7  539.05   23.73   2
  -4  -3   7  565.43   22.85   1
  -3  -3   7   16.41    7.61   2
  -3  -3   7   15.74    8.60   1
  -2  -3   7 1098.98   32.84   2
  -2  -3   7 1170.13   34.27   1
  -1  -3   7   29.06    8.48   1
  -1  -3   7   26.42    6.70   2
   0  -3   7  391.85   15.88   2
   0  -3   7  386.69   18.92   1
  -1   3  -7   66.22    7.71   3
   1  -3   7   68.16    7.18   2
   1  -3   7   64.11   10.39   1
  -2   3  -7  411.51   15.19   3
   2  -3   7  392.87   14.83   2
   2  -3   7  400.31   19.88   1
   3  -3   7  135.40   14.56   1
   4  -3   7  291.54   19.74   1
  -4   3  -7  295.55   13.67   3
  -5   3  -7   39.44    7.43   3
   5  -3   7   23.40   12.37   1
  -6   3  -7  358.80   17.28   3
   6  -3   7  357.93   22.76   1
  -7   3  -7  142.43   12.10   3
   7  -3   7  152.63   17.43   1
  -8   3  -7  285.58   17.40   3
   8  -3   7  301.42   21.96   1
  -9   3  -7  206.90   16.09   3
 -10   3  -7   37.32   10.64   3
 -11  -2   7    7.91    8.49   2
 -10  -2   7   91.67   19.51   2
  -9  -2   7   44.89   15.17   2
  -8  -2   7   77.32   15.01   2
  -7  -2   7   13.30   10.50   2
  -6  -2   7  142.78   15.22   2
  -5  -2   7   76.58   11.69   1
  -5  -2   7   92.45   12.13   2
  -4  -2   7   54.54    9.69   2
  -4  -2   7   61.86   10.48   1
  -3  -2   7  991.77   31.35   2
  -3  -2   7  985.37   30.69   1
  -2  -2   7   14.85    7.63   1
  -1  -2   7 2230.09   55.10   1
  -1  -2   7 2220.77   52.46   2
   0  -2   7   11.71    4.84   2
   0  -2   7    5.54    6.83   1
  -1   2  -7 1250.58   32.13   3
   1  -2   7 1252.83   35.68   1
   2  -2   7   -9.06    6.31   1
  -2   2  -7    0.41    3.95   3
  -3   2  -7  683.69   20.92   3
   3  -2   7  707.21   25.51   1
   4  -2   7   13.82    8.77   1
  -4   2  -7   16.22    5.21   3
   5  -2   7  307.32   19.03   1
  -5   2  -7  272.12   14.16   3
   6  -2   7  207.12   18.03   1
  -6   2  -7  208.39   13.35   3
  -7   2  -7   44.36    9.18   3
   7  -2   7   54.72   12.93   1
  -8   2  -7  551.59   23.25   3
   8  -2   7  456.19   24.11   1
  -9   2  -7   82.79   12.41   3
 -10   2  -7  130.67   14.51   3
 -11   2  -7    2.91   10.34   3
 -12   2  -7   -3.48   12.14   3
 -11  -1   7    1.61   10.36   2
 -10  -1   7   74.50   18.01   2
  -9  -1   7  152.64   19.95   2
  -8  -1   7   24.74   11.48   2
  -7  -1   7  423.85   24.26   2
  -6  -1   7    4.63   10.05   1
  -6  -1   7   -2.86    7.33   2
  -5  -1   7   -7.30    8.36   1
  -5  -1   7  -10.91    5.78   2
  -4  -1   7  785.15   27.53   2
  -4  -1   7  772.24   26.05   1
  -3  -1   7   -0.88    4.96   2
  -3  -1   7    7.50    6.77   1
  -2  -1   7 1377.74   36.79   1
  -1  -1   7   40.84    7.89   1
  -1  -1   7   36.28    5.62   2
   0  -1   7  117.07    8.09   2
   0  -1   7  138.46   11.31   1
   1  -1   7   -1.27    5.62   1
  -1   1  -7   -5.24    3.89   3
  -2   1  -7 1968.89   45.63   3
   2  -1   7 1918.55   48.79   1
   3  -1   7    4.58    6.62   1
  -3   1  -7    0.85    3.89   3
   4  -1   7  703.71   25.42   1
  -4   1  -7  753.87   23.22   3
  -5   1  -7  239.99   12.91   2
  -5   1  -7  280.45   13.57   3
   5  -1   7  259.14   16.32   1
  -6   1  -7  342.86   16.82   3
   6  -1   7  314.44   18.55   1
  -6   1  -7  312.07   15.37   2
   7  -1   7  158.80   13.38   1
  -8   1  -7  232.00   15.78   3
  -9   1  -7  333.39   19.63   3
 -10   1  -7  104.15   14.18   3
 -11   1  -7  115.68   16.08   3
 -12   1  -7   16.67   12.59   3
 -11   0   7    3.55   11.87   2
 -10   0   7  212.65   24.43   2
  -9   0   7   65.59   16.27   2
  -8   0   7   89.74   15.62   2
  -7   0   7  155.03   17.43   2
  -7   0   7  165.34   18.69   1
  -6   0   7  170.45   16.02   2
  -6   0   7  173.80   17.79   1
  -5   0   7  464.91   22.06   2
  -5   0   7  507.43   22.75   1
  -4   0   7   44.66    8.52   2
  -4   0   7   52.97   10.03   1
  -3   0   7  102.20   11.80   1
  -3   0   7  104.62   10.89   2
  -1   0   7  682.48   22.78   1
  -1   0   7  685.53   20.28   2
   0   0  -7   32.30    6.23   3
   0   0   7   27.20    6.75   1
   1   0   7  464.64   18.49   1
  -1   0  -7  511.76   16.66   3
  -2   0  -7  123.81    8.53   3
   2   0   7  125.89   10.75   1
  -3   0  -7  237.38   11.60   3
   3   0   7  239.18   13.71   1
  -4   0  -7   98.44    9.03   3
   4   0   7   97.73   11.10   1
  -5   0  -7  304.05   14.23   3
  -5   0  -7  260.93   12.55   2
   6   0   7  532.96   22.18   1
  -6   0  -7  544.36   21.44   3
  -6   0  -7  516.80   20.01   2
  -7   0  -7    1.48    6.03   3
  -7   0  -7   13.39    6.94   2
   7   0   7   15.24    9.36   1
  -8   0  -7  586.27   24.68   3
  -9   0  -7   44.06   10.45   3
 -10   0  -7   68.03   12.38   3
 -11   0  -7   32.86   11.79   3
 -12   0  -7   33.76   14.55   3
 -11   1   7   26.81   13.81   2
 -10   1   7   98.37   19.33   2
  -9   1   7  186.13   22.04   2
  -8   1   7  144.78   19.19   2
  -7   1   7  398.59   24.13   2
  -7   1   7  371.57   23.94   1
  -6   1   7  202.37   17.39   2
  -6   1   7  228.39   19.37   1
  -5   1   7   27.65   11.27   1
  -5   1   7   40.95   10.36   2
  -4   1   7 1058.22   33.76   1
  -3   1   7   26.41    9.11   1
  -2   1   7 2901.91   69.09   1
  -1   1   7   50.09    8.35   1
   0  -1  -7   59.56    7.00   3
   0   1   7   60.84    8.30   1
  -1  -1  -7   88.06    8.04   3
   1   1   7   85.75    9.71   1
  -2  -1  -7  791.44   22.52   3
   2   1   7  764.65   23.96   1
   3   1   7 1391.97   37.15   1
  -3  -1  -7 1492.74   36.70   3
  -4  -1  -7 1135.56   31.51   3
  -5  -1  -7  439.03   17.62   3
   5   1   7  438.74   17.89   1
  -5  -1  -7  395.74   15.91   2
  -6  -1  -7  126.76   11.50   2
  -6  -1  -7  138.40   11.46   3
   6   1   7  137.96   12.50   1
  -7  -1  -7  183.58   14.04   2
  -7  -1  -7  179.57   13.17   3
  -8  -1  -7   77.23   11.07   3
  -9  -1  -7   45.82   10.91   3
 -10  -1  -7   22.46   10.41   3
 -11  -1  -7  141.86   17.95   3
 -12  -1  -7    2.64   12.09   3
 -11   2   7   26.56   16.50   2
 -10   2   7  204.16   23.84   2
  -9   2   7  197.68   21.47   2
  -8   2   7  672.81   32.78   2
  -8   2   7  643.82   31.29   1
  -7   2   7  313.31   21.93   2
  -7   2   7  358.53   23.24   1
  -6   2   7   77.11   14.56   1
  -5   2   7  756.23   28.89   1
  -4   2   7   20.19    9.53   1
  -3   2   7 1001.19   32.00   1
  -2   2   7  647.01   23.62   1
  -1   2   7 1101.24   32.41   1
   0   2   7  133.17   11.73   1
   0  -2  -7  143.77   10.05   3
  -1  -2  -7  548.90   16.31   2
  -1  -2  -7  562.75   17.87   3
   1   2   7  527.35   19.49   1
   2   2   7  103.68    9.52   1
  -2  -2  -7   86.21    7.46   3
  -2  -2  -7   81.78    7.03   2
  -3  -2  -7 2061.52   49.02   3
  -3  -2  -7 2055.17   46.44   2
  -4  -2  -7  860.84   24.19   2
  -4  -2  -7  900.41   26.46   3
   4   2   7  844.08   25.29   1
  -5  -2  -7  203.71   11.77   2
   5   2   7  188.07   12.25   1
  -5  -2  -7  187.75   11.97   3
  -6  -2  -7  371.61   17.67   3
  -6  -2  -7  385.71   17.80   2
   6   2   7  380.81   16.79   1
  -7  -2  -7   -3.80    5.22   3
  -7  -2  -7    2.56    7.01   2
  -8  -2  -7  267.65   18.03   2
  -8  -2  -7  253.30   16.64   3
  -9  -2  -7    2.62    7.85   3
 -10  -2  -7  146.35   16.77   3
 -11  -2  -7   17.43   12.63   3
 -12  -2  -7   65.17   16.00   3
 -11   3   7   53.85   17.55   2
 -10   3   7   60.92   17.35   2
  -9   3   7  111.35   18.51   2
  -8   3   7  416.52   25.90   1
  -7   3   7   46.50   14.21   1
  -6   3   7  832.14   32.78   1
  -5   3   7    7.92    9.25   1
  -4   3   7 1053.75   34.87   1
  -3   3   7  152.18   13.78   1
  -2   3   7 1586.87   43.76   1
  -1   3   7    8.11    6.81   1
   0  -3  -7  550.80   18.86   3
   0   3   7  550.13   20.51   1
  -1  -3  -7  346.89   13.72   2
   1   3   7  327.36   15.81   1
  -1  -3  -7  337.57   13.56   3
  -2  -3  -7 2415.51   54.46   3
  -2  -3  -7 2370.75   53.48   2
   2   3   7 2290.51   55.85   1
   3   3   7  256.72   13.94   1
  -3  -3  -7  268.73   12.76   3
  -3  -3  -7  270.00   12.72   2
  -4  -3  -7 1785.49   44.03   2
   4   3   7 1818.82   44.03   1
  -4  -3  -7 1793.49   45.38   3
  -5  -3  -7  209.26   12.61   3
   5   3   7  205.50   12.28   1
  -6  -3  -7   39.29    8.76   2
  -6  -3  -7   41.23    7.79   3
  -7  -3  -7  466.83   21.12   3
  -7  -3  -7  474.69   21.91   2
  -8  -3  -7   -2.04    9.12   2
  -8  -3  -7    4.56    7.10   3
  -9  -3  -7  332.78   20.38   3
  -9  -3  -7  401.28   23.09   2
 -10  -3  -7   13.88   10.88   3
 -11  -3  -7  174.45   18.63   3
 -12  -3  -7    3.40   13.77   3
 -11   4   7   51.58   16.91   2
 -10   4   7  123.77   19.58   2
  -9   4   7  137.59   20.93   1
  -8   4   7   49.57   16.52   1
  -7   4   7  409.00   24.42   1
  -6   4   7   36.14   12.16   1
  -5   4   7   86.89   13.56   1
  -4   4   7    7.02    8.47   1
  -3   4   7  338.06   18.12   1
  -2   4   7   50.97    9.40   1
  -1   4   7  106.22   11.49   1
   0   4   7   23.51    7.74   1
   0  -4  -7   16.63    5.84   3
   0  -4  -7   29.07    7.34   2
   1   4   7  166.31   12.33   1
  -1  -4  -7  166.23   11.83   2
  -1  -4  -7  159.41   10.10   3
  -2  -4  -7  718.18   22.77   2
  -2  -4  -7  713.50   21.95   3
  -3  -4  -7 1762.95   44.56   2
  -3  -4  -7 1815.19   44.53   3
   3   4   7 1848.00   45.33   1
  -4  -4  -7 2175.45   53.04   3
   4   4   7 2117.80   51.39   1
  -4  -4  -7 2152.21   52.95   2
  -5  -4  -7  107.68   11.44   2
  -5  -4  -7  101.83    9.66   3
  -6  -4  -7  258.59   16.47   2
  -6  -4  -7  232.26   14.66   3
  -7  -4  -7    0.71    6.09   3
  -7  -4  -7    2.14    8.27   2
  -8  -4  -7   85.49   13.34   2
  -8  -4  -7   86.76   12.05   3
  -9  -4  -7    9.61    8.78   3
  -9  -4  -7   34.27   11.76   2
 -10  -4  -7  232.79   18.46   3
 -11  -4  -7   68.32   14.25   3
 -12  -4  -7    9.77    5.72   3
  -9   5   7   -6.98   14.04   1
  -8   5   7  368.96   25.43   1
  -7   5   7   37.60   13.62   1
  -6   5   7   16.68   11.87   1
  -5   5   7   47.82   12.35   1
  -4   5   7   44.22   11.52   1
  -3   5   7  345.85   19.30   1
  -2   5   7  301.91   17.35   1
   1  -5  -7  204.55   14.44   2
  -1   5   7  211.17   14.26   1
   0  -5  -7  396.85   18.00   2
   0   5   7  398.84   18.45   1
  -1  -5  -7  569.10   21.41   2
  -1  -5  -7  551.65   18.98   3
   1   5   7  628.77   23.00   1
  -2  -5  -7  357.67   14.50   3
  -2  -5  -7  367.54   17.35   2
  -3  -5  -7  165.96   12.78   2
   3   5   7  166.36   12.39   1
  -3  -5  -7  161.20   10.30   3
  -4  -5  -7   32.90    6.33   3
  -4  -5  -7   29.88    8.34   2
   4   5   7   25.95    7.51   1
  -5  -5  -7  134.84   10.92   3
  -5  -5  -7  179.41   14.37   2
  -6  -5  -7    5.03    9.04   2
  -6  -5  -7   10.16    6.59   3
  -7  -5  -7   92.19   11.61   3
  -7  -5  -7  106.52   14.75   2
  -8  -5  -7   72.78   11.51   3
  -8  -5  -7   86.94   14.56   2
  -9  -5  -7  186.47   16.56   3
  -9  -5  -7  221.40   19.57   2
 -10  -5  -7   23.47   13.49   2
 -10  -5  -7   23.01   11.06   3
 -12  -5  -7   12.62    7.30   3
  -9   6   7  203.07   24.40   1
  -8   6   7   10.33   14.66   1
  -7   6   7  246.60   21.77   1
  -6   6   7   -4.44   10.26   1
  -5   6   7   11.51   10.14   1
  -4   6   7   12.84    9.96   1
  -3   6   7  242.16   17.65   1
  -2   6   7   83.61   12.30   1
   1  -6  -7  237.31   17.56   2
  -1   6   7  252.64   16.55   1
   0  -6  -7   53.62   10.51   2
   0  -6  -7   76.68    9.51   3
   0   6   7   68.47   10.50   1
  -1  -6  -7  279.61   17.02   2
  -1  -6  -7  262.27   13.27   3
   1   6   7  256.14   15.96   1
   3   6   7   32.05    8.56   1
  -3  -6  -7   35.14    6.39   3
  -3  -6  -7   37.67   10.41   2
  -4  -6  -7  234.06   17.06   2
  -4  -6  -7  265.25   13.97   3
  -5  -6  -7   80.59   12.72   2
  -5  -6  -7   76.18    9.19   3
  -6  -6  -7   19.54    7.05   3
  -6  -6  -7   12.79   10.40   2
  -7  -6  -7    6.09    9.69   2
  -7  -6  -7   11.40    7.79   3
  -8  -6  -7   25.57   12.82   2
  -8  -6  -7   49.89   11.08   3
  -9  -6  -7   26.08   14.36   2
  -9  -6  -7   39.61   10.87   3
 -10  -6  -7  314.77   24.81   2
 -10  -6  -7  322.11   21.80   3
 -11  -6  -7   22.87   11.75   3
 -12  -6  -7   28.18    9.64   3
 -10   7   7   70.51   22.62   1
  -9   7   7    6.56   17.31   1
  -8   7   7  352.68   27.71   1
  -7   7   7   23.34   14.56   1
  -6   7   7   21.24   12.93   1
  -5   7   7    2.51   10.07   1
  -4   7   7   92.27   14.53   1
  -3   7   7   53.67   12.42   1
  -2   7   7  313.70   20.01   1
   1  -7  -7   82.31   13.96   2
  -1   7   7   77.82   12.75   1
   0   7   7  143.87   14.57   1
   0  -7  -7  148.79   15.84   2
  -1  -7  -7   23.41    7.44   3
   1   7   7    5.82    8.53   1
  -1  -7  -7   19.54   10.77   2
  -2  -7  -7    5.67   10.54   2
  -2  -7  -7    3.04    5.42   3
   2   7   7   -5.65    3.34   1
  -3  -7  -7  218.82   12.24   3
  -3  -7  -7  213.93   17.72   2
   3   7   7  200.55   15.07   1
  -4  -7  -7   -0.31    3.79   3
  -4  -7  -7   12.39   10.20   2
  -5  -7  -7   46.28    8.59   3
  -5  -7  -7   55.14   12.15   2
  -6  -7  -7   -6.55    9.74   2
  -6  -7  -7   -2.08    5.45   3
  -7  -7  -7   27.09    9.25   3
  -7  -7  -7    4.79   10.90   2
  -8  -7  -7   -9.60   11.84   2
  -8  -7  -7   -4.32    7.84   3
  -9  -7  -7  117.69   15.06   3
  -9  -7  -7  111.68   18.47   2
 -10  -7  -7    5.62   11.18   3
 -10  -7  -7   -0.97   15.66   2
 -11  -7  -7   38.64   12.90   3
 -11  -7  -7    3.45   18.81   2
  -9   8   7  252.99   29.02   1
  -8   8   7    0.70   16.83   1
  -7   8   7  112.58   20.34   1
  -6   8   7    6.74   12.54   1
  -5   8   7  150.18   19.07   1
  -4   8   7    3.97   10.74   1
  -3   8   7  290.47   21.32   1
  -2   8   7  110.13   15.40   1
   2  -8  -7   78.44   15.52   2
   1  -8  -7  301.65   22.00   2
  -1   8   7  292.07   20.82   1
   0  -8  -7   89.65   14.91   2
   0   8   7  108.81   14.63   1
   1   8   7  168.48   17.01   1
  -1  -8  -7  181.32   18.72   2
   3   8   7   15.49    9.44   1
  -3  -8  -7   19.97   11.61   2
  -4  -8  -7  199.51   12.85   3
  -4  -8  -7  197.60   17.72   2
  -5  -8  -7   49.45   12.82   2
  -6  -8  -7  163.01   13.77   3
  -6  -8  -7  186.04   18.01   2
  -7  -8  -7   -1.52   12.46   2
  -7  -8  -7    5.74    6.91   3
  -8  -8  -7   83.14   13.34   3
  -8  -8  -7   73.98   16.88   2
  -9  -8  -7  -29.31   14.05   2
  -9  -8  -7   18.03   11.21   3
 -10  -8  -7  135.95   17.88   3
 -10  -8  -7   77.73   20.47   2
 -11  -8  -7  -31.50   15.90   2
 -11  -8  -7   17.12   11.65   3
  -8   9   7   83.04   22.80   1
  -7   9   7  -23.96   15.12   1
  -6   9   7   78.61   18.87   1
  -5   9   7   11.11   13.97   1
  -4   9   7   52.36   15.23   1
  -3   9   7    7.81   12.39   1
   2  -9  -7  254.53   20.74   2
  -2   9   7  272.91   21.40   1
  -1   9   7  114.85   16.65   1
   1  -9  -7  120.46   17.87   2
   0   9   7  156.76   17.64   1
   0  -9  -7  167.64   18.93   2
   1   9   7   80.37   14.10   1
  -1  -9  -7   88.08   15.85   2
   2   9   7    9.21    8.01   1
  -2  -9  -7   53.73   13.91   2
  -3  -9  -7  224.11   19.43   2
  -4  -9  -7   37.73   12.98   2
  -5  -9  -7  294.62   21.53   2
  -6  -9  -7   29.17   14.19   2
  -7  -9  -7  131.94   19.05   2
  -8  -9  -7   19.29   15.60   2
 -10  -9  -7  -15.86   16.78   2
  -7  10   7   64.76   21.81   1
  -6  10   7   -6.96   16.25   1
  -5  10   7   55.93   18.68   1
  -4  10   7   -7.28   14.85   1
  -3  10   7   20.53   14.70   1
  -2  10   7  112.00   18.56   1
   2 -10  -7   72.42   17.14   2
  -1  10   7  100.16   17.71   1
   1 -10  -7  121.68   18.74   2
   0  10   7  110.94   17.26   1
   0 -10  -7   97.27   17.25   2
   1  10   7  103.36   16.91   1
  -1 -10  -7  101.59   18.01   2
  -2 -10  -7  152.12   19.21   2
  -3 -10  -7   48.18   15.78   2
  -4 -10  -7  178.38   19.80   2
  -5 -10  -7   13.83   14.33   2
  -6 -10  -7  174.78   20.67   2
  -7 -10  -7    6.91   15.68   2
  -8 -10  -7  105.61   20.69   2
  -9 -10  -7  -24.45   16.41   2
  -6  11   7   54.40   21.09   1
  -5  11   7  -11.23    7.87   1
  -4  11   7   63.33   19.02   1
  -3  11   7    0.21   14.76   1
   2 -11  -7   82.57   18.80   2
  -2  11   7   76.71   19.60   1
   1 -11  -7   93.78   19.67   2
  -1  11   7   95.85   18.78   1
   0 -11  -7   33.47   16.06   2
   0  11   7  -15.13   13.17   1
   1  11   7   92.63   17.57   1
  -1 -11  -7  104.91   19.93   2
  -2 -11  -7    3.91   14.53   2
  -3 -11  -7   62.06   17.25   2
  -4 -11  -7   30.21   16.02   2
  -5 -11  -7   68.47   18.25   2
  -6 -11  -7    7.18   15.78   2
  -7 -11  -7   49.91   18.89   2
  -8 -11  -7   13.00   18.51   2
  -4  12   7   20.37   10.24   1
  -3  12   7   14.04   13.70   1
   2 -12  -7   40.66   19.05   2
  -2  12   7   65.86   18.23   1
  -1  12   7    4.74   16.08   1
   1 -12  -7   23.90   19.24   2
   0 -12  -7  -12.47   16.21   2
   0  12   7    6.69   15.34   1
  -1 -12  -7   24.41   18.01   2
  -2 -12  -7   15.96   18.26   2
  -3 -12  -7   58.71   19.78   2
  -4 -12  -7  140.39   23.90   2
  -5 -12  -7   41.87   18.95   2
  -6 -12  -7   82.63   21.43   2
  -2  13   7   -1.42   19.22   1
   1 -13  -7    4.44   20.75   2
  -1  13   7   23.05   17.47   1
   0 -13  -7  -12.87   18.69   2
  -1 -13  -7   51.55   21.57   2
  -2 -13  -7   55.71   22.20   2
  -3 -13  -7    1.83   18.69   2
   0 -11   8   27.24   22.10   1
   1 -11   8    0.62   21.33   1
  -5 -10   8   17.31   16.66   2
  -4 -10   8  -18.31   15.06   2
  -3 -10   8   33.00   17.26   2
  -1 -10   8   63.70   20.81   1
   0 -10   8   10.38   19.12   1
   1 -10   8  152.85   26.05   1
   2 -10   8   -1.61   21.28   1
   3 -10   8   43.80   21.60   1
   4 -10   8  -23.16   19.02   1
  -7  -9   8  -35.92   18.40   2
  -6  -9   8  258.29   25.31   2
  -5  -9   8    8.27   16.12   2
  -4  -9   8   69.31   17.46   2
  -3  -9   8  -22.44   12.99   2
  -2  -9   8  171.16   19.89   2
  -1  -9   8   32.73   17.28   1
   0  -9   8  184.17   24.40   1
   1  -9   8   -0.73   16.55   1
   2  -9   8  138.44   23.67   1
   3  -9   8   37.48   19.63   1
   4  -9   8   75.43   22.56   1
   5  -9   8   -0.69   18.39   1
   6  -9   8   -6.06    8.35   1
  -8  -8   8  -12.84   18.90   2
  -7  -8   8   91.89   20.06   2
  -6  -8   8   15.16   15.47   2
  -5  -8   8   80.08   17.75   2
  -4  -8   8    0.73   12.34   2
  -3  -8   8  169.10   19.28   2
  -2  -8   8   14.80   14.97   1
  -2  -8   8  -14.32   11.03   2
  -1  -8   8  271.09   24.02   1
  -1  -8   8  283.03   21.79   2
   0  -8   8   48.19   17.43   1
   1  -8   8  202.83   22.94   1
   3  -8   8  257.05   25.53   1
   4  -8   8  107.16   21.80   1
   5  -8   8  100.32   22.71   1
   6  -8   8   22.12   18.87   1
   7  -8   8    5.83   17.16   1
   8  -8   8    0.67   10.50   1
  -9  -7   8   -8.49   12.12   2
  -8  -7   8   24.75   17.05   2
  -7  -7   8  -33.32   11.81   2
  -6  -7   8  131.38   19.67   2
  -5  -7   8    4.09   12.64   2
  -4  -7   8  172.75   18.87   2
  -3  -7   8    9.02   12.62   1
  -3  -7   8   39.36   13.34   2
  -2  -7   8  238.69   21.72   1
  -2  -7   8  254.32   19.61   2
  -1  -7   8  116.14   17.88   1
  -1  -7   8   99.98   14.68   2
   0  -7   8  174.38   20.35   1
   1  -7   8  139.22   19.03   1
   2  -7   8  141.47   20.48   1
   3  -7   8  137.50   20.52   1
   4  -7   8  283.70   24.14   1
   5  -7   8   15.20   15.99   1
   6  -7   8   32.75   17.71   1
   7  -7   8   68.50   20.63   1
   8  -7   8   16.00   18.36   1
   9  -7   8  278.28   29.21   1
  -9  -6   8    3.50    9.24   2
  -8  -6   8   18.07   14.35   2
  -7  -6   8  179.38   21.69   2
  -6  -6   8   -7.87   11.14   2
  -5  -6   8   68.28   15.67   2
  -4  -6   8   -3.36   10.14   2
  -3  -6   8  246.92   19.93   1
  -3  -6   8  245.86   18.61   2
  -2  -6   8   26.80   10.98   2
  -2  -6   8    5.34   11.93   1
  -1  -6   8  316.89   22.20   1
  -1  -6   8  233.47   17.30   2
   0  -6   8   76.65   12.03   2
   0  -6   8   81.16   16.30   1
   1  -6   8  164.22   15.64   2
   1  -6   8  159.49   19.06   1
   2  -6   8  379.51   24.83   1
   3  -6   8  830.61   35.67   1
   4  -6   8  249.22   22.39   1
   5  -6   8  136.72   19.96   1
   6  -6   8   50.13   17.28   1
   7  -6   8   65.13   19.58   1
   8  -6   8  114.00   22.32   1
   9  -6   8   28.99   19.20   1
  10  -6   8  252.58   27.56   1
  -9  -5   8   -9.33   14.35   2
  -8  -5   8  164.36   21.53   2
  -7  -5   8   13.92   12.51   2
  -6  -5   8   51.82   13.57   2
  -5  -5   8   93.46   14.30   2
  -4  -5   8   82.11   13.35   2
  -4  -5   8   94.75   13.93   1
  -3  -5   8   25.90   10.20   2
  -3  -5   8   16.75   11.73   1
  -2  -5   8  348.56   21.94   1
  -2  -5   8  382.52   20.66   2
  -1  -5   8  123.05   16.44   1
   0  -5   8  371.03   18.83   2
   0  -5   8  345.52   22.20   1
   1  -5   8   41.67   12.76   1
   1  -5   8   28.52    9.47   2
   2  -5   8  573.55   28.07   1
   3  -5   8    1.04   11.23   1
   4  -5   8  113.33   17.27   1
   5  -5   8   97.67   17.24   1
   6  -5   8   -1.74   12.35   1
   7  -5   8   65.04   17.44   1
   8  -5   8    0.26   15.80   1
   9  -5   8  290.11   25.57   1
 -10  -4   8    8.10   10.85   2
  -9  -4   8  141.04   20.50   2
  -8  -4   8   10.09   12.93   2
  -7  -4   8  440.13   26.43   2
  -6  -4   8    9.10   10.24   2
  -5  -4   8   93.83   14.22   2
  -4  -4   8    9.52   10.28   1
  -4  -4   8    9.51    8.85   2
  -3  -4   8  886.41   32.19   1
  -3  -4   8  910.37   31.58   2
  -2  -4   8   59.26   12.05   1
  -2  -4   8   44.68    9.06   2
  -1  -4   8  313.07   19.53   1
  -1  -4   8  315.82   17.04   2
   0  -4   8  442.14   18.93   2
   0  -4   8  459.02   22.84   1
   1  -4   8  210.24   13.07   2
   1  -4   8  167.33   17.00   1
  -2   4  -8  333.12   15.71   3
   2  -4   8  336.78   21.09   1
   2  -4   8  329.10   15.83   2
   3  -4   8  135.17   15.48   1
  -3   4  -8  133.52   11.32   3
   4  -4   8  368.92   22.71   1
  -4   4  -8  387.55   16.63   3
   5  -4   8   40.86   14.30   1
   6  -4   8   26.14   12.83   1
   7  -4   8    6.83   12.40   1
   8  -4   8  162.12   21.13   1
   9  -4   8   -4.74   13.83   1
 -11  -3   8  -17.41   11.70   2
 -10  -3   8  101.68   20.30   2
  -9  -3   8   51.49   17.08   2
  -8  -3   8  427.26   27.28   2
  -7  -3   8  235.37   20.51   2
  -6  -3   8  225.66   18.88   2
  -5  -3   8   -5.56    7.95   2
  -5  -3   8   12.33   11.13   1
  -4  -3   8 1152.98   36.20   1
  -4  -3   8 1196.34   38.21   2
  -3  -3   8  707.52   27.03   2
  -3  -3   8  739.38   27.67   1
  -1  -3   8  832.53   26.64   2
  -1  -3   8  833.64   29.07   1
   0  -3   8  494.27   18.23   2
   0  -3   8  495.70   22.50   1
   1  -3   8    2.23    5.04   2
   1  -3   8  -12.20    7.16   1
  -2   3  -8  239.41   12.62   3
   2  -3   8  222.98   16.72   1
   2  -3   8  204.02   11.60   2
   3  -3   8  578.72   25.51   1
  -3   3  -8  580.65   20.09   3
  -4   3  -8  305.59   14.42   3
   4  -3   8  279.24   19.81   1
  -5   3  -8  479.38   19.32   3
   5  -3   8  501.03   25.38   1
  -6   3  -8  154.40   12.99   3
   6  -3   8  172.22   19.27   1
  -7   3  -8  167.09   13.45   3
   7  -3   8  158.48   18.15   1
   8  -3   8   -4.92   11.97   1
  -8   3  -8    0.93    6.57   3
  -9   3  -8  150.37   14.78   3
 -11  -2   8    6.27   11.45   2
 -10  -2   8    4.19   14.50   2
  -9  -2   8  351.31   26.16   2
  -8  -2   8   85.66   16.46   2
  -7  -2   8  140.68   17.30   2
  -6  -2   8   35.18   10.96   2
  -5  -2   8   65.22   11.74   2
  -5  -2   8   74.53   12.48   1
  -4  -2   8  208.31   15.21   2
  -4  -2   8  205.43   16.39   1
  -3  -2   8  837.51   28.92   1
  -3  -2   8  844.60   28.60   2
  -2  -2   8 1124.75   34.07   1
  -1  -2   8  995.24   28.46   2
  -1  -2   8 1032.61   31.84   1
   0  -2   8  119.41    9.40   2
   0  -2   8  119.84   11.95   1
   1  -2   8  560.51   22.12   1
  -1   2  -8  570.37   19.65   3
  -2   2  -8  320.55   13.98   3
   2  -2   8  328.75   17.53   1
  -3   2  -8  268.96   12.89   3
   3  -2   8  292.22   17.57   1
   4  -2   8  508.43   23.52   1
  -4   2  -8  490.85   18.47   3
  -5   2  -8  123.43   10.64   3
   5  -2   8  119.36   14.75   1
  -6   2  -8  672.32   24.54   3
   6  -2   8  664.52   28.62   1
   7  -2   8   30.97   12.40   1
  -7   2  -8   31.70    7.79   3
  -8   2  -8  173.23   14.30   3
   8  -2   8  185.57   17.74   1
  -9   2  -8   13.94    8.48   3
 -10   2  -8   65.00   12.28   3
 -11   2  -8   -0.17   10.43   3
 -12   2  -8    1.90   11.03   3
 -11  -1   8    1.19    8.93   2
 -10  -1   8   44.50   16.32   2
  -9  -1   8   -0.57   12.66   2
  -8  -1   8  125.39   17.97   2
  -7  -1   8   91.15   14.47   2
  -6  -1   8  613.61   26.10   1
  -6  -1   8  595.16   27.60   2
  -5  -1   8  130.07   14.82   1
  -5  -1   8  129.40   13.93   2
  -4  -1   8  637.18   24.53   2
  -4  -1   8  594.04   23.74   1
  -3  -1   8  887.03   28.13   2
  -3  -1   8  832.64   28.00   1
  -2  -1   8  289.28   13.44   2
  -1  -1   8  648.79   23.65   1
  -1  -1   8  663.38   20.58   2
   0  -1   8  239.64   14.61   1
   0  -1   8  228.44   10.58   2
   1  -1   8  246.21   15.14   1
  -1   1  -8  253.83   12.96   3
  -2   1  -8  492.50   17.42   3
   2  -1   8  508.14   20.71   1
   3  -1   8 1949.67   50.46   1
  -3   1  -8 1951.57   46.98   3
   4  -1   8   86.85   10.97   1
  -4   1  -8   89.52    9.02   3
   5  -1   8  984.14   32.32   1
  -5   1  -8  984.46   30.05   3
  -6   1  -8    4.74    6.27   3
   6  -1   8    9.09    9.75   1
  -8   1  -8   20.86    8.33   3
  -9   1  -8  235.78   17.43   3
 -10   1  -8   39.75   11.09   3
 -11   1  -8   73.54   14.07   3
 -12   1  -8   -8.80   11.28   3
 -11   0   8    1.09    7.46   2
 -10   0   8    7.63   14.10   2
  -9   0   8  266.34   23.77   2
  -8   0   8   19.74   12.23   2
  -7   0   8  236.32   19.70   1
  -7   0   8  240.61   20.35   2
  -6   0   8   34.97   10.46   2
  -6   0   8   37.42   13.41   1
  -5   0   8  207.41   17.17   1
  -5   0   8  171.97   15.09   2
  -4   0   8  459.98   21.03   2
  -4   0   8  497.91   22.19   1
  -3   0   8  269.14   16.51   1
  -3   0   8  289.36   15.47   2
  -2   0   8  816.78   27.09   1
  -1   0   8  357.16   16.83   1
  -1   0   8  342.41   14.17   2
   0   0   8  103.59   10.34   1
   0   0  -8  105.39   10.40   3
  -1   0  -8  183.21   10.89   3
   1   0   8  166.66   13.06   1
   2   0   8  468.42   19.33   1
  -2   0  -8  430.63   16.22   3
  -3   0  -8   16.08    5.10   3
   3   0   8   12.93    7.05   1
  -4   0  -8 1064.97   30.40   3
   4   0   8 1053.82   32.00   1
  -5   0  -8  112.11   10.43   3
   5   0   8  126.84   13.18   1
  -6   0  -8  809.58   25.39   3
   6   0   8  566.98   23.79   1
   7   0   8   38.26   10.51   1
  -7   0  -8   41.29    8.52   3
  -8   0  -8   55.55   10.21   3
  -9   0  -8  -12.30    7.07   3
 -10   0  -8   91.65   13.58   3
 -11   0  -8    8.00   11.87   3
 -12   0  -8  129.59   18.49   3
 -11   1   8   -2.82    7.80   2
 -10   1   8  104.24   19.60   2
  -9   1   8  -16.34   11.64   2
  -8   1   8  292.94   22.78   2
  -7   1   8  144.42   18.43   1
  -7   1   8  158.15   18.15   2
  -6   1   8  698.60   30.85   2
  -6   1   8  670.48   29.65   1
  -5   1   8  182.21   18.77   1
  -5   1   8  212.03   16.43   2
  -4   1   8  260.70   18.26   1
  -4   1   8  219.05   16.26   2
  -3   1   8   67.58   11.22   1
  -2   1   8  333.89   17.38   1
  -1   1   8  260.92   15.33   1
   0   1   8  289.38   15.31   1
   0  -1  -8  291.51   14.13   3
   1   1   8  280.32   14.50   1
  -1  -1  -8  279.48   12.89   3
  -2  -1  -8   70.79    7.96   3
   2   1   8   86.98    9.72   1
   3   1   8 1446.91   39.04   1
  -3  -1  -8 1477.00   37.68   3
   4   1   8    6.89    5.26   1
  -4  -1  -8   10.36    4.81   3
  -5  -1  -8  358.54   15.09   2
  -5  -1  -8  420.30   17.55   3
   5   1   8  411.86   18.37   1
  -6  -1  -8    0.32    5.16   3
   6   1   8   -0.93    8.63   1
  -7  -1  -8   80.15   10.22   3
  -8  -1  -8   45.07    9.05   3
  -9  -1  -8   33.98    9.68   3
 -10  -1  -8    4.97    9.20   3
 -11  -1  -8  137.40   17.21   3
 -12  -1  -8   10.50   13.11   3
 -11   2   8   13.80    9.28   2
 -10   2   8   14.40   14.63   2
  -9   2   8  336.34   25.88   2
  -8   2   8   30.25   13.87   2
  -8   2   8   12.02   14.59   1
  -7   2   8  297.25   22.63   1
  -7   2   8  285.73   21.82   2
  -6   2   8   -0.41   12.25   1
  -5   2   8  345.28   21.33   1
  -4   2   8  289.17   18.63   1
  -3   2   8  311.89   18.61   1
  -2   2   8  508.99   21.98   1
  -1   2   8  741.16   26.16   1
   0  -2  -8  241.21   13.00   3
   0   2   8  237.40   14.75   1
   1   2   8   12.61    7.17   1
  -1  -2  -8    7.31    4.74   3
   2   2   8  865.36   26.98   1
  -2  -2  -8  889.01   25.33   3
   3   2   8    9.45    6.35   1
  -3  -2  -8    0.33    4.39   3
  -4  -2  -8 1379.92   36.90   3
   4   2   8 1394.09   36.79   1
  -4  -2  -8 1289.91   33.04   2
  -5  -2  -8   -0.08    5.02   3
  -5  -2  -8   -1.13    4.21   2
   5   2   8   -2.95    6.41   1
  -6  -2  -8  114.05   10.57   3
   6   2   8  124.85   12.86   1
  -6  -2  -8  124.31   11.18   2
  -7  -2  -8  123.43   11.84   3
  -8  -2  -8   61.68   10.52   3
  -9  -2  -8  -14.37    6.94   3
 -10  -2  -8   54.74   12.47   3
 -11  -2  -8   -0.13   11.63   3
 -12  -2  -8   82.36   17.26   3
 -11   3   8   -3.13   10.35   2
 -10   3   8   91.09   19.93   2
  -9   3   8   18.22   13.50   2
  -8   3   8  310.90   24.19   1
  -8   3   8  308.75   23.57   2
  -7   3   8  214.47   20.32   1
  -6   3   8  732.87   31.37   1
  -5   3   8   63.10   13.35   1
  -4   3   8  170.65   16.45   1
  -3   3   8  103.17   12.37   1
  -2   3   8  688.60   25.83   1
  -1   3   8  523.33   21.52   1
   0  -3  -8  173.63   11.75   3
   0   3   8  179.25   13.80   1
   1   3   8 1673.87   44.23   1
  -1  -3  -8 1671.94   41.67   3
  -1  -3  -8 1688.74   40.53   2
   2   3   8    1.93    6.28   1
  -2  -3  -8    7.16    4.44   3
  -2  -3  -8    3.86    5.06   2
  -3  -3  -8  455.33   17.06   3
  -3  -3  -8  419.81   15.66   2
  -4  -3  -8  143.55   10.57   3
  -4  -3  -8  137.32   10.86   2
   4   3   8  122.33   11.95   1
  -5  -3  -8  167.37   11.56   3
   5   3   8  165.92   12.58   1
  -5  -3  -8  182.57   12.30   2
  -6  -3  -8   -1.12    6.21   2
  -6  -3  -8    6.90    5.43   3
  -7  -3  -8    8.11    6.54   3
  -7  -3  -8   -4.43    7.62   2
  -8  -3  -8   24.08    8.31   3
  -9  -3  -8  231.21   17.28   3
 -10  -3  -8   -6.54    9.25   3
 -11  -3  -8  151.25   18.73   3
 -12  -3  -8   31.07   15.03   3
 -10   4   8    0.22   12.45   2
  -9   4   8   95.06   20.23   1
  -8   4   8  247.98   22.82   1
  -7   4   8  332.10   23.67   1
  -6   4   8  353.30   22.90   1
  -5   4   8  163.72   17.72   1
  -4   4   8   84.32   14.08   1
  -3   4   8  744.10   28.63   1
  -2   4   8   56.05   10.83   1
  -1   4   8  278.00   16.75   1
   0  -4  -8  486.61   18.86   3
   0  -4  -8  501.47   18.98   2
   0   4   8  491.58   20.75   1
  -1  -4  -8  259.76   13.75   2
   1   4   8  271.56   15.60   1
  -1  -4  -8  254.08   13.01   3
  -2  -4  -8 1100.40   30.31   3
   2   4   8 1132.34   32.84   1
  -2  -4  -8 1033.39   29.89   2
   3   4   8  519.94   20.24   1
  -3  -4  -8  530.08   19.23   3
  -3  -4  -8  514.22   19.31   2
  -4  -4  -8 2188.40   54.48   3
   4   4   8 2269.57   53.94   1
  -4  -4  -8 2173.70   53.64   2
  -5  -4  -8   21.08    6.39   3
   5   4   8   11.57    7.36   1
  -5  -4  -8   23.24    7.54   2
  -6  -4  -8   63.63    8.75   3
  -6  -4  -8   52.46   10.21   2
  -7  -4  -8   26.92    8.48   3
  -7  -4  -8   40.33   10.53   2
  -8  -4  -8   46.82   11.21   2
  -8  -4  -8   35.62    9.53   3
  -9  -4  -8   -2.72    7.33   3
 -10  -4  -8  143.26   15.53   3
 -11  -4  -8   23.29   11.77   3
 -12  -4  -8   15.94    7.08   3
  -9   5   8   44.34   18.24   1
  -8   5   8   86.76   18.65   1
  -7   5   8  112.46   17.86   1
  -6   5   8    5.45   10.81   1
  -5   5   8   -0.57   10.91   1
  -4   5   8   60.03   12.30   1
  -3   5   8   -2.41    8.95   1
  -2   5   8   12.02    8.59   1
  -1   5   8  690.56   26.71   1
   0  -5  -8   77.96    9.49   3
   0  -5  -8   67.90   10.32   2
   0   5   8   80.27   11.25   1
   1   5   8  362.99   17.98   1
  -1  -5  -8  346.62   17.14   2
  -1  -5  -8  316.95   14.97   3
  -2  -5  -8  113.57   12.24   2
  -2  -5  -8  111.95    9.67   3
   2   5   8  107.46   11.47   1
  -3  -5  -8  432.95   19.23   2
  -3  -5  -8  427.51   17.21   3
   3   5   8  425.45   19.19   1
   4   5   8   28.02    8.21   1
  -4  -5  -8   25.51    6.43   3
  -4  -5  -8   23.95    8.68   2
  -5  -5  -8  417.17   20.58   2
  -5  -5  -8  421.03   19.03   3
  -6  -5  -8   37.04   10.42   2
  -6  -5  -8   22.44    6.91   3
  -7  -5  -8   46.36   11.58   2
  -7  -5  -8   35.01    8.90   3
  -8  -5  -8   -4.90    9.96   2
  -8  -5  -8    0.75    7.60   3
  -9  -5  -8  146.91   14.98   3
 -10  -5  -8   27.90   11.24   3
 -11  -5  -8   80.13   14.89   3
 -12  -5  -8    8.75    7.54   3
  -9   6   8   82.24   22.12   1
  -8   6   8  120.69   19.82   1
  -7   6   8  218.02   21.29   1
  -6   6   8  107.15   16.34   1
  -5   6   8   11.20   10.65   1
  -4   6   8   23.87   11.36   1
  -3   6   8   32.90   11.45   1
  -2   6   8  477.02   23.19   1
  -1   6   8   43.14   10.86   1
   1  -6  -8   31.96   11.51   2
   0  -6  -8  687.59   26.47   2
   0   6   8  704.94   27.11   1
  -1  -6  -8   -4.12    2.36   3
   1   6   8   17.40    8.67   1
  -1  -6  -8    5.20    8.88   2
  -2  -6  -8  377.87   19.97   2
   2   6   8  394.99   19.12   1
  -2  -6  -8  412.39   16.70   3
  -3  -6  -8   10.70    9.27   2
  -3  -6  -8    9.03    5.18   3
   3   6   8   11.87    8.16   1
  -4  -6  -8  120.74   13.62   2
   4   6   8  130.34   13.34   1
  -4  -6  -8  115.29   10.33   3
  -5  -6  -8    1.44    5.35   3
  -5  -6  -8   18.67    9.84   2
  -6  -6  -8   12.71   10.29   2
  -6  -6  -8   25.38    7.67   3
  -7  -6  -8   -3.32    9.30   2
  -7  -6  -8    7.73    6.83   3
  -8  -6  -8  212.68   18.71   2
  -8  -6  -8  196.12   16.29   3
  -9  -6  -8   11.70    9.44   3
  -9  -6  -8    7.62   12.35   2
 -10  -6  -8  238.21   19.77   3
 -11  -6  -8  131.55   17.30   3
 -10   7   8   35.43   20.40   1
  -9   7   8  -30.91   17.22   1
  -8   7   8   21.26   17.48   1
  -7   7   8   98.70   19.07   1
  -6   7   8   33.23   13.63   1
  -5   7   8   51.13   13.79   1
  -4   7   8  255.03   19.75   1
  -3   7   8  107.18   15.53   1
  -2   7   8   12.56   10.73   1
  -1   7   8  469.26   23.73   1
   1  -7  -8  458.18   23.69   2
   0  -7  -8   -0.68   10.50   2
   0   7   8   22.52   10.03   1
  -1  -7  -8    8.56    7.08   3
  -1  -7  -8   -1.77   10.24   2
   1   7   8   11.23    9.30   1
  -2  -7  -8   23.67    7.32   3
   2   7   8   33.26    9.83   1
  -2  -7  -8   42.00   12.03   2
   3   7   8  185.44   15.53   1
  -3  -7  -8  204.18   17.45   2
  -4  -7  -8   -0.45    5.35   3
  -4  -7  -8   16.95   10.46   2
  -5  -7  -8  243.56   18.50   2
  -5  -7  -8  228.68   14.49   3
  -6  -7  -8  119.26   14.74   2
  -6  -7  -8   87.88   11.27   3
  -7  -7  -8   30.65   12.92   2
  -7  -7  -8   43.47    9.62   3
  -8  -7  -8    6.09    9.01   3
  -8  -7  -8   -7.94   11.73   2
  -9  -7  -8  109.84   17.99   2
  -9  -7  -8   86.98   14.57   3
 -10  -7  -8  157.30   18.28   3
 -11  -7  -8   66.61   13.54   3
  -9   8   8   50.26   22.08   1
  -8   8   8  101.33   23.03   1
  -7   8   8  114.91   20.71   1
  -6   8   8   27.40   14.85   1
  -5   8   8   87.20   17.65   1
  -4   8   8   92.84   16.29   1
  -3   8   8   34.73   12.82   1
  -2   8   8  431.35   24.73   1
  -1   8   8   73.09   14.06   1
   1  -8  -8   86.64   16.24   2
   0   8   8  102.18   15.39   1
   0  -8  -8  127.39   16.50   2
   1   8   8    2.08    9.91   1
  -1  -8  -8   17.39   12.74   2
  -2  -8  -8  200.60   18.53   2
   2   8   8  163.54   15.80   1
  -3  -8  -8   17.32    7.08   3
  -3  -8  -8   36.07   12.34   2
   3   8   8   11.27   10.10   1
  -4  -8  -8   65.70   13.97   2
  -4  -8  -8   48.47    7.49   3
  -5  -8  -8   10.01    6.49   3
  -5  -8  -8   13.84   11.22   2
  -6  -8  -8  105.71   11.85   3
  -6  -8  -8  134.12   16.44   2
  -7  -8  -8   15.04    8.78   3
  -7  -8  -8   16.97   11.85   2
  -8  -8  -8   79.03   17.11   2
  -8  -8  -8   86.34   13.16   3
  -9  -8  -8   -6.64   15.47   2
  -9  -8  -8   44.23   12.22   3
 -10  -8  -8  -20.90   15.91   2
 -10  -8  -8   22.71   12.31   3
 -11  -8  -8   92.06   18.26   3
  -8   9   8   -4.65   19.96   1
  -7   9   8   60.20   20.38   1
  -6   9   8   68.51   18.95   1
  -5   9   8   95.95   18.80   1
  -4   9   8  147.29   20.14   1
  -3   9   8  146.55   18.99   1
  -2   9   8   58.97   15.27   1
  -1   9   8  374.40   24.29   1
   1  -9  -8  385.34   24.70   2
   0  -9  -8   -8.82   11.37   2
   0   9   8   -7.21   10.66   1
   1   9   8   93.93   15.87   1
  -1  -9  -8   88.23   16.30   2
  -2  -9  -8    4.20   11.99   2
   2   9   8   -7.26    9.42   1
  -3  -9  -8  256.39   20.94   2
  -4  -9  -8   -9.16   10.74   2
  -5  -9  -8  369.08   23.68   2
  -6  -9  -8   20.47   14.02   2
  -7  -9  -8  186.62   20.08   2
  -8  -9  -8   -7.96   13.82   2
  -9  -9  -8   35.60   18.28   2
 -10  -9  -8   38.10   19.33   2
  -7  10   8   61.25   21.62   1
  -6  10   8   -2.35   16.33   1
  -5  10   8   72.18   19.12   1
  -4  10   8    5.80   14.75   1
  -3  10   8  -12.08   12.26   1
  -2  10   8  157.67   20.29   1
  -1  10   8   17.44   14.46   1
   1 -10  -8   -7.98   14.53   2
   0  10   8   68.48   16.19   1
   0 -10  -8   85.23   17.28   2
   1  10   8  -19.82   11.59   1
  -1 -10  -8    0.24   13.82   2
  -2 -10  -8   81.17   17.38   2
  -3 -10  -8    6.57   13.89   2
  -4 -10  -8  233.61   21.69   2
  -5 -10  -8   -6.62   13.43   2
  -6 -10  -8  313.96   24.10   2
  -7 -10  -8   -7.87   14.65   2
  -8 -10  -8   90.04   21.29   2
  -9 -10  -8   30.32   18.66   2
  -5  11   8  -15.05    7.56   1
  -4  11   8   19.09   17.57   1
  -3  11   8   33.03   17.13   1
  -2  11   8   18.00   15.49   1
   1 -11  -8  182.39   23.33   2
  -1  11   8  156.03   22.00   1
   0  11   8  -32.89   12.62   1
   0 -11  -8   -8.89   14.52   2
   1  11   8  108.49   19.14   1
  -1 -11  -8  132.27   20.71   2
  -2 -11  -8   10.03   15.07   2
  -3 -11  -8   62.26   17.33   2
  -4 -11  -8   -4.93   14.38   2
  -5 -11  -8  140.45   21.84   2
  -6 -11  -8  -19.78   14.49   2
  -7 -11  -8   24.84   17.55   2
  -8 -11  -8   -2.80   16.75   2
  -4  12   8   -0.49   10.84   1
  -3  12   8   -5.74    9.53   1
  -2  12   8   13.50   16.59   1
   1 -12  -8   10.75   17.65   2
  -1  12   8  -12.18   15.43   1
   0  12   8    4.69   15.41   1
   0 -12  -8    8.37   18.27   2
  -1 -12  -8    6.00   17.49   2
  -2 -12  -8  -16.22   17.33   2
  -3 -12  -8   -8.52   17.73   2
  -4 -12  -8  150.74   23.92   2
  -5 -12  -8   37.31   20.02   2
  -6 -12  -8   73.39   21.54   2
  -2  13   8  -22.96   18.34   1
  -1  13   8   74.97   18.47   1
   0 -13  -8   -5.46   18.66   2
  -1 -13  -8   71.10   21.92   2
  -2 -13  -8  -13.95   18.62   2
  -3 -13  -8   38.74   20.48   2
   0 -11   9  -37.51   20.56   1
   1 -11   9  -15.58   21.13   1
  -1 -10   9  105.80   23.39   1
   0 -10   9   35.44   20.85   1
   1 -10   9   59.92   22.97   1
   2 -10   9   86.32   24.94   1
   3 -10   9  -27.53   19.40   1
  -6  -9   9  113.59   19.77   2
  -5  -9   9   -1.85   16.60   2
  -4  -9   9   70.50   18.67   2
  -1  -9   9   69.86   19.25   1
   0  -9   9   48.19   19.29   1
   1  -9   9   50.19   20.02   1
   2  -9   9   22.64   19.04   1
   3  -9   9  101.51   23.50   1
   4  -9   9    7.33   19.70   1
   5  -9   9   17.03   20.71   1
   6  -9   9    1.17    9.96   1
  -7  -8   9  155.08   21.17   2
  -6  -8   9    5.85   15.44   2
  -5  -8   9  255.41   23.19   2
  -4  -8   9   33.56   15.99   2
  -3  -8   9  171.59   20.03   2
  -2  -8   9  104.49   19.91   1
  -1  -8   9  254.45   24.13   1
   0  -8   9  199.25   24.02   1
   1  -8   9  111.20   20.75   1
   2  -8   9  207.75   24.38   1
   3  -8   9   12.33   17.81   1
   4  -8   9  140.51   22.21   1
   5  -8   9   23.49   18.70   1
   6  -8   9   27.04   19.78   1
   7  -8   9   11.88    9.74   1
  -8  -7   9   68.48   17.68   2
  -7  -7   9    1.69   14.81   2
  -6  -7   9  102.62   18.13   2
  -5  -7   9   36.89   14.69   2
  -4  -7   9  240.39   21.38   2
  -3  -7   9   53.96   13.94   2
  -3  -7   9   65.47   16.07   1
  -2  -7   9  304.27   23.26   1
  -2  -7   9  288.56   20.32   2
  -1  -7   9  161.36   20.02   1
   0  -7   9   24.06   14.76   1
   1  -7   9  186.67   21.10   1
   2  -7   9   18.90   15.57   1
   3  -7   9  219.00   23.45   1
   4  -7   9   -4.08   15.92   1
   5  -7   9  234.79   23.52   1
   6  -7   9    9.54   16.20   1
   7  -7   9   81.80   21.95   1
   8  -7   9    2.81   17.79   1
   9  -7   9   92.08   27.36   1
  -9  -6   9  108.52   23.10   2
  -8  -6   9   22.36   14.99   2
  -7  -6   9   95.13   18.38   2
  -6  -6   9  105.68   17.77   2
  -5  -6   9  167.30   19.33   2
  -4  -6   9   64.38   14.00   2
  -3  -6   9  191.54   17.82   2
  -3  -6   9  219.57   19.48   1
  -2  -6   9  214.85   19.81   1
  -2  -6   9  207.46   17.55   2
  -1  -6   9    1.65    7.03   2
  -1  -6   9   16.01   13.00   1
   0  -6   9  235.75   21.64   1
   1  -6   9   -5.58   12.27   1
   2  -6   9  183.33   20.10   1
   3  -6   9   44.66   15.40   1
   4  -6   9  394.25   26.11   1
   5  -6   9    2.48   14.25   1
   6  -6   9   94.29   19.51   1
   7  -6   9    9.44   16.39   1
   8  -6   9   38.57   17.71   1
   9  -6   9   77.79   22.23   1
  10  -6   9  120.67   24.92   1
  -9  -5   9  -10.78   13.78   2
  -8  -5   9  165.94   21.68   2
  -7  -5   9   30.52   14.06   2
  -6  -5   9   66.70   15.07   2
  -5  -5   9  121.94   16.00   2
  -4  -5   9  150.78   16.21   1
  -4  -5   9  148.03   16.34   2
  -3  -5   9  302.35   21.53   1
  -3  -5   9  317.13   20.43   2
  -2  -5   9   30.14   13.00   1
  -2  -5   9    5.85    6.64   2
  -1  -5   9  331.45   22.59   1
  -1  -5   9  330.01   19.78   2
   0  -5   9   -6.43   11.37   1
   0  -5   9    4.64    8.69   2
   1  -5   9  508.40   26.74   1
   2  -5   9   53.70   14.70   1
   3  -5   9   82.21   15.89   1
   4  -5   9   43.82   14.50   1
   5  -5   9  265.12   22.23   1
   6  -5   9   -3.73   13.42   1
   7  -5   9  128.78   19.79   1
   8  -5   9   -1.29   15.73   1
   9  -5   9   90.57   21.77   1
 -10  -4   9   -6.12    9.16   2
  -9  -4   9  103.96   19.65   2
  -8  -4   9   78.28   17.80   2
  -7  -4   9  160.53   19.52   2
  -6  -4   9  176.25   18.40   2
  -5  -4   9  105.18   15.24   2
  -4  -4   9  -23.34   10.42   1
  -4  -4   9   -6.48    8.20   2
  -3  -4   9  215.84   19.18   1
  -3  -4   9  243.31   17.15   2
  -1  -4   9   11.57   11.16   1
  -1  -4   9    2.13    7.74   2
   0  -4   9  278.93   20.23   1
   0  -4   9  273.51   15.75   2
   1  -4   9    0.63   11.09   1
  -2   4  -9    3.90    7.19   3
   2  -4   9    7.62   10.89   1
  -3   4  -9  105.06   10.57   3
   3  -4   9   93.52   14.67   1
   4  -4   9  227.13   20.78   1
   5  -4   9  164.41   18.90   1
   6  -4   9   -0.34   12.27   1
   7  -4   9   59.61   16.23   1
   8  -4   9   28.28   15.39   1
   9  -4   9   29.52   15.74   1
 -10  -3   9   -8.19   10.17   2
  -9  -3   9   71.04   17.73   2
  -8  -3   9  282.40   24.08   2
  -7  -3   9   27.73   13.58   2
  -6  -3   9   97.83   15.24   2
  -5  -3   9  362.53   21.21   1
  -5  -3   9  359.06   21.54   2
  -4  -3   9  519.67   24.60   1
  -4  -3   9  564.69   25.04   2
  -3  -3   9 1483.85   43.49   2
  -3  -3   9 1448.94   43.80   1
  -2  -3   9   89.09   13.66   1
  -2  -3   9   84.11   10.38   2
  -1  -3   9  722.80   25.23   2
  -1  -3   9  768.27   28.92   1
   0  -3   9   25.13    7.24   2
   0  -3   9   35.48   10.84   1
   1  -3   9  175.92   11.21   2
   1  -3   9  181.49   16.19   1
  -2   3  -9  298.76   15.46   3
   2  -3   9  322.05   19.77   1
  -3   3  -9  629.11   21.83   3
   3  -3   9  584.76   26.44   1
  -4   3  -9   13.59    6.47   3
   4  -3   9    0.61   10.89   1
   5  -3   9  269.04   21.24   1
  -5   3  -9  258.75   15.29   3
  -6   3  -9    1.17    6.39   3
   6  -3   9    6.20   11.50   1
   7  -3   9   78.43   15.36   1
  -7   3  -9   81.76   11.02   3
  -8   3  -9   11.89    8.19   3
   8  -3   9   -5.10   12.18   1
 -10  -2   9   -4.02   14.63   2
  -9  -2   9  433.66   28.98   2
  -8  -2   9   -6.71   11.68   2
  -7  -2   9   81.84   15.66   2
  -6  -2   9  251.53   19.45   2
  -5  -2   9  181.58   16.39   2
  -5  -2   9  151.29   16.57   1
  -4  -2   9  193.81   17.80   1
  -4  -2   9  236.93   16.43   2
  -3  -2   9   95.72   10.95   2
  -3  -2   9   93.93   13.45   1
  -2  -2   9 1120.80   32.98   2
  -2  -2   9 1133.48   35.62   1
  -1  -2   9   71.25    8.18   2
  -1  -2   9   83.59   11.67   1
   0  -2   9  413.41   19.88   1
   0  -2   9  377.98   15.22   2
   1  -2   9   35.15    9.57   1
  -1   2  -9   34.12    7.63   3
   2  -2   9  176.75   16.27   1
  -2   2  -9  178.44   11.95   3
  -3   2  -9   93.40    9.76   3
   3  -2   9  108.36   13.78   1
  -4   2  -9  683.73   22.73   3
   4  -2   9  612.26   26.77   1
   5  -2   9  152.00   16.12   1
  -5   2  -9  138.19   11.85   3
   6  -2   9  461.64   24.59   1
  -6   2  -9  486.25   20.83   3
  -7   2  -9   25.00    7.68   3
   7  -2   9   10.42   11.59   1
   8  -2   9   31.39   12.53   1
  -8   2  -9   34.51    9.01   3
  -9   2  -9   43.60    9.94   3
 -10   2  -9   66.69   11.85   3
 -11   2  -9   57.02   13.15   3
 -12   2  -9   -8.26    9.67   3
 -11  -1   9  -16.23   10.65   2
 -10  -1   9  106.96   20.32   2
  -9  -1   9   36.80   15.95   2
  -8  -1   9   77.20   16.12   2
  -7  -1   9  265.13   20.57   2
  -6  -1   9  104.62   14.30   2
  -6  -1   9  103.79   15.19   1
  -5  -1   9  399.93   21.35   2
  -5  -1   9  364.02   21.14   1
  -4  -1   9   23.92    8.19   2
  -4  -1   9   23.55   10.59   1
  -3  -1   9 1377.93   39.44   1
  -3  -1   9 1325.87   38.33   2
  -2  -1   9  525.16   22.48   1
  -2  -1   9  504.06   19.61   2
  -1  -1   9  137.46   13.73   1
  -1  -1   9  132.17    9.84   2
   0  -1   9  120.32   12.61   1
  -1   1  -9  137.59   11.39   3
   1  -1   9  112.23   12.92   1
  -2   1  -9   -2.88    4.84   3
   2  -1   9    2.28    7.37   1
  -3   1  -9 1106.45   30.93   3
   3  -1   9 1093.39   34.55   1
   4  -1   9  107.76   13.08   1
  -4   1  -9   87.38    9.50   3
  -5   1  -9  440.22   18.87   3
   5  -1   9  439.18   22.43   1
   6  -1   9   72.32   13.45   1
  -6   1  -9   62.62    9.25   3
  -7   1  -9   95.92   11.26   3
   7  -1   9  104.48   14.74   1
  -8   1  -9   40.58    8.79   3
  -9   1  -9   24.73    9.03   3
 -10   1  -9   81.36   13.38   3
 -11   1  -9   10.59   11.27   3
 -12   1  -9   59.48   14.55   3
 -11   0   9   -9.35   10.58   2
 -10   0   9   11.98   14.74   2
  -9   0   9   86.33   18.02   2
  -8   0   9  221.96   21.57   2
  -7   0   9   24.64   13.31   1
  -7   0   9   -1.40   10.11   2
  -6   0   9  271.95   21.28   1
  -6   0   9  274.90   20.18   2
  -5   0   9  156.91   15.53   2
  -5   0   9  165.34   17.82   1
  -4   0   9  361.02   19.00   2
  -4   0   9  343.44   20.54   1
  -3   0   9   94.32   10.70   2
  -3   0   9  118.51   13.67   1
  -2   0   9   10.01    8.00   1
  -2   0   9   11.74    5.54   2
  -1   0   9    6.83    4.18   2
  -1   0   9    1.37    7.34   1
   0   0   9  254.09   15.55   1
  -1   0  -9    8.61    5.54   3
   1   0   9   -3.14    6.48   1
   2   0   9  436.83   19.51   1
  -2   0  -9  441.66   17.09   3
  -3   0  -9  157.53   10.74   3
   3   0   9  127.87   12.76   1
  -4   0  -9 1004.92   29.72   3
   4   0   9 1008.13   32.41   1
   5   0   9  141.56   14.73   1
  -5   0  -9  131.02   11.50   3
  -6   0  -9  780.03   27.30   3
  -7   0  -9   14.25    7.11   3
   7   0   9   21.63   10.46   1
  -8   0  -9   29.62    8.35   3
  -9   0  -9   23.63    9.08   3
 -10   0  -9   52.80   11.93   3
 -11   0  -9  183.91   19.14   3
 -12   0  -9  110.59   17.71   3
 -11   1   9   -3.42   10.93   2
 -10   1   9   97.69   20.05   2
  -9   1   9   86.32   17.80   2
  -8   1   9  158.29   20.13   2
  -7   1   9  299.88   22.43   1
  -7   1   9  345.96   23.57   2
  -6   1   9  138.64   16.46   2
  -6   1   9  167.81   18.85   1
  -5   1   9  322.19   21.13   2
  -5   1   9  351.00   22.08   1
  -4   1   9    5.57   11.23   1
  -4   1   9   11.37    7.56   2
  -3   1   9   88.78   12.84   1
  -3   1   9   90.24   11.34   2
  -2   1   9  365.57   19.02   1
  -1   1   9  270.72   15.99   1
   0   1   9  151.00   12.85   1
   0  -1  -9  142.85   11.78   3
  -1  -1  -9   71.75    8.05   3
   1   1   9   66.47    9.50   1
   2   1   9   48.92    9.05   1
  -2  -1  -9   52.55    7.46   3
  -3  -1  -9   97.01    9.16   3
   3   1   9  109.48   11.57   1
   4   1   9  235.82   15.25   1
  -4  -1  -9  254.42   13.60   3
   6   1   9   26.73   10.39   1
  -6  -1  -9   20.50    6.76   3
  -7  -1  -9  190.69   13.27   3
  -8  -1  -9   -8.84    5.54   3
  -9  -1  -9   10.66    8.40   3
 -10  -1  -9  158.37   16.27   3
 -11  -1  -9   36.41   13.23   3
 -12  -1  -9  226.98   21.17   3
 -11   2   9    5.72   11.72   2
 -10   2   9   62.76   18.41   2
  -9   2   9  132.00   20.58   2
  -8   2   9  214.19   21.33   2
  -8   2   9  243.29   22.95   1
  -7   2   9   96.03   16.06   2
  -7   2   9   62.00   16.44   1
  -6   2   9  203.75   18.27   2
  -6   2   9  186.44   20.18   1
  -5   2   9  137.79   17.39   1
  -4   2   9  349.85   21.55   1
  -3   2   9   49.00   12.04   1
  -2   2   9  251.78   17.18   1
  -1   2   9    9.53    8.34   1
   0   2   9  247.72   15.09   1
   0  -2  -9  217.24   13.30   3
  -1  -2  -9   52.29    7.42   3
   1   2   9   60.22    9.72   1
   2   2   9  328.89   16.85   1
  -2  -2  -9  330.07   14.57   3
   3   2   9   71.80   10.07   1
  -3  -2  -9   66.62    7.87   3
  -5  -2  -9  121.91   11.18   3
   5   2   9  135.73   13.47   1
   6   2   9  415.47   19.99   1
  -6  -2  -9  412.51   18.83   3
  -7  -2  -9   80.72   10.01   3
  -8  -2  -9   -3.10    5.74   3
  -9  -2  -9    9.20    7.96   3
 -10  -2  -9   38.66   11.51   3
 -11  -2  -9  112.03   17.28   3
 -12  -2  -9   31.04   13.45   3
 -10   3   9   16.52   15.07   2
  -9   3   9   62.00   16.90   2
  -8   3   9  105.59   18.17   2
  -8   3   9   63.88   17.29   1
  -7   3   9  203.61   21.36   1
  -6   3   9  181.37   20.23   1
  -5   3   9  175.59   19.06   1
  -4   3   9   61.75   13.51   1
  -3   3   9  202.23   17.16   1
  -2   3   9   48.57   10.82   1
  -1   3   9 1302.49   39.17   1
   0  -3  -9  369.50   16.93   3
   0   3   9  392.28   19.54   1
  -1  -3  -9  272.94   13.68   3
   1   3   9  247.44   15.64   1
  -2  -3  -9  100.61    9.45   2
  -2  -3  -9  121.99    9.92   3
   2   3   9  117.52   12.66   1
  -3  -3  -9   14.43    5.44   2
   3   3   9    7.09    7.05   1
  -3  -3  -9   17.97    5.58   3
   4   3   9  102.73   10.99   1
  -4  -3  -9   90.21    9.77   2
  -4  -3  -9   83.38    9.17   3
  -5  -3  -9  162.81   12.11   3
   5   3   9  161.21   13.65   1
  -5  -3  -9  157.57   11.94   2
  -6  -3  -9   -0.50    5.60   3
  -7  -3  -9   40.90    8.09   3
  -8  -3  -9   84.52   11.77   3
  -9  -3  -9   17.26    8.90   3
 -10  -3  -9  163.39   16.56   3
 -11  -3  -9    0.35   11.84   3
 -12  -3  -9  391.13   26.79   3
 -10   4   9   -9.77    8.84   2
  -9   4   9    5.73   14.14   2
  -9   4   9  -17.25   16.02   1
  -8   4   9  226.60   23.04   1
  -7   4   9   29.83   14.58   1
  -6   4   9  721.90   32.35   1
  -5   4   9   18.21   12.26   1
  -4   4   9  532.36   26.63   1
  -2   4   9  410.56   21.06   1
  -1   4   9  124.53   13.56   1
   0  -4  -9  990.80   29.77   3
   0   4   9  942.83   31.62   1
  -1  -4  -9   19.62    6.24   3
  -1  -4  -9    9.92    6.71   2
   1   4   9   19.96    8.68   1
   2   4   9  428.39   19.86   1
  -2  -4  -9  426.54   16.99   2
  -2  -4  -9  436.98   17.45   3
  -3  -4  -9   14.09    6.74   2
  -3  -4  -9   13.81    5.73   3
  -4  -4  -9  978.13   29.47   2
  -4  -4  -9 1044.34   31.03   3
   4   4   9 1025.37   31.39   1
   5   4   9  195.46   15.06   1
  -5  -4  -9  203.48   13.40   3
  -5  -4  -9  204.96   14.63   2
  -6  -4  -9  112.56   12.20   2
  -6  -4  -9  100.24   11.03   3
  -7  -4  -9  124.67   12.04   3
  -8  -4  -9  114.70   12.87   3
  -9  -4  -9  233.89   18.01   3
 -10  -4  -9   24.29   11.30   3
 -11  -4  -9  263.97   21.35   3
 -12  -4  -9    9.03    8.07   3
 -10   5   9  -21.61    7.35   2
  -9   5   9  149.79   23.80   1
  -8   5   9   12.93   15.44   1
  -7   5   9   99.14   18.48   1
  -6   5   9  -12.94   11.43   1
  -5   5   9   13.69   11.75   1
  -4   5   9  256.21   19.72   1
  -3   5   9   36.26   11.84   1
  -2   5   9   10.65    9.81   1
  -1   5   9  582.42   25.46   1
   0  -5  -9   38.90    8.70   3
   0  -5  -9   37.26    9.24   2
   0   5   9   34.36   10.05   1
  -1  -5  -9  166.87   13.45   2
   1   5   9  125.43   13.88   1
  -1  -5  -9  159.71   11.77   3
  -2  -5  -9  104.26   10.31   3
   2   5   9  114.90   13.14   1
  -2  -5  -9  105.77   10.99   2
   3   5   9  121.27   12.22   1
  -3  -5  -9  112.46   11.35   2
  -3  -5  -9  104.71    9.74   3
  -4  -5  -9  125.02   12.50   2
   4   5   9   98.52   12.02   1
  -4  -5  -9   97.49   10.11   3
  -5  -5  -9  398.69   19.69   2
  -5  -5  -9  389.38   18.37   3
  -6  -5  -9  327.36   19.24   2
  -6  -5  -9  346.50   18.52   3
  -7  -5  -9  314.81   18.33   3
  -7  -5  -9  314.75   19.81   2
  -8  -5  -9  115.81   13.27   3
  -9  -5  -9   40.75   11.47   3
 -10  -5  -9  185.84   18.28   3
 -11  -5  -9   -7.07   10.84   3
 -12  -5  -9   -1.30    8.35   3
  -9   6   9  -16.66   18.12   1
  -8   6   9   27.28   17.08   1
  -7   6   9   -8.19   13.76   1
  -6   6   9  201.51   20.11   1
  -5   6   9    4.41   10.93   1
  -4   6   9    5.59   10.30   1
  -3   6   9   12.17   11.03   1
  -2   6   9  420.40   23.09   1
  -1   6   9  119.26   14.77   1
   0  -6  -9  620.98   25.15   2
   0   6   9  601.87   26.29   1
  -1  -6  -9   25.51    9.85   2
   1   6   9   38.06   10.27   1
  -1  -6  -9   26.08    7.48   3
  -2  -6  -9  139.71   11.43   3
  -2  -6  -9  158.82   15.05   2
   2   6   9  147.61   14.86   1
   3   6   9    8.32    9.03   1
  -3  -6  -9   -3.86    8.78   2
  -3  -6  -9   -1.47    5.44   3
  -4  -6  -9   13.94   10.38   2
   4   6   9   -5.41    8.64   1
  -4  -6  -9    8.10    6.05   3
  -5  -6  -9  313.58   19.12   2
  -5  -6  -9  302.66   16.60   3
  -6  -6  -9   62.56   12.24   2
  -6  -6  -9   56.17   10.01   3
  -7  -6  -9  128.67   13.18   3
  -7  -6  -9  137.99   15.20   2
  -8  -6  -9   74.72   11.72   3
  -8  -6  -9   93.13   14.91   2
  -9  -6  -9  110.37   15.01   3
 -10  -6  -9   25.69   11.49   3
 -10   7   9    1.50   17.80   1
  -9   7   9   -0.32   20.38   1
  -8   7   9  -26.81   15.88   1
  -7   7   9   97.02   19.26   1
  -5   7   9   46.17   14.27   1
  -4   7   9   21.30   12.02   1
  -3   7   9  538.09   27.01   1
  -2   7   9   55.66   13.08   1
  -1   7   9  363.16   21.65   1
   1  -7  -9  368.77   22.03   2
   0  -7  -9   92.73   14.41   2
   0   7   9  116.63   15.30   1
  -1  -7  -9   35.07    7.69   3
  -1  -7  -9   58.96   12.98   2
   1   7   9   61.43   12.23   1
  -2  -7  -9    0.88    3.18   3
   2   7   9    6.80    9.26   1
  -2  -7  -9    7.21   10.49   2
   3   7   9   40.53   11.14   1
  -3  -7  -9   45.27   12.09   2
  -3  -7  -9   32.72    7.54   3
  -4  -7  -9   26.33    7.97   3
  -4  -7  -9   56.83   12.81   2
  -5  -7  -9  166.06   12.75   3
  -5  -7  -9  145.32   15.54   2
  -6  -7  -9  148.91   13.10   3
  -6  -7  -9  172.05   16.67   2
  -7  -7  -9  107.86   12.89   3
  -7  -7  -9  115.08   15.60   2
  -8  -7  -9  167.67   18.73   2
  -8  -7  -9  158.22   15.73   3
  -9  -7  -9   63.24   12.95   3
 -10  -7  -9  228.36   18.85   3
 -11  -7  -9    3.21   10.16   3
  -9   8   9   44.77   23.50   1
  -8   8   9    9.30   19.09   1
  -7   8   9    6.99   15.80   1
  -6   8   9  177.65   21.73   1
  -5   8   9    3.35   12.71   1
  -4   8   9  172.24   18.77   1
  -3   8   9    6.45   11.70   1
  -2   8   9  180.10   18.12   1
   1  -8  -9    4.68   11.75   2
  -1   8   9  -15.41    9.93   1
   0   8   9   85.55   14.73   1
   0  -8  -9   85.77   15.52   2
  -1  -8  -9    9.16   12.47   2
   1   8   9  -17.40    9.52   1
  -2  -8  -9   68.40   14.64   2
  -2  -8  -9   67.92    9.85   3
   2   8   9   58.81   13.19   1
  -3  -8  -9   14.09   11.57   2
   3   8   9   24.26   11.23   1
  -3  -8  -9   22.41    7.48   3
  -4  -8  -9   53.96   13.10   2
  -5  -8  -9   60.27    9.78   3
  -5  -8  -9   77.35   13.55   2
  -6  -8  -9   62.12   10.49   3
  -6  -8  -9   81.60   15.22   2
  -7  -8  -9  187.47   16.04   3
  -7  -8  -9  176.69   18.88   2
  -8  -8  -9    0.93   11.99   2
  -8  -8  -9    2.08    9.00   3
  -9  -8  -9   55.50   12.97   3
 -10  -8  -9    4.43   11.30   3
 -11  -8  -9   58.45   16.66   3
  -8   9   9   14.55   19.41   1
  -7   9   9   37.06   19.25   1
  -6   9   9    7.73   14.95   1
  -5   9   9  221.07   22.82   1
  -4   9   9    0.82   13.60   1
  -3   9   9  251.50   21.96   1
  -2   9   9  -12.10   11.10   1
   1  -9  -9  227.70   20.17   2
  -1   9   9  233.26   20.57   1
   0  -9  -9   34.96   13.57   2
   0   9   9   27.10   12.32   1
   1   9   9  126.14   16.77   1
  -1  -9  -9  105.56   17.21   2
  -2  -9  -9   -0.73   12.04   2
   2   9   9   -3.58   10.28   1
  -3  -9  -9  120.29   16.90   2
  -4  -9  -9  152.07   18.18   2
  -5  -9  -9   46.28   14.69   2
  -6  -9  -9  380.94   24.81   2
  -7  -9  -9   72.46   15.89   2
  -8  -9  -9   76.13   17.54   2
  -9  -9  -9  -10.38   14.92   2
  -9  -9  -9    1.48   11.29   3
 -10  -9  -9   50.97   13.72   3
  -6  10   9   58.90   20.87   1
  -5  10   9  -22.03   15.84   1
  -4  10   9  115.59   20.43   1
  -3  10   9   -4.81   13.53   1
  -2  10   9   94.15   18.17   1
  -1  10   9    4.58   13.88   1
   1 -10  -9    0.67   13.57   2
   0  10   9  118.17   18.69   1
   0 -10  -9   97.32   17.48   2
  -1 -10  -9   10.24   13.77   2
   1  10   9   -1.47   12.50   1
  -2 -10  -9   94.26   17.95   2
  -3 -10  -9   82.12   17.00   2
  -4 -10  -9   80.55   17.45   2
  -5 -10  -9  277.75   23.57   2
  -6 -10  -9  127.25   19.46   2
  -7 -10  -9  217.55   22.62   2
  -8 -10  -9    8.05   16.68   2
  -9 -10  -9   67.86   20.85   2
  -5  11   9  -16.94    9.83   1
  -4  11   9  -28.47   14.54   1
  -3  11   9   48.68   17.32   1
  -2  11   9   13.81   15.09   1
   1 -11  -9   84.96   19.49   2
  -1  11   9   76.73   18.74   1
   0  11   9   15.60   15.36   1
   0 -11  -9   35.59   16.81   2
   1  11   9  151.15   21.29   1
  -1 -11  -9  148.78   21.62   2
  -2 -11  -9   31.54   17.62   2
  -3 -11  -9   51.83   17.73   2
  -4 -11  -9  151.73   21.72   2
  -5 -11  -9   57.34   17.96   2
  -6 -11  -9  208.32   24.41   2
  -7 -11  -9  -30.75   15.33   2
  -8 -11  -9   22.45   18.14   2
  -4  12   9   -8.58   11.77   1
  -3  12   9  -22.18    7.85   1
  -2  12   9   11.31   16.89   1
  -1  12   9   -5.79   16.76   1
   1 -12  -9   -3.11   17.54   2
   0  12   9   31.08   18.04   1
   0 -12  -9   55.36   20.12   2
  -1 -12  -9   46.39   18.89   2
  -2 -12  -9   -3.35   17.51   2
  -3 -12  -9   67.02   20.46   2
  -4 -12  -9   38.20   19.77   2
  -5 -12  -9  223.68   27.34   2
  -6 -12  -9   19.70   18.99   2
  -2  13   9   10.34   21.42   1
  -1  13   9   30.41   17.57   1
   0 -13  -9   20.71   19.80   2
  -1 -13  -9   11.68   18.99   2
  -2 -13  -9  110.87   24.15   2
  -3 -13  -9    4.72   20.08   2
  -1 -10  10   11.53   21.31   1
   0 -10  10   55.11   23.01   1
   1 -10  10  -18.73   20.88   1
   2 -10  10  134.14   27.33   1
  -1  -9  10   58.87   21.82   1
   0  -9  10  -16.12   18.12   1
   1  -9  10   67.34   21.28   1
   2  -9  10  -14.84   18.31   1
   3  -9  10   24.09   20.25   1
   4  -9  10   76.48   23.84   1
   5  -9  10   -7.55   21.39   1
  -7  -8  10   32.72   19.89   2
  -6  -8  10   25.31   17.21   2
  -5  -8  10   31.16   16.73   2
  -2  -8  10  253.08   24.74   1
  -1  -8  10   -4.42   15.88   1
   0  -8  10  155.65   22.35   1
   1  -8  10   40.90   18.38   1
   2  -8  10   87.89   20.98   1
   3  -8  10   55.25   20.30   1
   4  -8  10   71.68   20.74   1
   5  -8  10  -13.24   16.51   1
   6  -8  10   15.62    7.32   1
   7  -8  10   -0.67   10.88   1
  -8  -7  10   50.40   22.08   2
  -7  -7  10   43.06   18.01   2
  -6  -7  10   28.99   15.20   2
  -5  -7  10  127.34   19.17   2
  -4  -7  10   10.23   13.13   2
  -3  -7  10  168.92   19.14   2
  -3  -7  10  185.01   20.93   1
  -2  -7  10   18.83   15.56   1
  -1  -7  10  207.43   22.15   1
   0  -7  10   86.69   18.55   1
   1  -7  10  189.70   21.79   1
   2  -7  10   65.24   17.94   1
   3  -7  10  164.60   23.41   1
   4  -7  10  125.01   22.24   1
   5  -7  10  162.67   23.87   1
   6  -7  10   40.27   19.43   1
   7  -7  10   79.14   22.39   1
   8  -7  10   49.23   22.05   1
  -9  -6  10   54.63   23.89   2
  -8  -6  10   15.23   15.27   2
  -7  -6  10  -13.69   12.99   2
  -6  -6  10   41.83   15.70   2
  -5  -6  10   13.10   12.44   2
  -4  -6  10  205.13   19.92   2
  -3  -6  10    6.94   10.05   2
  -3  -6  10   11.14   13.53   1
  -2  -6  10   96.55   17.17   1
  -1  -6  10    7.78   13.23   1
   0  -6  10   78.39   15.96   1
   1  -6  10   88.88   16.82   1
   2  -6  10   38.06   15.47   1
   3  -6  10   92.81   18.48   1
   4  -6  10  227.47   22.00   1
   5  -6  10  126.16   20.30   1
   6  -6  10   27.87   17.42   1
   7  -6  10   29.27   16.66   1
   8  -6  10    2.86   17.72   1
   9  -6  10   18.72   20.26   1
  -9  -5  10   98.43   19.25   2
  -8  -5  10   55.91   17.32   2
  -7  -5  10  145.50   19.59   2
  -6  -5  10    7.36   13.07   2
  -5  -5  10  109.45   16.01   2
  -4  -5  10   27.20   12.25   1
  -4  -5  10   26.10   11.37   2
  -3  -5  10   96.73   13.49   2
  -3  -5  10  106.92   16.12   1
  -2  -5  10  149.03   14.59   2
  -2  -5  10  224.21   20.37   1
  -1  -5  10  310.86   22.39   1
   0  -5  10  170.35   19.35   1
   1  -5  10  217.83   20.85   1
   2  -5  10   68.29   15.35   1
   3  -5  10  132.20   17.96   1
   4  -5  10    3.50   12.19   1
   5  -5  10  198.78   20.41   1
   6  -5  10  240.40   22.98   1
   7  -5  10   80.16   17.99   1
   8  -5  10  178.55   22.98   1
   9  -5  10    8.43   18.29   1
 -10  -4  10    3.36   14.07   2
  -9  -4  10   50.12   18.26   2
  -8  -4  10  207.71   24.13   2
  -7  -4  10   13.05   13.42   2
  -6  -4  10  341.13   23.87   2
  -5  -4  10   -2.66    9.77   2
  -4  -4  10   58.91   11.81   2
  -4  -4  10   68.11   13.65   1
  -3  -4  10    7.26    8.08   2
  -3  -4  10  -10.34   10.25   1
  -2  -4  10  154.05   15.26   2
  -2  -4  10  173.66   18.32   1
  -1  -4  10   22.08    9.36   2
  -1  -4  10   28.81   12.49   1
   0  -4  10  148.10   17.31   1
   1  -4  10    2.81   11.55   1
   2  -4  10  170.00   18.67   1
  -2   4 -10  156.44   15.17   3
   3  -4  10   -4.43   11.28   1
   4  -4  10  186.43   19.06   1
   5  -4  10  346.95   23.58   1
   6  -4  10   10.15   13.12   1
   7  -4  10  140.57   19.95   1
   8  -4  10   -1.70   14.11   1
   9  -4  10   71.25   19.16   1
 -10  -3  10  -10.83    9.73   2
  -9  -3  10  137.64   21.45   2
  -8  -3  10   36.71   16.29   2
  -7  -3  10  299.42   23.77   2
  -6  -3  10   28.84   11.40   2
  -5  -3  10  244.65   19.17   1
  -5  -3  10  216.70   18.42   2
  -4  -3  10   -1.47    7.80   2
  -4  -3  10   -2.96   11.43   1
  -2  -3  10  110.39   12.60   2
  -2  -3  10  144.22   16.27   1
  -1  -3  10  509.55   21.13   2
  -1  -3  10  504.68   24.78   1
   0  -3  10  160.28   16.76   1
   1  -3  10   21.48   11.03   1
  -2   3 -10  151.86   13.63   3
   2  -3  10  147.57   16.05   1
   3  -3  10   57.06   13.27   1
  -3   3 -10   64.70    9.56   3
   4  -3  10  217.10   18.96   1
  -4   3 -10  227.58   14.77   3
  -5   3 -10   97.70   10.99   3
   5  -3  10   87.49   15.59   1
  -6   3 -10  222.23   14.77   3
   6  -3  10  239.93   20.10   1
   7  -3  10   72.78   15.80   1
  -7   3 -10   65.56   10.35   3
   8  -3  10   31.80   14.78   1
  -8   3 -10   45.56   10.30   3
 -10  -2  10   17.75   10.18   2
  -9  -2  10  151.76   20.99   2
  -8  -2  10  257.73   23.19   2
  -7  -2  10  156.60   19.64   2
  -6  -2  10  296.55   21.00   2
  -5  -2  10   39.67   10.52   2
  -5  -2  10   40.30   13.31   1
  -4  -2  10  440.18   23.58   1
  -4  -2  10  369.40   20.97   2
  -3  -2  10   49.26   12.90   1
  -2  -2  10 1251.51   39.28   1
  -2  -2  10 1222.86   35.86   2
  -1  -2  10  142.49   15.00   1
  -1  -2  10  104.59   10.83   2
   0  -2  10  235.36   17.58   1
   0  -2  10  229.70   12.61   2
   1  -2  10  207.45   17.02   1
  -1   2 -10  181.88   14.03   3
  -2   2 -10  463.44   19.39   3
   2  -2  10  465.11   23.36   1
  -3   2 -10  261.57   14.83   3
   3  -2  10  246.97   18.79   1
   4  -2  10  210.93   18.19   1
  -4   2 -10  236.03   14.38   3
   5  -2  10  558.12   26.33   1
  -5   2 -10  531.23   21.87   3
  -6   2 -10  105.69   11.46   3
   6  -2  10  114.46   16.39   1
  -7   2 -10  120.21   12.53   3
   7  -2  10  125.07   16.56   1
   8  -2  10   70.17   14.88   1
  -8   2 -10   70.13   10.93   3
  -9   2 -10  128.82   14.18   3
 -10   2 -10   26.59   10.98   3
 -11   2 -10  160.21   17.65   3
 -10  -1  10   56.30   16.39   2
  -9  -1  10   34.94   15.42   2
  -8  -1  10   28.40   14.19   2
  -7  -1  10  242.92   20.77   2
  -6  -1  10    5.66    9.55   2
  -6  -1  10   29.49   12.04   1
  -5  -1  10  360.93   20.67   2
  -5  -1  10  395.70   22.62   1
  -4  -1  10   21.96    8.05   2
  -4  -1  10   -0.88   10.34   1
  -2  -1  10   90.15   13.26   1
  -2  -1  10   58.23    8.69   2
  -1  -1  10  382.35   20.08   1
  -1  -1  10  338.02   15.24   2
   0  -1  10  315.72   18.22   1
  -1   1 -10  425.53   18.26   3
   1  -1  10  427.77   21.10   1
   2  -1  10   14.72    8.93   1
  -2   1 -10    4.30    5.89   3
   3  -1  10  610.86   25.55   1
  -3   1 -10  615.74   22.10   3
  -4   1 -10  294.43   15.57   3
   4  -1  10  292.92   19.90   1
  -5   1 -10  211.24   13.73   3
   5  -1  10  210.93   18.32   1
   6  -1  10  370.83   21.90   1
  -6   1 -10  371.46   18.39   3
  -7   1 -10   68.91   10.60   3
   7  -1  10   73.43   13.37   1
  -8   1 -10  279.83   17.81   3
  -9   1 -10   16.09    9.33   3
 -10   1 -10   70.48   12.38   3
 -11   1 -10   25.13   11.79   3
 -12   1 -10    6.42   10.54   3
 -10   0  10   33.27   16.78   2
  -9   0  10   -3.66   13.17   2
  -8   0  10  327.09   25.29   2
  -7   0  10   -3.87   10.47   2
  -7   0  10   -2.95   12.57   1
  -6   0  10  138.23   16.24   2
  -6   0  10  135.69   17.20   1
  -5   0  10   70.22   11.99   2
  -5   0  10   77.87   15.61   1
  -4   0  10  280.96   20.31   1
  -4   0  10  286.82   17.85   2
  -3   0  10   30.11   11.49   1
  -3   0  10   16.63    5.38   2
  -2   0  10  323.58   18.61   1
  -2   0  10  315.47   15.81   2
  -1   0  10   27.01    6.00   2
  -1   0  10   42.91    9.60   1
   0   0  10  326.34   18.31   1
  -1   0 -10  158.04   12.57   3
   1   0  10  150.13   14.32   1
  -2   0 -10  606.13   21.48   3
   2   0  10  585.14   24.04   1
  -3   0 -10  838.70   26.71   3
   3   0  10  840.23   29.43   1
   4   0  10   60.79   11.60   1
  -4   0 -10   42.94    7.93   3
   5   0  10  542.70   24.19   1
  -5   0 -10  512.07   20.98   3
   6   0  10  130.98   15.56   1
  -6   0 -10  124.04   11.78   3
   7   0  10  117.85   13.57   1
  -8   0 -10    8.45    7.54   3
  -9   0 -10   96.60   12.33   3
 -10   0 -10   -5.33    7.33   3
 -11   0 -10  200.86   18.81   3
 -12   0 -10   -2.79   12.44   3
 -10   1  10   29.93   16.29   2
  -9   1  10  204.73   23.17   2
  -8   1  10  -11.58   12.05   2
  -7   1  10  168.76   18.21   2
  -7   1  10  165.68   19.11   1
  -6   1  10  100.83   15.36   2
  -6   1  10  117.61   17.08   1
  -5   1  10  182.59   18.64   1
  -5   1  10  171.69   16.63   2
  -4   1  10   -3.23    7.98   2
  -4   1  10   13.29   11.97   1
  -3   1  10   -1.75   10.56   1
  -3   1  10    4.11    6.69   2
  -2   1  10   51.53    9.00   2
  -2   1  10   62.40   11.60   1
  -1   1  10  105.36   12.60   1
  -1   1  10   96.89    9.62   2
   0   1  10  439.48   20.14   1
   0   1  10  424.19   15.47   2
   0  -1 -10  429.90   18.57   3
  -1  -1 -10   79.65    9.34   3
   1   1  10   81.03   11.03   1
   2   1  10  146.61   13.57   1
  -2  -1 -10  133.26   10.46   3
  -3  -1 -10   28.74    6.58   3
   3   1  10   33.74    9.77   1
  -4  -1 -10  675.07   23.79   3
   4   1  10  668.08   25.89   1
  -5  -1 -10   36.92    7.69   3
   5   1  10   39.95   10.69   1
  -6  -1 -10  297.35   16.42   3
   6   1  10  290.18   18.30   1
  -7  -1 -10    4.04    6.67   3
  -8  -1 -10  139.71   12.92   3
  -9  -1 -10    4.79    6.91   3
 -10  -1 -10  176.79   16.05   3
 -11  -1 -10   -0.32   10.75   3
 -12  -1 -10  115.32   18.79   3
 -10   2  10   34.06   15.18   2
  -9   2  10    4.16   14.26   2
  -8   2  10  340.48   25.84   2
  -8   2  10  288.01   25.61   1
  -7   2  10  -17.83   13.24   1
  -7   2  10    4.97   12.02   2
  -6   2  10   68.27   16.90   1
  -6   2  10  107.07   16.08   2
  -5   2  10   75.11   16.05   1
  -4   2  10  185.24   19.37   1
  -3   2  10  247.16   19.32   1
  -2   2  10  342.33   20.25   1
  -1   2  10    0.17    8.28   1
   0   2  10  168.85   14.46   1
   0  -2 -10  155.36   12.72   3
  -1  -2 -10  225.72   13.11   3
   1   2  10  212.46   15.33   1
  -2  -2 -10   64.89    8.39   3
   2   2  10   81.51   10.87   1
   3   2  10  791.82   27.49   1
  -3  -2 -10  762.32   25.20   3
   4   2  10    6.11    8.12   1
  -4  -2 -10    5.65    5.70   3
  -5  -2 -10  512.70   20.78   3
   5   2  10  499.01   21.68   1
  -6  -2 -10   38.68    8.41   3
   6   2  10   58.46   11.23   1
  -7  -2 -10  228.60   15.41   3
  -8  -2 -10    0.10    6.17   3
  -9  -2 -10   20.35    8.66   3
 -10  -2 -10    3.77    9.69   3
 -11  -2 -10   94.72   16.26   3
 -12  -2 -10    9.55   12.89   3
 -10   3  10    7.65    9.88   2
  -9   3  10  192.03   23.85   2
  -8   3  10    4.68   12.75   2
  -8   3  10  -13.59   15.62   1
  -7   3  10  122.36   19.83   1
  -6   3  10  -16.29   12.76   1
  -5   3  10  111.61   17.77   1
  -4   3  10    1.87   11.98   1
  -3   3  10  163.01   17.27   1
  -2   3  10  221.01   18.09   1
  -1   3  10  685.09   27.52   1
   0   3  10 1029.05   33.74   1
   0  -3 -10 1033.53   31.45   3
   1   3  10  388.29   19.39   1
  -1  -3 -10  379.27   17.01   3
  -2  -3 -10  287.62   14.66   3
  -2  -3 -10  285.24   13.70   2
   2   3  10  266.50   16.61   1
  -3  -3 -10   -0.54    4.68   3
  -3  -3 -10    1.90    5.11   2
   3   3  10   -0.36    7.53   1
   5   3  10   75.05   11.32   1
  -5  -3 -10   55.96    8.59   3
  -6  -3 -10   93.96   10.86   3
  -7  -3 -10    7.91    7.14   3
  -8  -3 -10   53.24   10.05   3
  -9  -3 -10    5.44    7.72   3
 -10  -3 -10  104.98   15.32   3
 -11  -3 -10   -0.12   12.31   3
 -12  -3 -10  102.80   18.32   3
 -10   4  10   14.92    7.82   2
  -9   4  10   -4.06   12.77   2
  -8   4  10  199.07   22.96   1
  -7   4  10   10.87   15.73   1
  -6   4  10  344.66   24.39   1
  -5   4  10  116.22   17.14   1
  -4   4  10  236.88   20.04   1
  -3   4  10  238.13   19.34   1
  -2   4  10  353.67   21.33   1
  -1   4  10  238.76   18.15   1
   0   4  10  314.79   19.18   1
   0  -4 -10  337.56   17.36   3
   1   4  10  507.96   23.12   1
  -1  -4 -10  607.32   21.03   2
  -1  -4 -10  516.20   20.84   3
  -2  -4 -10   63.47    8.53   3
  -2  -4 -10   85.72    9.37   2
   2   4  10   76.14   11.34   1
  -3  -4 -10  125.21   11.69   2
  -3  -4 -10  127.27   10.90   3
   3   4  10  150.56   14.16   1
   4   4  10  170.81   15.22   1
  -4  -4 -10  177.72   13.57   2
  -4  -4 -10  182.23   12.60   3
  -5  -4 -10  313.33   16.47   3
   5   4  10  321.53   18.44   1
  -6  -4 -10  151.75   13.24   3
  -7  -4 -10  552.34   24.26   3
  -8  -4 -10    2.01    7.03   3
  -9  -4 -10  202.66   16.36   3
 -10  -4 -10   20.53   11.35   3
 -11  -4 -10   35.44   12.63   3
 -12  -4 -10    8.06    8.92   3
 -10   5  10   -9.02    9.15   2
  -9   5  10  119.55   23.97   1
  -8   5  10  -42.24   13.34   1
  -7   5  10  110.73   19.60   1
  -6   5  10   68.47   16.11   1
  -5   5  10  263.18   21.45   1
  -4   5  10   -1.90   12.25   1
  -3   5  10  314.02   21.35   1
  -2   5  10  357.82   21.84   1
  -1   5  10  450.28   23.29   1
   0  -5 -10  447.80   20.63   3
   0   5  10  416.78   21.99   1
  -1  -5 -10  506.26   20.81   3
   1   5  10  498.21   23.17   1
  -1  -5 -10  523.14   21.41   2
   2   5  10  174.82   16.35   1
  -2  -5 -10  189.22   14.82   2
  -2  -5 -10  203.34   12.98   3
  -3  -5 -10  119.95   13.32   2
  -3  -5 -10  111.24   10.71   3
   4   5  10  312.88   19.22   1
  -4  -5 -10  294.07   17.51   2
  -4  -5 -10  318.39   16.43   3
  -5  -5 -10   64.03   11.08   2
  -5  -5 -10   47.30    8.74   3
  -6  -5 -10 1361.02   41.43   3
  -7  -5 -10   28.24    9.20   3
  -8  -5 -10  270.02   18.26   3
  -9  -5 -10   -0.92    8.55   3
 -10  -5 -10  159.58   16.45   3
 -11  -5 -10   -2.14    9.02   3
  -9   6  10  -10.81   18.96   1
  -8   6  10  123.87   22.48   1
  -7   6  10  -34.92   13.16   1
  -6   6  10  104.91   18.59   1
  -5   6  10  -12.23   11.78   1
  -4   6  10  113.75   16.64   1
  -3   6  10  158.99   18.32   1
  -2   6  10  208.26   18.95   1
  -1   6  10  280.49   20.30   1
   0  -6 -10  347.54   19.95   2
   0   6  10  323.83   21.07   1
  -1  -6 -10  245.45   17.45   2
  -1  -6 -10  229.65   15.40   3
   1   6  10  229.48   18.08   1
   2   6  10  136.62   15.68   1
  -2  -6 -10  146.99   15.67   2
  -2  -6 -10  158.56   12.57   3
  -3  -6 -10   46.08   11.14   2
  -3  -6 -10   65.51    9.43   3
   4   6  10   18.47   10.15   1
  -4  -6 -10    4.20    6.47   3
  -4  -6 -10    1.23    9.37   2
  -5  -6 -10  835.47   30.45   2
  -5  -6 -10  854.23   29.74   3
  -6  -6 -10   87.89   11.37   3
  -6  -6 -10   78.96   13.45   2
  -7  -6 -10  350.17   20.13   3
  -8  -6 -10    8.65    8.46   3
  -9  -6 -10  109.74   14.82   3
 -10  -6 -10    6.12    9.32   3
 -11  -6 -10    2.04    5.33   3
  -9   7  10    5.54   22.04   1
  -8   7  10  -31.64   16.32   1
  -7   7  10   28.71   17.60   1
  -6   7  10  -12.30   13.25   1
  -5   7  10   43.66   14.87   1
  -4   7  10  146.06   18.59   1
  -3   7  10  377.12   24.22   1
  -2   7  10  350.17   23.42   1
  -1   7  10   47.10   13.40   1
   0  -7 -10  551.88   26.68   2
   0   7  10  580.40   27.94   1
  -1  -7 -10  131.94   14.94   2
   1   7  10  113.34   15.31   1
  -1  -7 -10   97.41   11.63   3
  -2  -7 -10   13.66    7.76   3
   2   7  10   13.69   10.72   1
  -2  -7 -10   11.71   11.38   2
   3   7  10    6.66   10.11   1
  -3  -7 -10   -7.19   10.77   2
  -3  -7 -10   -1.93    7.03   3
  -4  -7 -10   97.31   11.21   3
  -4  -7 -10  135.96   15.27   2
  -5  -7 -10   29.93   11.39   2
  -5  -7 -10   12.99    7.47   3
  -6  -7 -10  356.26   21.04   2
  -6  -7 -10  304.88   17.85   3
  -7  -7 -10    0.71   10.18   2
  -7  -7 -10   -1.67    7.99   3
  -8  -7 -10  180.82   16.95   3
  -9  -7 -10   -1.54    9.05   3
 -10  -7 -10  107.71   16.30   3
 -11  -7 -10   38.45   14.74   3
  -8   8  10   91.43   24.69   1
  -7   8  10   -4.96   17.07   1
  -6   8  10   81.62   19.89   1
  -5   8  10   78.79   17.82   1
  -4   8  10   21.13   13.35   1
  -3   8  10   67.77   15.79   1
  -2   8  10   88.51   15.90   1
  -1   8  10  266.05   21.06   1
   0  -8 -10   39.17   13.67   2
   0   8  10   48.50   13.94   1
  -1  -8 -10   63.25   11.76   3
   1   8  10   39.08   13.12   1
  -1  -8 -10   53.84   13.27   2
  -2  -8 -10   -2.09   11.81   2
   2   8  10   -4.00   10.88   1
  -2  -8 -10   -8.95    5.92   3
  -3  -8 -10  133.25   15.77   2
   3   8  10  127.05   15.24   1
  -4  -8 -10   13.41   10.82   2
  -4  -8 -10    3.20    6.88   3
  -5  -8 -10  204.27   18.57   2
  -5  -8 -10  190.24   14.79   3
  -6  -8 -10   21.46    8.82   3
  -6  -8 -10    5.99   11.31   2
  -7  -8 -10  237.75   20.36   2
  -7  -8 -10  240.07   17.75   3
  -8  -8 -10   -0.93    8.89   3
  -9  -8 -10   39.31   13.08   3
 -10  -8 -10  -11.95   10.02   3
 -11  -8 -10   -8.64   15.95   3
  -7   9  10   20.89   18.89   1
  -6   9  10   32.65   17.89   1
  -5   9  10  124.47   20.53   1
  -4   9  10   87.45   17.70   1
  -3   9  10  132.30   19.06   1
  -2   9  10   73.59   16.07   1
  -1   9  10   19.76   13.29   1
   1  -9 -10   19.62   13.77   2
   0   9  10  180.31   19.34   1
   0  -9 -10  184.74   19.50   2
   1   9  10   -7.37   11.04   1
  -1  -9 -10    1.65   11.96   2
  -2  -9 -10   90.12   15.94   2
   2   9  10   80.69   15.61   1
  -3  -9 -10   21.80   13.00   2
  -4  -9 -10  120.29   17.27   2
  -5  -9 -10  104.61   17.10   2
  -6  -9 -10  169.77   19.93   2
  -7  -9 -10   23.90   14.14   2
  -8  -9 -10   69.80   13.59   3
  -9  -9 -10   -4.28   10.57   3
 -10  -9 -10   -0.16    9.89   3
  -6  10  10    7.02   18.32   1
  -5  10  10   -3.17   14.53   1
  -4  10  10   30.03   16.70   1
  -3  10  10  124.56   20.61   1
  -2  10  10   -1.11   14.02   1
   1 -10 -10  189.34   20.97   2
  -1  10  10  192.63   21.23   1
   0  10  10   -4.50   12.73   1
   0 -10 -10   12.92   14.47   2
   1  10  10  193.89   21.61   1
  -1 -10 -10  179.83   20.14   2
  -2 -10 -10    0.67   14.63   2
  -3 -10 -10  191.40   21.59   2
  -4 -10 -10   39.87   15.77   2
  -5 -10 -10  208.68   21.47   2
  -6 -10 -10   24.60   15.55   2
  -7 -10 -10  198.29   22.64   2
  -8 -10 -10  -11.21   15.74   2
  -5  11  10  -28.09   10.11   1
  -4  11  10  -12.57    9.94   1
  -3  11  10  -20.05   14.98   1
  -2  11  10   10.22   15.80   1
   1 -11 -10  -15.06   15.59   2
  -1  11  10   -5.47   14.91   1
   0  11  10  179.63   22.40   1
   0 -11 -10  176.62   22.79   2
  -1 -11 -10   23.54   16.03   2
   1  11  10   -0.55   15.12   1
  -2 -11 -10  232.75   23.97   2
  -3 -11 -10  -12.13   15.29   2
  -4 -11 -10  133.92   21.72   2
  -5 -11 -10   36.48   18.60   2
  -7 -11 -10   43.52   19.73   2
  -8 -11 -10   26.82   17.03   2
  -3  12  10  -30.24    9.62   1
  -2  12  10   -5.63   15.98   1
   1 -12 -10   36.59   19.23   2
  -1  12  10   31.42   18.37   1
   0 -12 -10   14.39   18.18   2
   0  12  10    2.98   16.40   1
  -1 -12 -10  111.94   23.10   2
  -2 -12 -10    3.68   18.71   2
  -3 -12 -10  141.18   24.25   2
  -4 -12 -10    4.42   19.41   2
  -5 -12 -10   29.36   20.26   2
  -6 -12 -10   23.46   19.58   2
  -1  13  10  -26.83   18.08   1
  -1 -13 -10   23.40   20.31   2
  -2 -13 -10   83.61   23.17   2
  -3 -13 -10   20.02   21.37   2
  -1 -10  11   26.70   21.62   1
   0 -10  11    7.38   20.85   1
   1 -10  11   40.92   22.47   1
  -1  -9  11   21.99   21.09   1
   0  -9  11   43.12   21.69   1
   1  -9  11   35.42   20.69   1
   2  -9  11   51.55   21.76   1
   3  -9  11   72.31   22.70   1
   4  -9  11   76.04   24.81   1
  -2  -8  11   88.81   20.70   1
  -1  -8  11   25.15   18.31   1
   0  -8  11    1.96   17.35   1
   1  -8  11   94.67   21.91   1
   2  -8  11  -10.20   17.45   1
   3  -8  11  154.60   23.98   1
   4  -8  11   -5.54   18.71   1
   5  -8  11   12.14    7.03   1
   6  -8  11   -4.57    8.95   1
  -7  -7  11  339.37   27.46   2
  -6  -7  11    6.08   14.89   2
  -3  -7  11  207.96   22.51   1
  -2  -7  11   50.81   17.31   1
  -1  -7  11  249.67   24.03   1
   0  -7  11  227.76   23.31   1
   1  -7  11   17.14   16.09   1
   2  -7  11  218.57   23.64   1
   3  -7  11   59.27   19.28   1
   4  -7  11  154.31   23.72   1
   5  -7  11   27.54   17.80   1
   6  -7  11   26.10   18.27   1
   7  -7  11    6.92    7.90   1
   8  -7  11   47.50   25.05   1
  -8  -6  11  114.07   19.65   2
  -7  -6  11    0.19   14.72   2
  -6  -6  11   71.88   17.47   2
  -5  -6  11  -11.77   11.89   2
  -3  -6  11   74.37   16.59   1
  -2  -6  11   99.05   18.46   1
  -1  -6  11  200.43   20.93   1
   0  -6  11  147.07   19.47   1
   1  -6  11  266.98   23.07   1
   2  -6  11   20.77   15.17   1
   3  -6  11  349.78   25.92   1
   4  -6  11   96.29   18.97   1
   5  -6  11  216.40   23.79   1
   6  -6  11   21.01   16.69   1
   7  -6  11   41.71   18.84   1
   8  -6  11    6.41   18.54   1
   9  -6  11  103.00   25.68   1
  -9  -5  11   67.34   22.87   2
  -8  -5  11    8.23   15.33   2
  -7  -5  11  217.32   22.81   2
  -6  -5  11   -1.81   12.39   2
  -5  -5  11   64.63   14.75   2
  -4  -5  11  117.34   16.81   1
  -4  -5  11  113.63   15.81   2
  -3  -5  11  143.72   17.49   1
  -2  -5  11  353.99   23.22   1
  -1  -5  11  215.16   19.99   1
   0  -5  11  313.75   22.64   1
   1  -5  11   -2.92   12.38   1
   2  -5  11  343.49   23.68   1
   3  -5  11   21.04   13.54   1
   4  -5  11   46.58   14.74   1
   5  -5  11   16.03   14.62   1
   6  -5  11  252.38   24.33   1
   7  -5  11   -0.14   16.40   1
   8  -5  11  161.51   22.79   1
   9  -5  11   41.51   19.24   1
  -9  -4  11   34.84   15.31   2
  -8  -4  11  342.33   27.89   2
  -7  -4  11   59.78   16.37   2
  -6  -4  11  288.64   23.46   2
  -5  -4  11  131.28   16.64   2
  -4  -4  11   -5.77   10.82   1
  -4  -4  11   -8.08    9.19   2
  -2  -4  11   52.65   14.37   1
  -1  -4  11  798.09   33.06   1
   0  -4  11  239.72   20.47   1
   1  -4  11  328.75   22.73   1
   2  -4  11  408.51   25.45   1
   3  -4  11   57.40   14.18   1
   4  -4  11    8.87   11.59   1
   5  -4  11  486.48   27.20   1
   6  -4  11   65.56   16.83   1
   7  -4  11  122.05   20.02   1
   8  -4  11   -4.24   14.16   1
   9  -4  11  151.87   22.95   1
 -10  -3  11   -8.18   21.69   2
  -9  -3  11   95.20   20.24   2
  -8  -3  11   57.78   17.28   2
  -7  -3  11  331.25   24.97   2
  -6  -3  11   21.09   12.18   2
  -5  -3  11   37.29   11.85   2
  -5  -3  11   46.09   13.81   1
  -4  -3  11   91.13   15.41   1
  -4  -3  11   94.56   13.66   2
  -3  -3  11  229.95   15.55   2
  -2  -3  11  207.40   19.45   1
  -2  -3  11  211.87   15.34   2
  -1  -3  11  231.19   19.49   1
   0  -3  11   61.31   13.93   1
   1  -3  11  -15.56   10.39   1
  -2   3 -11  131.11   14.25   3
   2  -3  11  150.29   17.04   1
   3  -3  11   24.41   12.00   1
  -3   3 -11   22.43    9.06   3
   4  -3  11  208.56   19.88   1
  -4   3 -11  230.23   15.55   3
   5  -3  11   -4.64   10.95   1
  -5   3 -11   -4.51    6.49   3
   6  -3  11  163.06   18.87   1
  -6   3 -11  184.86   14.27   3
   7  -3  11   45.23   15.48   1
  -7   3 -11   73.15   11.37   3
   8  -3  11   39.33   15.33   1
 -10  -2  11   52.87   17.98   2
  -9  -2  11   33.94   15.65   2
  -8  -2  11  395.12   27.60   2
  -7  -2  11    6.02   12.57   2
  -6  -2  11  132.09   17.22   2
  -5  -2  11  399.99   23.27   2
  -5  -2  11  401.84   23.32   1
  -4  -2  11   36.29   10.72   2
  -4  -2  11   31.05   13.36   1
  -3  -2  11  265.06   20.26   1
  -3  -2  11  239.14   15.72   2
  -2  -2  11  267.38   19.94   1
  -2  -2  11  296.74   16.57   2
  -1  -2  11  876.67   32.83   1
   0  -2  11  244.37   19.15   1
   1  -2  11  451.15   23.79   1
  -2   2 -11   30.87    8.96   3
   2  -2  11   39.87   12.38   1
  -3   2 -11  288.07   16.39   3
   3  -2  11  265.98   19.69   1
   4  -2  11  121.90   15.88   1
  -4   2 -11  115.82   12.53   3
   5  -2  11  395.21   24.03   1
  -5   2 -11  380.59   18.58   3
   6  -2  11   31.59   13.25   1
  -6   2 -11   14.17    7.83   3
   7  -2  11   54.10   14.22   1
  -7   2 -11   47.89    9.65   3
  -8   2 -11   25.59    9.78   3
   8  -2  11   42.64   14.55   1
  -9   2 -11    6.24    9.46   3
 -10   2 -11    1.93    9.84   3
 -11   2 -11   30.14   13.41   3
 -10  -1  11   -8.63    8.48   2
  -9  -1  11   78.98   18.10   2
  -8  -1  11    8.73   13.44   2
  -7  -1  11  179.25   20.14   2
  -6  -1  11  107.25   15.34   1
  -6  -1  11  102.10   15.04   2
  -5  -1  11   85.99   14.75   1
  -5  -1  11   64.51   12.24   2
  -4  -1  11  156.59   14.79   2
  -4  -1  11  161.57   17.63   1
  -3  -1  11   87.64   10.26   2
  -3  -1  11  159.63   16.98   1
  -2  -1  11  982.02   30.72   2
  -2  -1  11  966.17   34.43   1
  -1  -1  11   79.42   13.97   1
  -1  -1  11   70.77    8.59   2
   0  -1  11  430.73   22.47   1
   1  -1  11   25.66   10.59   1
  -1   1 -11   18.95    8.80   3
   2  -1  11  164.22   16.32   1
  -2   1 -11  134.25   12.78   3
  -3   1 -11    7.01    7.00   3
   3  -1  11   24.84   11.47   1
  -4   1 -11  423.14   18.93   3
   4  -1  11  410.28   23.00   1
  -5   1 -11    7.14    7.03   3
   5  -1  11   -4.13   11.39   1
   6  -1  11  332.51   21.80   1
  -6   1 -11  345.33   18.06   3
   7  -1  11  113.76   15.42   1
  -7   1 -11  101.89   12.14   3
  -8   1 -11  175.25   15.51   3
  -9   1 -11    1.94    9.20   3
 -10   1 -11   85.24   14.06   3
 -11   1 -11   29.55   12.14   3
 -12   1 -11    1.92    9.98   3
 -10   0  11   -1.57    8.22   2
  -9   0  11   51.71   17.17   2
  -8   0  11   88.37   17.42   2
  -7   0  11  353.16   25.36   2
  -6   0  11   53.78   14.68   1
  -6   0  11   42.18   12.21   2
  -5   0  11  424.59   24.51   1
  -5   0  11  431.19   23.72   2
  -4   0  11  181.96   18.30   1
  -4   0  11  141.30   14.39   2
  -3   0  11  159.36   16.90   1
  -2   0  11  144.32   15.59   1
  -2   0  11  126.56   11.93   2
  -1   0  11  251.25   13.49   2
  -1   0  11  288.02   18.31   1
   0   0  11  136.50   15.10   1
  -1   0 -11  534.14   21.58   3
   1   0  11  575.67   24.88   1
  -2   0 -11   57.41    9.03   3
   2   0  11   90.52   13.79   1
  -3   0 -11  551.16   21.85   3
   3   0  11  526.50   24.23   1
   4   0  11    5.57   10.10   1
  -4   0 -11    1.33    6.15   3
  -5   0 -11  210.09   14.20   3
   5   0  11  243.51   19.06   1
   6   0  11   47.82   13.71   1
  -6   0 -11   31.53    8.36   3
   7   0  11  103.53   11.50   1
  -8   0 -11   47.80   10.46   3
  -9   0 -11   67.59   11.81   3
 -10   0 -11   37.49   11.46   3
 -11   0 -11   -2.09   11.24   3
 -12   0 -11  115.47   17.50   3
 -10   1  11   -3.17    8.69   2
  -9   1  11   24.97   16.15   2
  -8   1  11   98.92   18.93   2
  -7   1  11   48.64   15.74   1
  -7   1  11   29.70   14.01   2
  -6   1  11  146.70   18.26   1
  -6   1  11  147.30   17.44   2
  -5   1  11   76.53   13.33   2
  -5   1  11   87.54   16.95   1
  -4   1  11   57.88   14.92   1
  -4   1  11   61.63   11.16   2
  -3   1  11   -0.53    4.15   2
  -3   1  11   -9.77   10.84   1
  -2   1  11  343.18   18.29   2
  -2   1  11  362.82   21.12   1
  -1   1  11   44.75    7.71   2
  -1   1  11   48.57   11.48   1
   0   1  11  584.52   24.63   1
   1   1  11   -8.20    8.59   1
  -1  -1 -11   -2.56    6.42   3
  -2  -1 -11  109.38   11.39   3
   2   1  11  112.27   13.63   1
   3   1  11    8.46    9.31   1
  -3  -1 -11    7.20    6.44   3
   4   1  11  542.93   24.19   1
  -4  -1 -11  504.94   20.95   3
   5   1  11   92.07   13.70   1
  -5  -1 -11   68.30    9.53   3
  -7  -1 -11   57.75    9.50   3
  -8  -1 -11  173.17   15.19   3
  -9  -1 -11   21.56    9.24   3
 -10  -1 -11   85.19   14.28   3
 -11  -1 -11  107.70   16.40   3
 -12  -1 -11   35.65   14.38   3
 -10   2  11   -1.36    7.86   2
  -9   2  11   61.75   18.02   2
  -8   2  11   73.67   17.56   2
  -7   2  11  414.45   27.61   2
  -7   2  11  347.37   25.51   1
  -6   2  11   67.46   16.44   1
  -6   2  11   73.61   14.42   2
  -5   2  11  164.06   17.24   2
  -5   2  11  182.90   20.30   1
  -4   2  11   61.36   15.03   1
  -3   2  11  311.42   21.66   1
  -1   2  11  174.82   16.25   1
   0   2  11    8.77    9.68   1
  -1  -2 -11  310.09   16.71   3
   1   2  11  311.43   18.41   1
   2   2  11  129.95   13.95   1
  -2  -2 -11  132.98   11.97   3
  -3  -2 -11  271.66   15.36   3
   3   2  11  269.38   18.20   1
   4   2  11   16.46   10.08   1
  -4  -2 -11   14.89    6.34   3
  -5  -2 -11   80.37   10.05   3
  -6  -2 -11   49.24    9.19   3
   6   2  11   81.94   13.61   1
  -7  -2 -11  220.48   15.63   3
  -8  -2 -11  127.09   13.42   3
  -9  -2 -11   55.78   11.45   3
 -10  -2 -11  106.72   15.12   3
 -11  -2 -11   13.45   11.58   3
 -12  -2 -11   35.51   13.97   3
 -10   3  11   10.47    9.44   2
  -9   3  11  130.28   21.16   2
  -8   3  11   78.73   17.55   2
  -8   3  11   37.42   19.41   1
  -7   3  11   89.29   19.79   1
  -7   3  11  132.10   19.47   2
  -6   3  11   67.58   17.34   1
  -5   3  11   74.06   16.98   1
  -4   3  11  417.57   25.32   1
  -3   3  11  129.30   17.51   1
  -2   3  11  608.94   27.90   1
  -1   3  11  244.20   18.71   1
   0  -3 -11 1261.45   36.95   3
   0   3  11 1227.52   38.77   1
   1   3  11   69.53   12.91   1
  -1  -3 -11   70.31    9.85   3
  -2  -3 -11  748.53   25.38   3
   2   3  11  719.43   27.61   1
  -3  -3 -11   -3.35    5.37   3
   3   3  11    5.33    8.87   1
  -4  -3 -11  251.39   14.58   3
   4   3  11  247.81   16.40   1
   5   3  11    5.55    9.36   1
  -5  -3 -11    7.56    6.29   3
  -6  -3 -11  143.65   12.98   3
  -7  -3 -11    2.17    6.67   3
  -8  -3 -11  110.96   13.39   3
  -9  -3 -11   10.16    9.26   3
 -10  -3 -11   67.71   13.69   3
 -11  -3 -11   52.31   13.92   3
 -12  -3 -11   11.61   12.54   3
 -10   4  11   -5.49   11.42   2
  -9   4  11   25.37   15.58   2
  -8   4  11   20.46   17.62   1
  -7   4  11  211.89   23.93   1
  -6   4  11  189.17   21.17   1
  -5   4  11  137.84   19.26   1
  -4   4  11  170.10   19.63   1
  -3   4  11  220.69   20.25   1
  -2   4  11   32.42   13.02   1
  -1   4  11  865.03   33.18   1
   0   4  11    0.29   10.93   1
   0  -4 -11   11.16    8.80   3
  -1  -4 -11  939.75   30.25   3
   1   4  11  900.38   32.61   1
   2   4  11    5.05   10.26   1
  -2  -4 -11   17.62    6.89   3
  -2  -4 -11   -2.18    7.44   2
  -3  -4 -11   64.08    9.20   3
   3   4  11   79.59   12.70   1
   4   4  11   10.14    6.23   1
  -4  -4 -11    8.21    6.03   3
   5   4  11   32.66   10.69   1
  -5  -4 -11   19.09    6.94   3
  -6  -4 -11  220.25   15.28   3
  -7  -4 -11   23.30    8.74   3
  -8  -4 -11  168.04   15.26   3
  -9  -4 -11   46.88   11.22   3
 -10  -4 -11   67.59   13.76   3
 -11  -4 -11    1.54    7.27   3
  -9   5  11  -10.08   19.82   1
  -8   5  11   99.86   22.53   1
  -7   5  11   84.27   19.27   1
  -6   5  11  188.18   20.80   1
  -5   5  11   46.34   14.86   1
  -4   5  11  592.61   29.35   1
  -3   5  11  155.57   18.58   1
  -2   5  11  798.86   32.77   1
  -1   5  11   47.01   13.12   1
   0   5  11  646.86   28.80   1
  -1  -5 -11   92.05   11.61   3
  -1  -5 -11   88.31   11.72   2
   1   5  11   98.30   15.24   1
  -2  -5 -11  446.04   19.92   3
  -2  -5 -11  458.07   19.77   2
   2   5  11  475.71   23.29   1
  -3  -5 -11   33.52    8.25   3
  -3  -5 -11   46.66    9.82   2
   3   5  11   51.07   12.32   1
   4   5  11  155.51   16.38   1
  -4  -5 -11  137.61   12.28   3
  -5  -5 -11   31.10    8.50   3
  -6  -5 -11  341.34   18.71   3
  -7  -5 -11   92.62   11.96   3
  -8  -5 -11  130.87   15.08   3
  -9  -5 -11  135.67   16.23   3
 -10  -5 -11   42.27   12.63   3
 -11  -5 -11   -7.38    5.27   3
  -9   6  11    3.81   21.07   1
  -8   6  11   49.98   20.92   1
  -7   6  11   36.77   17.40   1
  -6   6  11   34.91   16.58   1
  -5   6  11  100.12   17.97   1
  -4   6  11   20.76   13.65   1
  -3   6  11   30.72   13.23   1
  -2   6  11   -1.26   11.95   1
  -1   6  11  350.66   22.35   1
   0   6  11   -2.44   11.05   1
  -1  -6 -11  359.17   20.57   2
  -1  -6 -11  335.92   18.49   3
   1   6  11  356.56   22.05   1
  -2  -6 -11    1.18    9.45   2
   2   6  11   -2.94   10.83   1
  -2  -6 -11    1.16    7.14   3
  -3  -6 -11  153.30   15.74   2
  -3  -6 -11  133.51   12.41   3
  -4  -6 -11   79.48   10.70   3
  -4  -6 -11   80.33   13.29   2
   4   6  11  105.51   14.78   1
  -5  -6 -11  521.42   23.00   3
  -6  -6 -11  321.55   18.26   3
  -7  -6 -11   71.49   11.64   3
  -8  -6 -11   96.78   13.83   3
  -9  -6 -11   20.74   10.99   3
 -10  -6 -11    4.26    9.99   3
 -11  -6 -11   -2.82    6.63   3
  -9   7  11  -29.67   19.67   1
  -8   7  11   36.32   21.64   1
  -7   7  11   20.59   18.36   1
  -6   7  11   28.37   16.37   1
  -5   7  11   -4.65   13.59   1
  -4   7  11   65.73   16.66   1
  -3   7  11   -8.66   11.44   1
  -2   7  11  333.66   23.25   1
  -1   7  11    4.10   12.19   1
   0  -7 -11  252.72   20.36   2
   0   7  11  293.74   21.27   1
  -1  -7 -11   12.58   11.99   2
  -1  -7 -11    3.85    9.16   3
   1   7  11   12.70   12.00   1
  -2  -7 -11   66.73   10.72   3
  -2  -7 -11   72.57   13.99   2
   2   7  11   86.01   14.94   1
  -3  -7 -11   36.79    9.48   3
  -3  -7 -11   35.92   12.06   2
  -4  -7 -11   39.34    9.08   3
  -4  -7 -11   25.34   11.05   2
  -5  -7 -11   24.14   11.40   2
  -5  -7 -11   46.77    9.76   3
  -6  -7 -11    0.01    7.67   3
  -7  -7 -11  115.27   14.18   3
  -8  -7 -11   15.81   10.23   3
  -9  -7 -11   44.26   12.51   3
 -10  -7 -11    1.22   10.71   3
 -11  -7 -11   18.79   12.49   3
  -8   8  11  -13.38   20.98   1
  -7   8  11   27.30   20.46   1
  -6   8  11  -20.35   15.19   1
  -5   8  11  343.56   27.23   1
  -4   8  11  -18.18   12.30   1
  -3   8  11   92.00   17.75   1
  -2   8  11   -3.13   11.29   1
  -1   8  11  115.55   17.75   1
   0  -8 -11   25.35   12.31   2
   0   8  11   12.69   12.77   1
   1   8  11   19.56   12.38   1
  -1  -8 -11   -8.60    5.33   3
  -1  -8 -11    6.80   11.14   2
  -2  -8 -11   34.38    8.57   3
  -2  -8 -11   69.17   14.11   2
   2   8  11   73.77   15.08   1
  -3  -8 -11   70.61   13.99   2
  -3  -8 -11   69.57   10.63   3
  -4  -8 -11   41.88   12.95   2
  -4  -8 -11   37.62    9.55   3
  -5  -8 -11  104.99   15.19   2
  -5  -8 -11   57.48   10.77   3
  -6  -8 -11   39.60   10.71   3
  -7  -8 -11   13.03    9.14   3
  -8  -8 -11   57.11   12.98   3
  -9  -8 -11    0.34   10.15   3
 -10  -8 -11   28.97   11.41   3
  -7   9  11   11.45   20.59   1
  -6   9  11  143.88   24.45   1
  -5   9  11   25.40   17.16   1
  -4   9  11   78.06   18.89   1
  -3   9  11    1.86   13.86   1
  -2   9  11  179.26   21.67   1
  -1   9  11    1.81   13.32   1
   0   9  11   41.58   15.47   1
   0  -9 -11   53.43   14.83   2
  -1  -9 -11   60.70   14.89   2
   1   9  11   53.54   15.72   1
  -2  -9 -11   42.10   14.82   2
   2   9  11   41.76   14.41   1
  -3  -9 -11   -2.50   12.12   2
  -4  -9 -11    3.41   12.84   2
  -5  -9 -11   82.87   16.44   2
  -6  -9 -11  -19.64   11.94   2
  -6  -9 -11    5.47    9.27   3
  -7  -9 -11   71.35   12.59   3
  -8  -9 -11   19.80   11.10   3
  -9  -9 -11   14.04   11.28   3
 -10  -9 -11    3.64   13.07   3
  -6  10  11  -28.38   17.60   1
  -5  10  11  -26.62    9.64   1
  -4  10  11  -17.89   15.32   1
  -3  10  11  103.94   20.06   1
  -2  10  11  -14.63   13.13   1
  -1  10  11  120.90   20.61   1
   0  10  11   21.62   15.54   1
   0 -10 -11   50.11   16.22   2
   1  10  11  127.92   20.29   1
  -1 -10 -11  151.63   20.00   2
  -2 -10 -11   23.29   15.75   2
  -3 -10 -11  128.43   18.90   2
  -4 -10 -11   87.75   17.56   2
  -5 -10 -11   37.86   16.49   2
  -6 -10 -11   56.47   16.37   2
  -3  11  11   -8.23   15.18   1
  -2  11  11   42.20   17.78   1
  -1  11  11  -13.49   14.59   1
   0 -11 -11  125.99   21.02   2
   0  11  11   78.87   20.05   1
   1  11  11   60.17   17.95   1
  -1 -11 -11   65.07   18.81   2
  -2 -11 -11   86.63   20.10   2
  -3 -11 -11   18.47   18.06   2
  -4 -11 -11   61.80   19.04   2
  -5 -11 -11   30.72   18.36   2
  -6 -11 -11   17.62   18.14   2
  -7 -11 -11   84.04   21.11   2
  -3  12  11  -26.42   10.47   1
  -2  12  11   -9.48   14.30   1
  -1  12  11    7.60   18.14   1
   0 -12 -11   52.99   20.28   2
   0  12  11    7.97   18.48   1
  -1 -12 -11  153.14   24.52   2
  -2 -12 -11    9.14   17.92   2
  -3 -12 -11  149.17   24.18   2
  -4 -12 -11   -2.49   17.45   2
  -5 -12 -11   15.40   18.89   2
  -6 -12 -11   67.55   20.36   2
  -1  13  11  -49.25   19.36   1
  -1  -9  12   -8.90   20.45   1
   0  -9  12   91.94   25.17   1
   1  -9  12   -9.04   19.76   1
   2  -9  12   83.43   24.28   1
   3  -9  12    8.66   20.31   1
  -2  -8  12   19.26   18.78   1
  -1  -8  12  140.59   23.13   1
   0  -8  12    1.39   18.10   1
   1  -8  12  124.35   23.54   1
   2  -8  12   37.48   20.79   1
   3  -8  12   89.41   23.59   1
   4  -8  12   37.25   21.28   1
   5  -8  12   -4.94    9.00   1
  -2  -7  12  419.55   28.30   1
  -1  -7  12   16.62   16.85   1
   0  -7  12  238.04   24.80   1
   1  -7  12   42.37   18.85   1
   2  -7  12   35.43   18.91   1
   3  -7  12   24.99   18.23   1
   4  -7  12  107.11   22.76   1
   5  -7  12  -11.00   17.33   1
   6  -7  12    1.17    7.31   1
   7  -7  12  -15.90    9.18   1
  -8  -6  12   62.25   22.81   2
  -7  -6  12   81.74   19.34   2
  -3  -6  12  456.52   28.49   1
  -2  -6  12  -11.54   14.23   1
  -1  -6  12  290.44   24.47   1
   0  -6  12   11.73   14.88   1
   2  -6  12   40.49   17.29   1
   3  -6  12  205.06   22.79   1
   4  -6  12   19.92   15.71   1
   5  -6  12  135.19   22.67   1
   7  -6  12   74.65   20.20   1
   8  -6  12   57.23   21.05   1
   9  -6  12   38.34   26.89   1
  -8  -5  12    3.30   15.71   2
  -7  -5  12   30.22   16.15   2
  -6  -5  12  112.87   17.51   2
  -4  -5  12  131.20   17.73   1
  -3  -5  12    6.93   12.90   1
  -2  -5  12  313.04   23.35   1
  -1  -5  12    0.52   12.66   1
   0  -5  12  232.72   21.66   1
   1  -5  12   25.37   14.71   1
   2  -5  12   11.51   13.65   1
   3  -5  12   -1.22   13.10   1
   4  -5  12   43.01   15.47   1
   5  -5  12    3.79   13.69   1
   6  -5  12  206.37   22.73   1
   7  -5  12   54.20   18.22   1
   8  -5  12   14.57   18.01   1
   9  -5  12   71.88   22.36   1
  -9  -4  12   54.21   21.52   2
  -8  -4  12   61.04   18.35   2
  -7  -4  12  107.29   19.69   2
  -6  -4  12   19.98   13.55   2
  -5  -4  12  150.68   17.89   2
  -4  -4  12  193.72   18.95   1
  -3  -4  12  422.05   24.14   1
  -2  -4  12   38.69   14.36   1
  -1  -4  12  229.58   20.38   1
   0  -4  12   22.73   13.30   1
   1  -4  12   81.39   16.39   1
   2  -4  12    6.93   11.95   1
   3  -4  12    0.26   12.30   1
   4  -4  12   26.27   13.18   1
   5  -4  12  242.02   22.11   1
   6  -4  12  183.33   21.60   1
   7  -4  12   37.08   17.09   1
   8  -4  12   51.29   18.81   1
   9  -4  12   72.34   19.98   1
  -9  -3  12   26.31   16.01   2
  -8  -3  12   92.55   19.06   2
  -7  -3  12   19.82   13.40   2
  -6  -3  12  185.10   20.38   2
  -5  -3  12  -13.17   11.22   1
  -5  -3  12    5.25   10.45   2
  -4  -3  12  148.87   15.25   2
  -4  -3  12  201.43   19.09   1
  -3  -3  12   12.25   12.17   1
  -2  -3  12  187.21   19.13   1
  -1  -3  12   21.12   13.49   1
   0  -3  12  165.48   18.19   1
   1  -3  12   59.79   14.81   1
   2  -3  12   97.15   16.13   1
  -2   3 -12  117.50   13.88   3
  -3   3 -12   25.39    9.96   3
   3  -3  12   13.22   11.82   1
   4  -3  12   14.36   12.13   1
  -4   3 -12   30.86    9.33   3
  -5   3 -12   83.60   11.70   3
   5  -3  12   82.84   15.76   1
  -6   3 -12  119.87   13.45   3
   6  -3  12  106.28   17.60   1
   7  -3  12  228.08   21.78   1
   8  -3  12   23.24   14.95   1
 -10  -2  12   34.67   26.57   2
  -9  -2  12   75.69   20.00   2
  -8  -2  12   43.49   16.87   2
  -7  -2  12  174.74   21.60   2
  -6  -2  12   -9.82   10.93   2
  -5  -2  12  448.80   24.83   2
  -5  -2  12  428.62   24.90   1
  -4  -2  12   74.70   15.15   1
  -4  -2  12   73.52   11.45   2
  -3  -2  12  190.04   15.45   2
  -3  -2  12  184.78   18.94   1
  -2  -2  12   97.56   16.32   1
  -1  -2  12  423.27   24.77   1
   0  -2  12   26.66   13.04   1
   1  -2  12   -3.60   11.70   1
  -2   2 -12  410.79   20.64   3
   2  -2  12  417.89   24.03   1
  -3   2 -12   79.22   11.61   3
   3  -2  12   94.67   15.47   1
   4  -2  12  268.53   21.01   1
  -4   2 -12  270.14   16.58   3
  -5   2 -12  162.95   14.11   3
   5  -2  12  172.01   18.57   1
  -6   2 -12   84.46   11.30   3
   6  -2  12  111.78   16.45   1
   7  -2  12   24.31   13.77   1
  -7   2 -12   -0.23    7.33   3
   8  -2  12    2.81   12.99   1
  -8   2 -12    9.42    8.33   3
  -9   2 -12    4.12    9.01   3
 -10   2 -12   27.66   12.15   3
 -10  -1  12   51.84   22.87   2
  -9  -1  12   84.09   18.86   2
  -8  -1  12   29.68   14.65   2
  -7  -1  12    9.36   12.04   2
  -6  -1  12  229.83   19.15   2
  -6  -1  12  221.28   19.81   1
  -5  -1  12    6.53    9.38   2
  -5  -1  12   16.69   12.36   1
  -4  -1  12  331.73   22.46   1
  -4  -1  12  302.66   18.60   2
  -3  -1  12   15.67   12.49   1
  -3  -1  12    9.03    7.83   2
  -2  -1  12  903.38   29.94   2
  -2  -1  12  903.00   34.49   1
  -1  -1  12  121.25   16.19   1
   0  -1  12  431.01   23.81   1
  -1   1 -12   52.58   11.30   3
   1  -1  12   91.70   14.46   1
   2  -1  12   14.77   11.34   1
  -2   1 -12   21.51    9.39   3
   3  -1  12   79.30   13.91   1
  -3   1 -12   70.44   10.42   3
  -4   1 -12   61.27   10.21   3
   4  -1  12   54.41   13.96   1
   5  -1  12  447.68   24.30   1
  -5   1 -12  480.12   21.41   3
  -6   1 -12   86.86   11.46   3
   6  -1  12  108.68   15.79   1
   7  -1  12  129.70   16.93   1
  -7   1 -12  127.63   12.91   3
  -8   1 -12   73.01   11.79   3
  -9   1 -12   56.29   11.87   3
 -10   1 -12   -1.78   10.53   3
 -11   1 -12   61.36   14.86   3
 -10   0  12    8.49   19.47   2
  -9   0  12   11.35   14.37   2
  -8   0  12   -8.19   12.30   2
  -7   0  12  573.34   31.71   2
  -6   0  12   -8.82   11.53   2
  -6   0  12  -10.82   12.42   1
  -5   0  12  380.26   22.94   2
  -5   0  12  387.79   23.75   1
  -4   0  12   32.24   10.10   2
  -4   0  12   54.03   15.03   1
  -3   0  12  194.17   18.25   1
  -3   0  12  180.61   14.64   2
  -2   0  12   10.01   11.14   1
  -2   0  12   -3.90    5.66   2
  -1   0  12  653.74   28.31   1
   0   0  12   15.79   11.33   1
   1   0  12  299.22   20.32   1
  -1   0 -12  313.65   18.00   3
   2   0  12  192.26   17.65   1
  -2   0 -12  175.27   14.19   3
  -3   0 -12  391.18   18.73   3
   3   0  12  374.83   22.62   1
   4   0  12  297.73   20.38   1
  -4   0 -12  301.60   17.09   3
   5   0  12  136.07   16.60   1
  -5   0 -12  140.89   13.11   3
  -6   0 -12  230.17   15.44   3
   6   0  12  218.44   18.67   1
   7   0  12   78.01   14.04   1
  -7   0 -12   70.04   10.67   3
  -8   0 -12  250.97   17.61   3
  -9   0 -12  -14.08    7.55   3
 -10   0 -12   68.07   14.02   3
 -11   0 -12    1.96   12.52   3
 -10   1  12   -5.40   10.85   2
  -9   1  12    3.57   14.91   2
  -8   1  12  234.71   23.84   2
  -7   1  12  -18.33   13.50   1
  -7   1  12  -16.19   11.67   2
  -6   1  12  409.83   25.35   2
  -6   1  12  368.30   24.39   1
  -5   1  12    4.78   12.79   1
  -5   1  12    2.83    9.61   2
  -4   1  12  237.18   20.98   1
  -4   1  12  207.49   17.28   2
  -3   1  12   -3.00    5.80   2
  -3   1  12   -3.38   12.80   1
  -2   1  12  195.94   14.32   2
  -2   1  12  200.41   18.22   1
  -1   1  12   39.61   12.27   1
  -1   1  12   41.35    7.87   2
   0   1  12  393.58   21.68   1
  -1  -1 -12   60.48   10.69   3
   1   1  12   71.64   13.39   1
  -2  -1 -12  220.33   14.87   3
   2   1  12  235.56   18.79   1
  -3  -1 -12  207.72   14.45   3
   3   1  12  206.33   18.38   1
  -4  -1 -12  393.81   18.80   3
   4   1  12  418.04   22.87   1
   5   1  12  765.67   30.17   1
  -5  -1 -12  682.33   26.11   3
  -6  -1 -12  119.88   12.02   3
   6   1  12  120.93   15.81   1
  -7  -1 -12  165.49   13.81   3
  -8  -1 -12   38.04   10.36   3
  -9  -1 -12  129.51   15.36   3
 -10  -1 -12   13.65   11.39   3
 -11  -1 -12  249.70   21.66   3
 -10   2  12   10.05   11.74   2
  -9   2  12   61.82   19.25   2
  -8   2  12  -11.61   12.88   2
  -7   2  12  319.55   24.98   1
  -7   2  12  323.79   25.53   2
  -6   2  12    4.98   12.15   2
  -6   2  12   -3.02   12.99   1
  -5   2  12   34.84   14.93   1
  -5   2  12   43.61   12.79   2
  -4   2  12    3.40    9.67   2
  -4   2  12   -6.82   12.71   1
  -3   2  12   60.89   15.22   1
  -2   2  12   59.92   14.15   1
  -1   2  12  163.04   17.34   1
   0   2  12   45.58   13.01   1
  -1  -2 -12   38.36    9.97   3
   1   2  12   34.21   11.13   1
   2   2  12  162.28   16.45   1
  -2  -2 -12  169.12   13.69   3
  -3  -2 -12  114.15   11.67   3
   3   2  12  106.05   14.71   1
   4   2  12  235.79   18.28   1
  -4  -2 -12  208.36   14.02   3
   5   2  12    8.73   10.68   1
  -5  -2 -12    1.49    6.39   3
   6   2  12  195.07   17.58   1
  -6  -2 -12  200.60   14.65   3
  -7  -2 -12   41.80    9.37   3
  -8  -2 -12  230.97   17.05   3
  -9  -2 -12    8.86    9.20   3
 -10  -2 -12   73.93   14.44   3
 -11  -2 -12    9.51   12.83   3
 -10   3  12    3.82   11.77   2
  -9   3  12    1.28   14.64   2
  -8   3  12  214.70   25.10   2
  -8   3  12  106.50   21.98   1
  -7   3  12   11.12   13.50   2
  -7   3  12  -24.70   14.78   1
  -6   3  12  365.66   26.72   1
  -6   3  12  401.80   26.64   2
  -5   3  12  -12.86   11.92   1
  -4   3  12  185.41   21.23   1
  -3   3  12    1.50   12.89   1
  -2   3  12   39.34   13.66   1
  -1   3  12   88.62   14.61   1
   0   3  12  263.94   20.24   1
  -1  -3 -12  400.76   19.62   3
   1   3  12  413.02   22.26   1
  -2  -3 -12  216.95   14.64   3
   2   3  12  200.86   17.80   1
   3   3  12  184.17   16.79   1
  -3  -3 -12  165.60   13.39   3
  -4  -3 -12   21.53    7.51   3
   4   3  12   31.02   11.55   1
  -6  -3 -12   89.33   11.18   3
  -7  -3 -12  105.73   12.60   3
  -8  -3 -12    1.77    8.04   3
  -9  -3 -12  148.18   15.64   3
 -10  -3 -12    7.94   10.68   3
 -11  -3 -12   90.90   16.83   3
  -9   4  12   39.12   14.20   2
  -8   4  12   -0.91   17.25   1
  -8   4  12   -3.60   12.78   2
  -7   4  12  210.64   24.14   1
  -6   4  12   -0.96   14.78   1
  -5   4  12   84.43   17.64   1
  -4   4  12    5.06   13.97   1
  -3   4  12  229.19   21.66   1
  -2   4  12  156.41   18.97   1
  -1   4  12  262.69   20.73   1
   0   4  12  190.71   18.95   1
  -1  -4 -12  333.31   18.30   3
   1   4  12  288.97   20.01   1
  -2  -4 -12   55.35    9.77   3
   2   4  12   76.94   13.98   1
  -3  -4 -12   89.43   11.09   3
   3   4  12   96.67   14.24   1
   4   4  12    8.92    7.66   1
  -4  -4 -12   17.85    7.25   3
  -5  -4 -12   46.77    9.82   3
   5   4  12   46.76   12.48   1
  -6  -4 -12   81.60   11.19   3
  -7  -4 -12   38.59    9.55   3
  -8  -4 -12  186.42   15.93   3
  -9  -4 -12   14.77    9.80   3
 -10  -4 -12   10.40   11.16   3
 -11  -4 -12   -1.52    8.00   3
  -9   5  12  -17.64    7.57   2
  -9   5  12  -41.54   20.40   1
  -8   5  12   -8.18   19.02   1
  -7   5  12   -8.37   16.49   1
  -6   5  12  246.42   23.70   1
  -5   5  12    2.87   14.36   1
  -4   5  12  393.88   25.23   1
  -3   5  12    5.01   12.68   1
  -2   5  12   27.72   14.32   1
  -1   5  12  240.62   21.30   1
   0   5  12  186.53   19.19   1
  -1  -5 -12  387.15   20.46   3
   1   5  12  384.83   23.40   1
   2   5  12   62.66   13.42   1
  -2  -5 -12   63.87   10.51   3
  -2  -5 -12   62.60   11.36   2
   3   5  12   83.45   14.59   1
  -3  -5 -12   81.10   10.80   3
   4   5  12    6.30    6.65   1
  -4  -5 -12    6.53    7.11   3
  -5  -5 -12    3.43    7.34   3
  -6  -5 -12    6.55    7.18   3
  -7  -5 -12  343.51   19.91   3
  -8  -5 -12   -2.67    8.00   3
  -9  -5 -12  165.71   16.42   3
 -10  -5 -12  -19.45   10.07   3
 -11  -5 -12  -12.58    6.43   3
  -9   6  12   17.86   23.14   1
  -8   6  12  -20.09   18.42   1
  -7   6  12  139.38   23.22   1
  -6   6  12  -16.73   14.93   1
  -5   6  12  225.30   22.05   1
  -4   6  12   64.04   16.32   1
  -3   6  12   45.94   14.89   1
  -2   6  12  193.63   20.26   1
  -1   6  12  254.38   21.80   1
   0   6  12   29.80   13.78   1
  -1  -6 -12   75.69   12.90   2
   1   6  12   86.00   15.96   1
  -1  -6 -12   61.51   11.89   3
  -2  -6 -12   95.52   12.05   3
  -2  -6 -12  101.22   13.69   2
   2   6  12  100.13   15.86   1
   3   6  12   38.35   12.39   1
  -3  -6 -12   37.48    9.54   3
   4   6  12  314.20   20.77   1
  -4  -6 -12  271.95   17.07   3
  -5  -6 -12  270.73   17.15   3
  -6  -6 -12  655.89   27.68   3
  -7  -6 -12   -0.58    7.91   3
  -8  -6 -12  142.50   15.19   3
  -9  -6 -12    3.15    9.34   3
 -10  -6 -12   52.88   13.94   3
 -11  -6 -12  -14.18    7.71   3
  -9   7  12  -33.19   20.46   1
  -8   7  12  -27.34   19.32   1
  -7   7  12   -8.62   17.22   1
  -6   7  12    2.85   16.14   1
  -5   7  12    9.85   15.00   1
  -4   7  12    5.53   13.59   1
  -3   7  12   29.17   14.06   1
  -2   7  12   87.70   16.59   1
  -1   7  12  117.07   17.74   1
   0   7  12  111.15   16.78   1
  -1  -7 -12  214.85   17.60   3
   1   7  12  201.25   19.52   1
  -1  -7 -12  253.32   19.89   2
  -2  -7 -12   77.28   11.21   3
  -2  -7 -12   62.04   12.53   2
   2   7  12   49.40   14.54   1
  -3  -7 -12  107.03   14.94   2
   3   7  12  107.99   15.32   1
  -3  -7 -12  109.85   12.45   3
  -4  -7 -12   17.62    8.77   3
  -5  -7 -12   96.09   12.62   3
  -6  -7 -12   14.89    8.75   3
  -7  -7 -12  297.90   19.58   3
  -8  -7 -12   16.48   10.40   3
  -9  -7 -12   92.08   14.61   3
 -10  -7 -12   -7.40    8.08   3
  -8   8  12  -31.39   19.38   1
  -7   8  12   47.55   21.76   1
  -6   8  12  -12.43   16.47   1
  -5   8  12  150.15   22.72   1
  -4   8  12   65.16   18.14   1
  -3   8  12   42.76   16.27   1
  -2   8  12   14.02   13.93   1
  -1   8  12  114.01   18.45   1
   0   8  12   71.69   16.20   1
   1   8  12   11.39   13.43   1
  -1  -8 -12   10.01   10.02   3
  -1  -8 -12   -0.83   11.47   2
  -2  -8 -12  144.11   15.23   3
   2   8  12  178.04   19.87   1
  -2  -8 -12  170.22   17.14   2
   3   8  12   -5.73    7.97   1
  -3  -8 -12   14.80    9.10   3
  -3  -8 -12    6.62   11.88   2
  -4  -8 -12  125.58   14.22   3
  -4  -8 -12  158.82   17.93   2
  -5  -8 -12   14.03    9.12   3
  -6  -8 -12  100.48   13.74   3
  -7  -8 -12   20.94   10.70   3
  -8  -8 -12   35.38   11.39   3
  -9  -8 -12    9.56   11.32   3
 -10  -8 -12  118.32   17.32   3
  -7   9  12  -22.94   18.99   1
  -6   9  12   89.49   23.92   1
  -5   9  12   15.81   17.80   1
  -4   9  12   51.20   18.28   1
  -3   9  12   34.99   16.51   1
  -2   9  12  111.79   19.92   1
  -1   9  12   40.35   16.19   1
   0  -9 -12   -4.83   12.88   2
   0   9  12   -6.49   13.98   1
  -1  -9 -12  213.01   20.09   2
   1   9  12  208.98   21.37   1
   2   9  12  -23.81   12.59   1
  -2  -9 -12    9.35   12.57   2
  -3  -9 -12   81.25   15.79   2
  -4  -9 -12   25.38   14.15   2
  -5  -9 -12  123.20   14.91   3
  -6  -9 -12    1.67    9.24   3
  -7  -9 -12   57.07   12.92   3
  -8  -9 -12    1.80   10.47   3
  -9  -9 -12   68.69   14.38   3
  -5  10  12  -22.95    7.89   1
  -4  10  12    2.80   17.10   1
  -3  10  12   48.37   19.50   1
  -2  10  12   -6.60   15.07   1
  -1  10  12   14.24   16.21   1
   0 -10 -12   94.11   18.08   2
   0  10  12   81.12   19.20   1
   1  10  12   29.45   16.57   1
  -1 -10 -12   50.86   16.40   2
  -2 -10 -12  115.42   18.36   2
  -3 -10 -12   23.63   15.39   2
  -4 -10 -12  152.68   20.21   2
  -5 -10 -12    7.89   15.09   2
  -4  11  12  -19.76    9.92   1
  -3  11  12  -13.32   12.75   1
  -2  11  12   -6.45   16.67   1
  -1  11  12   40.42   19.07   1
   0  11  12   34.11   18.81   1
   0 -11 -12   35.51   17.04   2
   1  11  12  109.95   22.00   1
  -1 -11 -12  126.10   21.77   2
  -2 -11 -12   11.18   15.36   2
  -3 -11 -12  113.80   20.50   2
  -4 -11 -12   14.00   17.19   2
  -5 -11 -12  174.72   23.56   2
  -2  12  12   25.62   20.93   1
  -1  12  12  -10.76   18.41   1
   0  12  12   15.21   19.48   1
   0 -12 -12    3.04   18.23   2
  -1 -12 -12    9.50   19.63   2
  -2 -12 -12   43.40   19.82   2
  -3 -12 -12  -20.68   18.11   2
  -4 -12 -12   72.67   22.06   2
  -5 -12 -12   10.88   18.62   2
  -1  -9  13   97.71   24.83   1
   0  -9  13  -14.64   19.64   1
   1  -9  13   23.06   22.16   1
  -2  -8  13   45.26   21.40   1
   0  -8  13   75.44   22.11   1
   1  -8  13   79.21   22.57   1
   2  -8  13   -9.77   18.14   1
   3  -8  13   -1.06   19.92   1
   4  -8  13   66.04   23.10   1
  -2  -7  13   61.08   19.78   1
  -1  -7  13   97.13   20.63   1
   0  -7  13   18.49   18.14   1
   1  -7  13   35.80   19.23   1
   2  -7  13  -18.79   16.19   1
   3  -7  13    0.65   17.36   1
   4  -7  13   31.16   19.51   1
   5  -7  13   -3.94    6.01   1
   6  -7  13   13.93   10.38   1
  -3  -6  13  209.79   22.88   1
  -2  -6  13  158.49   22.56   1
  -1  -6  13   74.94   19.30   1
   0  -6  13   74.21   18.84   1
   1  -6  13  121.52   21.17   1
   2  -6  13   48.79   18.72   1
   3  -6  13    0.57   15.82   1
   4  -6  13  100.40   20.41   1
   5  -6  13   -9.70   16.68   1
   6  -6  13  130.28   23.31   1
   7  -6  13    3.73    8.43   1
   8  -6  13  104.42   27.70   1
  -4  -5  13  114.71   19.01   1
  -3  -5  13   71.42   17.03   1
  -2  -5  13  105.10   18.51   1
  -1  -5  13   69.09   16.84   1
   0  -5  13  193.83   22.00   1
   1  -5  13   45.56   16.54   1
   2  -5  13   52.43   17.43   1
   3  -5  13   90.13   18.48   1
   4  -5  13   40.86   17.24   1
   5  -5  13  236.61   23.49   1
   6  -5  13   18.78   16.25   1
   7  -5  13  169.08   23.70   1
   8  -5  13    4.85   17.71   1
   9  -5  13   65.42   23.89   1
  -8  -4  13   -8.63   15.34   2
  -7  -4  13  115.64   20.35   2
  -4  -4  13  120.43   17.97   1
  -3  -4  13   -7.91   12.39   1
  -2  -4  13  147.76   18.93   1
  -1  -4  13   74.67   15.87   1
   0  -4  13   96.24   16.94   1
   1  -4  13  236.79   21.16   1
   2  -4  13   -1.05   12.99   1
   3  -4  13    5.83   13.09   1
   4  -4  13  124.05   18.29   1
   5  -4  13   -5.57   12.98   1
   6  -4  13  351.14   26.26   1
   7  -4  13    1.00   14.50   1
   8  -4  13   78.88   19.59   1
   9  -4  13   16.61   17.19   1
  -9  -3  13  -43.26   16.47   2
  -8  -3  13   -4.15   14.30   2
  -7  -3  13   35.50   15.19   2
  -6  -3  13  170.59   20.39   2
  -5  -3  13  192.04   20.58   1
  -4  -3  13   36.08   14.52   1
  -3  -3  13  260.60   21.57   1
  -2  -3  13   28.71   13.49   1
  -1  -3  13  183.69   19.39   1
   0  -3  13  171.74   19.10   1
   1  -3  13    4.67   13.01   1
   2  -3  13   14.05   12.26   1
  -3   3 -13  231.25   17.15   3
   3  -3  13  239.68   20.34   1
  -4   3 -13   25.80    9.62   3
   4  -3  13   28.26   13.80   1
   5  -3  13  247.77   21.52   1
  -5   3 -13  237.04   17.04   3
   6  -3  13    0.54   13.09   1
   7  -3  13  340.43   25.47   1
   8  -3  13   29.18   15.50   1
  -9  -2  13  181.17   23.58   2
  -8  -2  13  -24.47   13.73   2
  -7  -2  13  191.75   21.77   2
  -6  -2  13  190.53   20.31   2
  -5  -2  13  171.63   17.92   2
  -5  -2  13  175.00   19.53   1
  -4  -2  13  255.25   20.32   1
  -3  -2  13   -1.34   12.17   1
  -2  -2  13  -12.41   12.12   1
  -1  -2  13  232.25   21.11   1
   0  -2  13   16.10   13.57   1
   1  -2  13   25.69   13.77   1
   2  -2  13  326.72   22.97   1
  -2   2 -13  330.52   19.66   3
   3  -2  13   19.17   12.54   1
  -3   2 -13    9.00    8.90   3
  -4   2 -13  461.82   21.77   3
   4  -2  13  405.92   24.57   1
   5  -2  13    4.70   12.38   1
  -5   2 -13   -5.00    7.40   3
   6  -2  13  540.27   28.94   1
  -6   2 -13  591.19   25.29   3
  -7   2 -13   40.97   10.75   3
   7  -2  13   40.49   15.20   1
   8  -2  13   14.32   13.36   1
  -8   2 -13    4.55    9.12   3
  -9   2 -13   17.61    9.71   3
  -9  -1  13  -14.69   15.68   2
  -8  -1  13   28.60   16.00   2
  -7  -1  13   75.09   17.06   2
  -6  -1  13  181.90   20.71   1
  -6  -1  13  203.79   20.06   2
  -5  -1  13   81.67   13.95   2
  -5  -1  13  101.81   17.34   1
  -4  -1  13  133.65   18.18   1
  -3  -1  13  183.77   19.57   1
  -2  -1  13  459.44   26.13   1
  -1  -1  13  456.68   25.86   1
   0  -1  13  179.29   19.34   1
   1  -1  13  545.47   27.47   1
  -2   1 -13   78.33   12.25   3
   2  -1  13   76.82   15.02   1
  -3   1 -13  470.14   21.61   3
   3  -1  13  456.08   25.10   1
   4  -1  13    4.20   12.20   1
  -4   1 -13   -0.57    7.40   3
  -5   1 -13  436.77   21.42   3
   5  -1  13  430.65   24.95   1
  -6   1 -13   26.17    8.68   3
   6  -1  13   27.84   12.94   1
   7  -1  13   65.31   14.90   1
  -7   1 -13   51.04   10.53   3
  -8   1 -13   12.18    9.12   3
  -9   1 -13   15.54   10.25   3
 -10   1 -13    8.01   10.44   3
 -11   1 -13   90.64   16.03   3
  -9   0  13   37.91   17.12   2
  -8   0  13    6.82   13.42   2
  -7   0  13  242.97   22.87   2
  -6   0  13   64.74   16.64   1
  -6   0  13   50.62   14.89   2
  -5   0  13   65.88   13.33   2
  -5   0  13   49.04   15.66   1
  -4   0  13  153.71   18.58   1
  -3   0  13   68.46   10.85   2
  -3   0  13   63.63   15.37   1
  -2   0  13   66.13   15.18   1
  -1   0  13  198.84   19.51   1
   0   0  13  779.91   32.38   1
   1   0  13  181.28   18.44   1
  -1   0 -13  181.55   15.89   3
   2   0  13  535.02   26.93   1
  -2   0 -13  529.40   23.29   3
   3   0  13   -0.13   11.07   1
  -3   0 -13   10.16    8.20   3
   4   0  13  356.20   22.96   1
  -4   0 -13  344.90   18.86   3
  -5   0 -13   11.23    7.64   3
   5   0  13   -4.16   10.92   1
  -6   0 -13  305.74   17.96   3
   6   0  13  304.53   21.10   1
  -7   0 -13   21.63    9.13   3
   7   0  13   43.20   13.16   1
  -8   0 -13  199.57   16.31   3
  -9   0 -13   10.99    8.95   3
 -10   0 -13   71.92   14.87   3
 -11   0 -13   -4.80   12.18   3
  -9   1  13   37.47   18.34   2
  -8   1  13  113.93   20.24   2
  -7   1  13   67.37   16.89   2
  -7   1  13   85.86   19.26   1
  -6   1  13  184.20   20.65   2
  -6   1  13  187.91   22.76   1
  -5   1  13  152.19   17.01   2
  -5   1  13  114.34   18.92   1
  -4   1  13  190.79   16.37   2
  -4   1  13  200.77   20.51   1
  -3   1  13   22.09    8.30   2
  -3   1  13   14.47   13.95   1
  -2   1  13   89.38   15.90   1
  -1   1  13  432.78   23.91   1
   0   1  13  167.73   17.66   1
  -1  -1 -13  653.15   25.96   3
   1   1  13  625.43   28.47   1
  -2  -1 -13   86.75   11.50   3
   2   1  13   95.33   15.81   1
  -3  -1 -13  408.17   19.70   3
   3   1  13  377.30   22.84   1
   4   1  13   11.78   12.28   1
  -4  -1 -13   18.34    8.30   3
   5   1  13  433.71   23.83   1
  -5  -1 -13  405.24   20.15   3
   6   1  13   -4.87   10.64   1
  -6  -1 -13    3.50    6.71   3
  -7  -1 -13  175.62   14.68   3
  -8  -1 -13   -3.61    7.54   3
  -9  -1 -13  111.57   15.22   3
 -10  -1 -13   92.52   16.02   3
 -11  -1 -13  102.50   17.79   3
  -9   2  13  142.21   23.07   2
  -8   2  13   -1.16   14.04   2
  -7   2  13   78.41   18.41   1
  -7   2  13   66.81   17.06   2
  -6   2  13   51.77   15.03   2
  -6   2  13   33.07   15.96   1
  -5   2  13   16.35   14.14   1
  -5   2  13   21.23   12.36   2
  -4   2  13   31.15   11.11   2
  -4   2  13   11.67   13.88   1
  -3   2  13    0.92   13.03   1
  -3   2  13    1.76    7.20   2
  -2   2  13  242.06   20.22   1
  -2   2  13  237.07   16.26   2
  -1   2  13   51.23   14.24   1
   0   2  13  553.67   26.52   1
  -1  -2 -13  152.69   14.68   3
   1   2  13  146.99   16.39   1
  -2  -2 -13  298.63   17.38   3
   2   2  13  305.52   21.37   1
   3   2  13   -8.74   10.74   1
  -3  -2 -13    0.27    6.70   3
  -4  -2 -13  212.39   15.25   3
   4   2  13  220.23   19.18   1
  -5  -2 -13   -5.07    6.20   3
   5   2  13    4.70   11.26   1
  -7  -2 -13    2.27    7.44   3
  -8  -2 -13  117.62   14.27   3
  -9  -2 -13   48.71   12.63   3
 -10  -2 -13  100.09   16.04   3
 -11  -2 -13    6.95   12.51   3
  -9   3  13   31.70   17.48   2
  -8   3  13  114.63   22.16   1
  -8   3  13  129.84   21.64   2
  -7   3  13    8.29   14.33   2
  -7   3  13  -15.79   15.19   1
  -6   3  13   62.28   16.90   2
  -6   3  13   37.08   17.06   1
  -5   3  13   17.81   15.10   1
  -4   3  13  -16.76   12.39   1
  -3   3  13  234.17   21.95   1
  -2   3  13    7.52   12.42   1
  -1   3  13  176.78   19.11   1
   0   3  13   67.54   15.08   1
   1   3  13  572.18   26.92   1
  -1  -3 -13  563.71   24.34   3
  -2  -3 -13    9.51    7.96   3
   2   3  13   30.64   12.16   1
   3   3  13   88.06   14.48   1
  -3  -3 -13   83.57   10.89   3
  -4  -3 -13   33.13    8.96   3
   4   3  13   38.44   12.42   1
   5   3  13   21.47    9.94   1
  -5  -3 -13   41.92    9.20   3
  -6  -3 -13   52.79   10.23   3
  -7  -3 -13   40.55    9.85   3
  -8  -3 -13   51.80   10.95   3
  -9  -3 -13   88.36   14.68   3
 -10  -3 -13   16.66   12.73   3
 -11  -3 -13   15.96   13.12   3
  -9   4  13   94.70   17.92   2
  -8   4  13  -21.50   18.31   1
  -8   4  13   39.16   16.42   2
  -7   4  13   42.54   19.21   1
  -6   4  13   53.33   18.86   1
  -5   4  13   96.03   19.88   1
  -4   4  13   17.24   14.85   1
  -3   4  13   28.12   15.26   1
  -2   4  13  513.02   28.39   1
  -1   4  13   -3.36   12.53   1
   0   4  13 1529.93   47.73   1
  -1  -4 -13  223.92   16.86   3
   1   4  13  225.13   20.38   1
   2   4  13  475.40   25.03   1
  -2  -4 -13  508.75   22.44   3
   3   4  13   24.14   12.64   1
  -3  -4 -13    6.11    7.58   3
   4   4  13  173.73   17.54   1
  -4  -4 -13  164.29   14.31   3
   5   4  13    4.24    9.60   1
  -5  -4 -13    5.02    6.83   3
  -6  -4 -13  103.29   12.70   3
  -7  -4 -13  108.72   13.44   3
  -8  -4 -13   73.53   12.40   3
  -9  -4 -13   25.49   10.46   3
 -10  -4 -13   27.46   12.39   3
 -11  -4 -13    3.42   12.16   3
  -9   5  13   -6.24   10.83   2
  -9   5  13  -20.49   21.63   1
  -8   5  13   34.67   22.35   1
  -7   5  13    1.99   18.32   1
  -6   5  13  154.75   23.37   1
  -5   5  13   24.78   16.20   1
  -4   5  13   90.38   18.99   1
  -3   5  13  205.43   22.00   1
  -2   5  13   21.63   14.39   1
  -1   5  13  781.73   34.32   1
   0   5  13  195.14   20.76   1
  -1  -5 -13  707.09   28.40   3
   1   5  13  731.39   31.33   1
  -2  -5 -13   22.19    9.25   3
   2   5  13   16.54   13.48   1
   3   5  13  123.23   16.99   1
  -3  -5 -13  100.37   12.18   3
  -4  -5 -13   35.78    9.33   3
   4   5  13   15.35    8.64   1
  -5  -5 -13   -4.85    6.44   3
  -6  -5 -13  133.05   14.02   3
  -7  -5 -13  157.33   15.00   3
  -8  -5 -13  104.92   14.11   3
  -9  -5 -13   80.51   13.86   3
 -10  -5 -13   15.70   10.01   3
 -11  -5 -13   -6.91    7.43   3
  -9   6  13   -4.22   20.53   1
  -8   6  13  -22.33   20.15   1
  -7   6  13   17.30   18.70   1
  -6   6  13  188.03   23.91   1
  -5   6  13  166.18   22.54   1
  -4   6  13  376.98   26.12   1
  -3   6  13  -12.87   12.70   1
  -2   6  13  378.03   25.56   1
  -1   6  13    4.49   13.17   1
   0   6  13  596.55   29.64   1
  -1  -6 -13    8.15    9.77   3
   1   6  13   18.76   14.05   1
  -2  -6 -13  365.99   20.40   3
   2   6  13  361.77   23.08   1
  -3  -6 -13   -2.77    7.57   3
   3   6  13    0.17   11.92   1
  -5  -6 -13   63.80   11.72   3
  -6  -6 -13  531.62   24.96   3
  -7  -6 -13  102.22   14.33   3
  -8  -6 -13   57.74   12.60   3
  -9  -6 -13   58.83   12.47   3
 -10  -6 -13   -8.02    7.15   3
  -8   7  13  -31.08   20.30   1
  -7   7  13    9.59   20.64   1
  -6   7  13   21.79   17.71   1
  -5   7  13   38.02   17.81   1
  -4   7  13   34.09   16.76   1
  -3   7  13  175.78   21.90   1
  -2   7  13    1.38   12.90   1
  -1   7  13  399.52   25.73   1
   0   7  13   -4.35   12.25   1
  -1  -7 -13  307.87   20.31   3
   1   7  13  303.09   22.80   1
  -2  -7 -13   -0.49    8.64   3
   2   7  13   13.99   13.04   1
  -3  -7 -13  163.59   14.93   3
   3   7  13  173.25   18.70   1
  -4  -7 -13   48.76   11.21   3
  -5  -7 -13  232.09   16.87   3
  -6  -7 -13   49.72   12.01   3
  -7  -7 -13  262.74   19.66   3
  -8  -7 -13  128.22   15.86   3
  -9  -7 -13   49.02   12.92   3
 -10  -7 -13   -7.89    6.54   3
  -7   8  13  -21.36   18.13   1
  -6   8  13   32.23   19.95   1
  -5   8  13  -13.06   15.86   1
  -4   8  13  368.61   28.08   1
  -3   8  13    9.66   14.68   1
  -2   8  13   11.94   14.42   1
  -1   8  13   -6.35   13.68   1
   0   8  13  233.94   22.32   1
  -1  -8 -13   -3.15   11.39   2
  -1  -8 -13   -8.14   10.44   3
   1   8  13  -28.32   12.13   1
  -2  -8 -13  168.44   16.40   3
   2   8  13  203.08   20.94   1
  -2  -8 -13  177.55   18.23   2
  -3  -8 -13   -8.72    8.70   3
   3   8  13    2.57   12.47   1
  -4  -8 -13   79.75   12.86   3
  -5  -8 -13   29.11   10.69   3
  -6  -8 -13   36.68   11.47   3
  -7  -8 -13  129.31   15.81   3
  -8  -8 -13   -2.51   10.07   3
  -9  -8 -13   61.20   13.55   3
 -10  -8 -13   36.67   15.73   3
  -6   9  13  -30.88   17.85   1
  -5   9  13  134.39   24.74   1
  -4   9  13   13.51   17.39   1
  -3   9  13   41.83   18.01   1
  -2   9  13   14.14   15.59   1
  -1   9  13  115.95   20.13   1
   0   9  13   13.99   15.72   1
   1   9  13   75.06   18.65   1
  -1  -9 -13   78.32   15.84   2
  -2  -9 -13   91.25   16.02   2
   2   9  13   65.50   18.13   1
  -3  -9 -13   42.15   15.23   2
  -4  -9 -13   -0.32    9.34   3
  -5  -9 -13   37.16   12.02   3
  -6  -9 -13   -8.59    9.14   3
  -7  -9 -13    7.59   10.71   3
  -8  -9 -13   24.67   11.84   3
  -9  -9 -13    8.33    9.30   3
  -5  10  13  -22.37   11.14   1
  -4  10  13  -20.08   10.32   1
  -3  10  13  -18.14   16.24   1
  -2  10  13    9.95   16.55   1
  -1  10  13   -2.54   15.62   1
   0  10  13   72.69   18.95   1
   1  10  13   -7.06   15.66   1
  -1 -10 -13   21.91   15.26   2
  -2 -10 -13   52.67   16.56   2
  -3 -10 -13   -1.68   14.22   2
  -3  11  13  -21.73    8.65   1
  -2  11  13  -34.89   14.73   1
  -1  11  13  138.23   23.33   1
   0  11  13   -7.64   16.90   1
  -1 -11 -13  115.41   21.51   2
   1  11  13  102.34   21.91   1
  -2 -11 -13   32.69   17.15   2
  -3 -11 -13   61.63   19.09   2
  -4 -11 -13    1.01   17.50   2
  -2  12  13   -2.07   21.91   1
  -1  12  13    5.68   16.26   1
   0  12  13    9.47   21.04   1
  -1 -12 -13   27.28   19.40   2
  -2 -12 -13   46.35   20.70   2
  -4 -12 -13   15.20   19.24   2
  -2  -8  14   80.56   24.10   1
  -1  -8  14    5.75   20.08   1
   0  -8  14  231.72   29.73   1
   1  -8  14   33.46   22.30   1
   2  -8  14   63.41   22.35   1
  -2  -7  14    2.07   17.59   1
  -1  -7  14  113.08   22.92   1
   0  -7  14   13.84   19.41   1
   1  -7  14   11.34   19.78   1
   2  -7  14    2.31   18.36   1
   3  -7  14   13.85   18.91   1
   4  -7  14    5.55   18.88   1
   5  -7  14    8.66   10.05   1
  -3  -6  14   21.53   17.30   1
  -2  -6  14  211.67   24.29   1
  -1  -6  14   -1.21   16.68   1
   0  -6  14  217.00   25.71   1
   1  -6  14   32.37   18.48   1
   2  -6  14  233.49   26.85   1
   3  -6  14   19.26   18.01   1
   4  -6  14   22.08   17.43   1
   5  -6  14  -13.20   15.69   1
   6  -6  14   11.71    7.46   1
   7  -6  14    0.56    9.65   1
  -4  -5  14   30.78   15.20   1
  -3  -5  14   80.44   17.74   1
  -2  -5  14    8.42   15.17   1
  -1  -5  14  302.01   24.85   1
   0  -5  14   35.59   16.70   1
   1  -5  14  504.76   30.89   1
   2  -5  14    2.81   16.25   1
   3  -5  14  203.14   22.98   1
   4  -5  14   41.43   17.17   1
   5  -5  14  201.04   24.57   1
   6  -5  14  124.16   21.79   1
   7  -5  14  185.18   24.99   1
   8  -5  14   47.94   21.56   1
  -4  -4  14   34.57   15.42   1
  -3  -4  14   -8.63   12.54   1
  -2  -4  14  291.98   23.72   1
  -1  -4  14   35.56   15.14   1
   0  -4  14  288.85   22.93   1
   1  -4  14   45.38   15.45   1
   2  -4  14  315.86   24.19   1
   3  -4  14    3.38   13.47   1
   4  -4  14   63.35   16.83   1
   5  -4  14   24.65   15.31   1
   6  -4  14  121.07   19.72   1
   7  -4  14  170.79   22.75   1
   8  -4  14   30.45   18.67   1
   9  -4  14   14.84   15.78   1
  -5  -3  14  155.16   20.96   1
  -4  -3  14   -2.41   13.85   1
  -3  -3  14  155.71   19.79   1
  -2  -3  14   42.45   15.50   1
  -1  -3  14  431.43   26.37   1
   0  -3  14    2.62   12.40   1
   1  -3  14  842.21   36.07   1
   2  -3  14    6.33   12.57   1
   3  -3  14   70.77   15.97   1
  -3   3 -14   58.34   12.33   3
  -4   3 -14   26.89   11.47   3
   4  -3  14   58.23   15.83   1
   5  -3  14  -10.15   13.08   1
   6  -3  14   84.54   17.42   1
   7  -3  14  169.65   21.72   1
   8  -3  14   83.82   19.64   1
  -9  -2  14   62.40   23.75   2
  -8  -2  14  127.36   21.29   2
  -7  -2  14   14.48   14.80   2
  -5  -2  14   41.27   14.68   1
  -4  -2  14  231.45   21.47   1
  -3  -2  14   -6.53   13.02   1
  -2  -2  14   -8.37   12.99   1
  -1  -2  14  112.93   17.24   1
   0  -2  14  190.34   19.43   1
   1  -2  14   25.82   13.76   1
   2  -2  14  240.13   20.91   1
  -2   2 -14  255.03   18.16   3
   3  -2  14   92.96   15.65   1
  -3   2 -14   71.00   12.01   3
  -4   2 -14   81.99   12.11   3
   4  -2  14  102.81   16.34   1
   5  -2  14   62.48   15.52   1
  -5   2 -14   58.14   11.83   3
   6  -2  14   88.96   17.10   1
  -6   2 -14   75.96   13.09   3
  -7   2 -14  204.43   17.46   3
   7  -2  14  203.71   21.55   1
   8  -2  14   -3.32   13.06   1
  -8   2 -14   -0.12    8.96   3
  -9  -1  14  180.25   24.63   2
  -8  -1  14  119.14   20.75   2
  -7  -1  14   72.48   16.84   2
  -6  -1  14   30.18   16.55   1
  -6  -1  14   40.21   14.77   2
  -5  -1  14  170.41   20.41   1
  -4  -1  14   56.77   15.84   1
  -3  -1  14  182.57   19.25   1
  -2  -1  14  145.19   18.95   1
  -1  -1  14  427.08   25.28   1
   0  -1  14   16.69   13.53   1
   1  -1  14 1618.96   51.39   1
  -2   1 -14   17.51   10.53   3
   2  -1  14   38.85   14.62   1
   3  -1  14  206.35   19.76   1
  -3   1 -14  213.92   16.57   3
  -4   1 -14   79.03   12.05   3
   4  -1  14   79.84   15.76   1
   5  -1  14   26.72   13.75   1
  -5   1 -14   38.24   10.43   3
  -6   1 -14   18.57    9.50   3
   6  -1  14   33.95   15.18   1
  -7   1 -14   52.08   11.20   3
   7  -1  14   32.44   14.68   1
  -8   1 -14   15.19    9.40   3
  -9   1 -14    8.20   10.20   3
 -10   1 -14   35.47   13.43   3
 -11   1 -14  -18.84    8.58   3
  -9   0  14   62.19   16.95   2
  -8   0  14   59.71   17.84   2
  -7   0  14    4.88   13.12   2
  -6   0  14  168.02   19.29   2
  -6   0  14  189.99   21.60   1
  -5   0  14  131.07   19.11   1
  -5   0  14  142.73   17.08   2
  -4   0  14  202.16   19.63   1
  -3   0  14   63.87   14.77   1
  -2   0  14  131.34   18.26   1
  -1   0  14    0.56   13.37   1
   0   0  14 1672.68   52.35   1
   1   0  14   61.80   15.39   1
   2   0  14  592.71   28.85   1
  -2   0 -14  532.66   24.67   3
  -3   0 -14   31.92    9.93   3
   3   0  14   48.32   14.12   1
   4   0  14   78.46   15.70   1
  -4   0 -14   68.68   11.11   3
   5   0  14   21.95   12.72   1
  -5   0 -14   25.44    9.09   3
   6   0  14    0.68   11.82   1
  -6   0 -14    2.80    8.28   3
  -7   0 -14  131.67   14.15   3
   7   0  14  128.93   18.03   1
  -8   0 -14    0.06    9.11   3
  -9   0 -14   47.48   12.42   3
 -10   0 -14   27.31   13.23   3
 -11   0 -14   39.98   13.79   3
  -9   1  14   92.96   18.46   2
  -8   1  14   32.82   16.45   2
  -7   1  14  119.85   20.22   1
  -7   1  14  141.14   20.11   2
  -6   1  14   37.49   16.83   1
  -6   1  14   35.37   13.94   2
  -5   1  14  324.85   22.53   2
  -5   1  14  321.27   24.13   1
  -4   1  14   57.34   16.21   1
  -3   1  14  176.01   19.69   1
  -2   1  14   17.69   13.30   1
  -1   1  14  683.80   30.32   1
   0   1  14  163.13   19.27   1
  -1  -1 -14  799.22   30.44   3
   1   1  14  809.92   33.46   1
   2   1  14  174.36   19.05   1
  -2  -1 -14  173.95   15.40   3
  -3  -1 -14   92.61   12.61   3
   3   1  14   88.42   15.92   1
   4   1  14    1.35   11.16   1
  -4  -1 -14    2.67    7.80   3
   5   1  14   79.25   14.78   1
  -5  -1 -14   66.03   11.14   3
   6   1  14  162.15   18.01   1
  -6  -1 -14  141.99   13.54   3
  -7  -1 -14   39.63   10.24   3
  -8  -1 -14  143.75   15.03   3
  -9  -1 -14    3.01   10.08   3
 -10  -1 -14  176.46   18.38   3
 -11  -1 -14    4.39   12.95   3
  -9   2  14   77.62   19.55   2
  -8   2  14  157.50   23.19   2
  -7   2  14   13.12   15.92   1
  -7   2  14    3.05   13.03   2
  -6   2  14  244.38   23.19   2
  -6   2  14  241.46   23.29   1
  -5   2  14   46.47   13.48   2
  -5   2  14   40.26   16.20   1
  -4   2  14  122.09   19.23   1
  -4   2  14  146.14   16.38   2
  -3   2  14  -13.12   12.66   1
  -2   2  14  338.41   23.54   1
  -1   2  14  126.91   17.35   1
   0   2  14  549.32   27.79   1
   1   2  14  185.88   18.83   1
  -1  -2 -14  192.08   16.92   3
  -2  -2 -14  319.07   19.03   3
   2   2  14  353.08   23.42   1
   3   2  14   68.03   15.17   1
  -3  -2 -14   79.18   11.35   3
   4   2  14  317.04   21.93   1
  -4  -2 -14  274.16   17.59   3
   5   2  14  131.67   16.14   1
  -5  -2 -14   82.57   11.79   3
  -6  -2 -14   38.51    9.79   3
   6   2  14   43.24   12.60   1
  -7  -2 -14  128.91   14.14   3
  -8  -2 -14   57.90   11.89   3
  -9  -2 -14  294.12   20.85   3
 -10  -2 -14    9.02   12.20   3
 -11  -2 -14   88.80   16.94   3
  -9   3  14   67.09   19.67   2
  -8   3  14   11.84   17.30   2
  -8   3  14  -23.74   16.93   1
  -7   3  14   44.04   17.72   1
  -7   3  14   60.93   19.08   2
  -6   3  14    3.34   15.14   1
  -6   3  14    8.19   13.70   2
  -5   3  14  192.51   21.20   2
  -5   3  14  187.66   21.25   1
  -4   3  14    8.27   12.77   1
  -3   3  14  202.91   20.76   1
  -2   3  14   63.14   16.69   1
  -1   3  14  150.57   19.08   1
   0   3  14  367.87   24.47   1
   1   3  14  166.63   18.71   1
  -1  -3 -14  175.04   16.61   3
   2   3  14  209.70   19.49   1
  -2  -3 -14  193.99   15.85   3
  -3  -3 -14    1.48    7.87   3
   3   3  14    1.51   12.58   1
   4   3  14   -1.08   11.54   1
  -4  -3 -14    2.50    7.49   3
  -5  -3 -14  -12.90    6.25   3
   5   3  14    0.58   11.05   1
  -6  -3 -14  124.91   13.82   3
  -7  -3 -14    6.79    9.30   3
  -8  -3 -14  160.31   15.87   3
  -9  -3 -14    7.73   10.28   3
 -10  -3 -14   93.25   16.33   3
 -11  -3 -14    3.13   12.75   3
  -9   4  14   53.51   23.01   2
  -8   4  14  108.24   23.83   1
  -8   4  14  178.73   23.71   2
  -7   4  14   -2.45   17.95   1
  -7   4  14   34.49   16.75   2
  -6   4  14  210.64   25.25   1
  -5   4  14  -24.76   14.52   1
  -4   4  14  237.70   22.62   1
  -3   4  14   66.34   16.79   1
  -2   4  14  453.00   27.03   1
  -1   4  14  417.44   25.37   1
   0   4  14  155.29   19.89   1
  -1  -4 -14  211.25   17.58   3
   1   4  14  169.22   19.84   1
   2   4  14   62.30   15.16   1
  -2  -4 -14   74.78   12.15   3
  -3  -4 -14   96.51   12.32   3
   3   4  14   93.24   15.77   1
   4   4  14   43.38   14.02   1
  -4  -4 -14   40.30   10.12   3
  -5  -4 -14   73.40   11.31   3
  -6  -4 -14    1.52    7.87   3
  -7  -4 -14  161.59   15.46   3
  -8  -4 -14    4.43    8.84   3
  -9  -4 -14  150.81   16.29   3
 -10  -4 -14   27.57   12.70   3
  -9   5  14  109.48   24.44   1
  -8   5  14   15.39   15.01   2
  -8   5  14  -40.66   19.29   1
  -7   5  14   72.81   23.06   1
  -6   5  14  -28.99   15.73   1
  -4   5  14  -32.34   14.38   1
  -3   5  14  309.60   25.04   1
  -2   5  14   54.21   16.54   1
  -1   5  14  268.52   22.27   1
   0   5  14  284.61   22.65   1
   1   5  14  369.33   24.08   1
  -1  -5 -14  350.95   21.00   3
   2   5  14  152.36   18.41   1
  -2  -5 -14  138.63   15.21   3
  -3  -5 -14   56.52   11.23   3
   3   5  14   72.92   15.17   1
  -4  -5 -14    4.60    8.15   3
   4   5  14    2.03   11.24   1
  -5  -5 -14   40.42   10.71   3
  -6  -5 -14  127.02   14.58   3
  -7  -5 -14   25.80   10.41   3
  -8  -5 -14  141.53   15.87   3
  -9  -5 -14    5.88    9.87   3
 -10  -5 -14   -9.02    4.81   3
  -8   6  14  -13.84   20.95   1
  -7   6  14   11.20   19.82   1
  -6   6  14  183.61   26.10   1
  -5   6  14   -8.73   16.67   1
  -4   6  14  452.58   29.73   1
  -3   6  14   17.06   15.66   1
  -2   6  14  249.09   22.80   1
  -1   6  14   57.49   16.61   1
   0   6  14   63.77   16.20   1
   1   6  14   68.65   16.27   1
  -1  -6 -14   56.57   12.77   3
  -2  -6 -14    6.72    9.94   3
   2   6  14   32.54   13.39   1
  -3  -6 -14   89.95   12.67   3
   3   6  14  134.71   17.25   1
   4   6  14  -15.78    8.47   1
  -4  -6 -14   -1.79    8.33   3
  -5  -6 -14  145.98   15.36   3
  -6  -6 -14  127.54   15.21   3
  -7  -6 -14  102.35   14.37   3
  -8  -6 -14    2.42    9.31   3
  -9  -6 -14   34.67   11.87   3
 -10  -6 -14   -3.28    6.22   3
  -7   7  14  111.95   24.94   1
  -6   7  14  -27.25   17.86   1
  -5   7  14   70.39   20.31   1
  -4   7  14   32.99   17.70   1
  -3   7  14  146.59   21.20   1
  -2   7  14    3.70   15.30   1
  -1   7  14   15.62   15.17   1
   0   7  14  112.07   19.33   1
   1   7  14   42.71   15.80   1
  -1  -7 -14   58.45   12.94   3
   2   7  14   49.73   14.94   1
  -2  -7 -14   40.87   11.77   3
   3   7  14   41.41   13.83   1
  -3  -7 -14   25.92   10.66   3
  -4  -7 -14  133.58   14.96   3
  -5  -7 -14   62.58   12.77   3
  -6  -7 -14   54.53   12.47   3
  -7  -7 -14   41.98   12.29   3
  -8  -7 -14  161.98   16.58   3
  -9  -7 -14    5.43    9.55   3
 -10  -7 -14  -15.43    6.94   3
  -7   8  14  -33.04   17.36   1
  -6   8  14   38.13   21.39   1
  -5   8  14   67.80   21.37   1
  -4   8  14  159.46   23.96   1
  -3   8  14   41.05   17.87   1
  -2   8  14    6.97   15.43   1
  -1   8  14   -5.28   14.50   1
   0   8  14   19.34   16.24   1
   1   8  14   11.17   15.45   1
   2   8  14  115.48   19.65   1
  -2  -8 -14   95.27   15.09   3
  -3  -8 -14   77.02   13.33   3
   3   8  14   88.29   17.50   1
  -4  -8 -14   35.48   10.99   3
  -5  -8 -14   33.46   11.88   3
  -6  -8 -14    9.40    9.76   3
  -7  -8 -14  168.96   17.32   3
  -8  -8 -14   20.90   12.06   3
  -9  -8 -14   19.54    9.99   3
  -5   9  14  160.25   26.21   1
  -4   9  14  -10.52   16.97   1
  -3   9  14   25.04   17.66   1
  -2   9  14   -0.39   16.24   1
  -1   9  14   26.97   16.81   1
   0   9  14   -0.61   15.88   1
  -1  -9 -14    4.76   13.32   2
   1   9  14   -1.39   16.01   1
   2   9  14   90.06   19.87   1
  -3  -9 -14   -7.15   10.59   3
  -4  -9 -14    9.49   11.21   3
  -5  -9 -14    7.00   10.50   3
  -6  -9 -14   20.11   11.62   3
  -7  -9 -14  -10.67   10.41   3
  -8  -9 -14   26.37   11.71   3
  -9  -9 -14    9.18   14.40   3
  -4  10  14  -12.25    9.66   1
  -3  10  14  -13.61   16.34   1
  -2  10  14  -15.91   15.30   1
  -1  10  14  -13.41   15.54   1
   0  10  14  -20.48   15.65   1
   1  10  14   80.74   20.53   1
  -1 -10 -14   85.96   17.99   2
  -3  11  14  -18.45   11.86   1
  -2  11  14  -16.92   10.74   1
  -1  11  14   -9.16   17.68   1
   0  11  14   71.09   21.37   1
   1  11  14   13.70   20.06   1
  -1 -11 -14   20.05   16.82   2
  -2 -11 -14  119.10   21.06   2
  -1  12  14   31.89   22.48   1
   0  12  14  -14.47   17.43   1
  -1 -12 -14   64.22   19.87   2
  -2 -12 -14   13.15   19.44   2
  -1  -8  15   18.25   20.84   1
  -2  -7  15   37.49   21.64   1
  -1  -7  15  101.90   23.79   1
   0  -7  15   57.96   22.35   1
   1  -7  15  121.10   25.04   1
   2  -7  15   15.99   19.17   1
   3  -7  15   74.43   23.58   1
  -3  -6  15   10.72   18.16   1
  -1  -6  15   37.08   20.26   1
   0  -6  15   68.77   21.90   1
   1  -6  15   71.12   21.50   1
   2  -6  15  111.60   21.91   1
   3  -6  15   40.52   20.50   1
   4  -6  15   -0.34    8.13   1
   5  -6  15    7.56    7.58   1
   6  -6  15    4.30   11.18   1
  -3  -5  15   63.72   18.62   1
  -2  -5  15   79.48   19.17   1
  -1  -5  15  135.44   21.62   1
   0  -5  15   69.85   18.93   1
   1  -5  15  315.15   27.21   1
   2  -5  15  196.33   24.29   1
   3  -5  15   60.46   19.20   1
   4  -5  15   80.56   19.65   1
   5  -5  15   -5.93   15.66   1
   6  -5  15   45.90   14.56   1
   7  -5  15  -14.54   18.56   1
  -4  -4  15   88.93   17.89   1
  -3  -4  15   14.87   14.62   1
  -2  -4  15  153.30   21.48   1
  -1  -4  15   85.25   18.55   1
   0  -4  15  195.74   21.36   1
   1  -4  15  183.24   22.21   1
   2  -4  15  246.85   23.37   1
   3  -4  15  155.86   21.76   1
   4  -4  15   28.10   16.61   1
   5  -4  15  316.27   26.25   1
   6  -4  15   14.68   16.15   1
   7  -4  15  187.55   24.12   1
   8  -4  15    2.09   15.76   1
  -5  -3  15  103.79   19.28   1
  -4  -3  15   26.26   15.43   1
  -3  -3  15  142.42   20.59   1
  -2  -3  15   74.29   17.67   1
  -1  -3  15  194.39   20.62   1
   0  -3  15  149.53   19.69   1
   1  -3  15  312.68   24.97   1
   2  -3  15  127.11   18.72   1
  -3   3 -15   -3.30   11.10   3
   3  -3  15   -9.66   12.05   1
   4  -3  15  139.39   20.17   1
   5  -3  15  -11.08   13.58   1
   6  -3  15   60.94   18.26   1
   7  -3  15   12.51   15.01   1
   8  -3  15  185.00   23.95   1
  -5  -2  15   69.16   18.17   1
  -4  -2  15  361.46   25.73   1
  -3  -2  15   92.96   18.26   1
  -2  -2  15    8.90   14.30   1
  -1  -2  15   83.81   17.00   1
   0  -2  15   64.26   16.00   1
   1  -2  15  204.68   20.68   1
   2  -2  15   11.55   13.14   1
  -3   2 -15   87.01   13.93   3
   3  -2  15  112.92   18.33   1
   4  -2  15    1.79   12.57   1
  -4   2 -15   31.75   11.02   3
  -5   2 -15   60.12   12.91   3
   5  -2  15   76.64   17.45   1
  -6   2 -15    4.02    9.85   3
   6  -2  15    6.34   13.90   1
  -7   2 -15  230.30   18.64   3
   7  -2  15  246.26   23.05   1
   8  -2  15    0.70   14.99   1
  -8   2 -15   27.57   11.62   3
  -6  -1  15   52.98   18.34   1
  -5  -1  15  336.59   25.31   1
  -4  -1  15   25.19   15.75   1
  -3  -1  15  183.32   21.72   1
  -2  -1  15  -25.17   11.81   1
  -1  -1  15   14.91   13.43   1
   0  -1  15  285.12   22.34   1
   1  -1  15   22.08   13.50   1
   2  -1  15  543.91   28.30   1
  -2   1 -15  538.50   25.54   3
   3  -1  15   10.25   12.22   1
  -3   1 -15   -0.10    8.92   3
  -4   1 -15  164.89   15.52   3
   4  -1  15  179.12   20.61   1
  -5   1 -15  -12.96    8.37   3
   5  -1  15   -5.67   12.32   1
  -6   1 -15   60.98   12.37   3
   6  -1  15   59.30   16.81   1
   7  -1  15    1.57   13.72   1
  -7   1 -15  -12.14    8.58   3
  -8   1 -15  153.51   16.20   3
  -9   1 -15   38.73   13.09   3
 -10   1 -15   17.85   12.58   3
  -9   0  15   18.45   20.71   2
  -8   0  15  107.47   19.81   2
  -7   0  15   -1.31   13.40   2
  -6   0  15  218.21   22.10   1
  -5   0  15   21.88   15.22   1
  -4   0  15  242.52   21.89   1
  -3   0  15  148.65   19.77   1
  -2   0  15   40.55   15.09   1
  -1   0  15  373.57   25.08   1
   0   0  15  258.01   21.72   1
   1   0  15  822.08   34.78   1
   2   0  15   52.61   14.52   1
  -2   0 -15   41.49   11.45   3
  -3   0 -15  209.10   16.74   3
   3   0  15  176.96   18.91   1
   4   0  15   15.59   12.41   1
  -4   0 -15    0.49    8.32   3
  -5   0 -15   55.50   11.99   3
   5   0  15   49.82   15.05   1
  -6   0 -15    8.79    9.05   3
   6   0  15    7.79   13.53   1
  -7   0 -15  144.10   15.41   3
   7   0  15  128.26   18.31   1
  -8   0 -15    7.16    9.56   3
  -9   0 -15    9.58   11.54   3
 -10   0 -15   -5.02   11.35   3
  -9   1  15  -26.76   19.43   2
  -8   1  15   45.50   16.66   2
  -7   1  15   53.35   17.24   2
  -7   1  15   67.20   18.83   1
  -6   1  15   39.98   15.52   2
  -6   1  15   43.63   17.36   1
  -5   1  15  325.24   25.42   1
  -4   1  15   12.58   14.88   1
  -3   1  15  172.72   19.48   1
  -2   1  15   81.76   16.18   1
  -1   1  15   32.07   13.41   1
   0   1  15  708.38   32.39   1
   1   1  15   69.75   16.40   1
   2   1  15  658.58   30.43   1
  -2  -1 -15  662.72   27.70   3
   3   1  15    8.56   12.25   1
  -3  -1 -15    1.02    8.27   3
   4   1  15   16.89   12.17   1
  -4  -1 -15   23.09    9.21   3
   5   1  15   -5.77   10.96   1
  -5  -1 -15   -9.76    7.49   3
   6   1  15   74.56   16.24   1
  -6  -1 -15   77.32   12.55   3
  -7  -1 -15    8.60    9.68   3
  -8  -1 -15  193.38   17.02   3
  -9  -1 -15   26.26   12.24   3
 -10  -1 -15   42.86   14.23   3
  -9   2  15   42.39   24.21   2
  -8   2  15   93.63   19.82   2
  -7   2  15   78.14   18.65   2
  -7   2  15   42.63   20.51   1
  -6   2  15  219.71   22.78   2
  -6   2  15  202.86   24.79   1
  -5   2  15  123.30   21.68   1
  -5   2  15  142.36   18.39   2
  -4   2  15  173.23   22.18   1
  -3   2  15  143.95   20.08   1
  -2   2  15    5.88   13.24   1
  -1   2  15  261.66   21.04   1
   0   2  15   11.81   13.03   1
   1   2  15  439.07   25.47   1
  -1  -2 -15  475.99   24.05   3
  -2  -2 -15   20.30   10.14   3
   2   2  15   27.05   14.28   1
  -3  -2 -15  250.63   17.45   3
   3   2  15  241.34   20.53   1
  -4  -2 -15   -5.47    7.58   3
   4   2  15    2.32   11.70   1
  -5  -2 -15  235.41   17.33   3
   5   2  15  253.36   20.52   1
  -6  -2 -15    9.97    8.91   3
   6   2  15    8.61   11.09   1
  -7  -2 -15  163.36   15.69   3
  -8  -2 -15    9.10   10.63   3
  -9  -2 -15  111.25   16.60   3
 -10  -2 -15  114.47   17.02   3
  -9   3  15   17.65   24.18   2
  -8   3  15    7.96   16.41   2
  -8   3  15   -8.82   19.08   1
  -7   3  15   60.16   19.94   1
  -7   3  15   77.36   19.12   2
  -6   3  15   20.06   16.45   2
  -6   3  15   -0.70   16.18   1
  -5   3  15   58.78   15.29   2
  -5   3  15   39.57   17.72   1
  -4   3  15  133.87   20.84   1
  -3   3  15   63.01   16.65   1
  -2   3  15   86.28   17.75   1
  -1   3  15   -8.10   13.01   1
   0   3  15  100.76   17.26   1
  -1  -3 -15   21.28   11.48   3
   1   3  15   25.81   13.64   1
   2   3  15  338.62   22.63   1
  -2  -3 -15  323.84   20.11   3
  -3  -3 -15    9.26    8.88   3
   3   3  15   14.67   12.82   1
  -4  -3 -15  100.19   12.82   3
   4   3  15  122.68   16.76   1
  -5  -3 -15   51.86   11.24   3
   5   3  15   67.03   14.00   1
  -6  -3 -15  219.32   17.13   3
  -7  -3 -15   38.76   10.93   3
  -8  -3 -15  146.23   16.99   3
  -9  -3 -15   31.96   11.89   3
 -10  -3 -15   64.17   14.97   3
  -8   4  15  119.30   22.50   2
  -8   4  15   79.01   24.20   1
  -7   4  15    3.19   19.44   1
  -7   4  15    0.20   14.49   2
  -6   4  15   56.81   18.04   2
  -6   4  15   77.98   20.73   1
  -5   4  15  331.32   27.03   1
  -4   4  15  106.19   20.47   1
  -3   4  15   69.56   17.06   1
  -2   4  15   -5.18   12.40   1
  -1   4  15   33.22   15.19   1
   0   4  15  181.99   20.29   1
  -1  -4 -15  109.61   14.73   3
   1   4  15   77.21   16.58   1
  -2  -4 -15    8.18    9.52   3
   2   4  15   21.86   13.90   1
   3   4  15   90.46   15.67   1
  -3  -4 -15  110.25   13.69   3
   4   4  15   -8.83   11.19   1
  -4  -4 -15    3.12    7.90   3
  -5  -4 -15   82.28   12.56   3
   5   4  15   72.87   14.49   1
  -6  -4 -15    8.43    8.82   3
  -7  -4 -15   98.74   13.92   3
  -8  -4 -15   40.48   12.71   3
  -9  -4 -15   57.13   13.45   3
 -10  -4 -15   10.64   12.71   3
  -8   5  15  -31.34   19.18   1
  -8   5  15   23.83   18.33   2
  -7   5  15   46.42   22.03   1
  -6   5  15   52.62   20.55   1
  -5   5  15   97.69   21.57   1
  -4   5  15  109.08   21.06   1
  -3   5  15   13.61   15.18   1
  -2   5  15  200.72   21.54   1
  -1   5  15   -5.26   13.02   1
   0   5  15   58.69   15.79   1
  -1  -5 -15   58.03   13.25   3
   1   5  15   64.06   16.01   1
   2   5  15  291.74   22.33   1
  -2  -5 -15  258.01   18.72   3
   3   5  15   13.93   13.21   1
  -3  -5 -15   12.37    9.41   3
  -4  -5 -15  199.13   16.60   3
   4   5  15  191.08   18.16   1
  -5  -5 -15    2.36    9.22   3
  -6  -5 -15  100.78   14.10   3
  -7  -5 -15   30.20   11.24   3
  -8  -5 -15   33.60   12.03   3
  -9  -5 -15    6.79   10.18   3
 -10  -5 -15    6.06    6.84   3
  -8   6  15  -12.81   21.74   1
  -7   6  15  -37.31   19.51   1
  -6   6  15   53.79   22.52   1
  -5   6  15  152.99   25.21   1
  -4   6  15  145.92   23.41   1
  -3   6  15   65.19   19.29   1
  -2   6  15   52.85   18.56   1
  -1   6  15    0.56   14.55   1
   0   6  15   -0.10   13.92   1
   1   6  15  122.09   17.98   1
  -1  -6 -15   94.44   15.24   3
   2   6  15    4.91   13.41   1
  -2  -6 -15    4.52   10.24   3
   3   6  15  241.75   21.05   1
  -3  -6 -15  216.51   17.35   3
   4   6  15   -4.76   12.78   1
  -4  -6 -15    3.20    8.96   3
  -5  -6 -15  115.86   15.37   3
  -6  -6 -15   -1.71    9.02   3
  -7  -6 -15  118.26   15.62   3
  -9  -6 -15    0.06    7.89   3
 -10  -6 -15   -4.10    7.73   3
  -7   7  15  -40.77   20.76   1
  -6   7  15   51.74   22.81   1
  -5   7  15    3.58   19.16   1
  -4   7  15  101.19   22.33   1
  -3   7  15   32.11   19.30   1
  -2   7  15   78.40   19.23   1
  -1   7  15   18.88   15.78   1
   0   7  15    4.24   14.77   1
   1   7  15   -3.22   13.80   1
  -2  -7 -15  141.31   16.86   3
   2   7  15  131.53   18.69   1
  -3  -7 -15   19.59   11.02   3
   3   7  15   31.84   15.47   1
  -4  -7 -15  507.78   25.73   3
  -5  -7 -15   -3.30   10.30   3
  -6  -7 -15  119.64   15.69   3
  -7  -7 -15   -5.53    9.31   3
  -8  -7 -15   72.65   14.35   3
  -9  -7 -15   -0.25    5.73   3
  -6   8  15   -7.14   18.57   1
  -5   8  15   80.01   22.28   1
  -4   8  15    0.10   17.97   1
  -3   8  15  100.39   22.04   1
  -2   8  15   28.81   17.41   1
  -1   8  15    7.44   16.11   1
   0   8  15   -9.12   15.93   1
   1   8  15  121.36   21.04   1
  -2  -8 -15   -7.08   11.29   3
   2   8  15   -6.56   14.61   1
   3   8  15  338.44   24.36   1
  -3  -8 -15  286.31   21.11   3
  -4  -8 -15    1.21   10.51   3
  -5  -8 -15  100.99   15.07   3
  -6  -8 -15   -0.61   10.49   3
  -7  -8 -15  161.98   17.82   3
  -8  -8 -15   79.60   14.96   3
  -9  -8 -15   -2.73   13.42   3
  -5   9  15   -8.09   19.68   1
  -3   9  15   -7.56   17.66   1
  -2   9  15  -12.89   16.40   1
  -1   9  15   30.07   17.79   1
   0   9  15   15.20   17.62   1
   1   9  15    1.26   17.82   1
   2   9  15  252.86   25.58   1
  -3  -9 -15    0.99   11.79   3
  -4  -9 -15  121.85   16.19   3
  -5  -9 -15   11.08   11.18   3
  -6  -9 -15   18.09   12.45   3
  -7  -9 -15   -0.81   10.87   3
  -8  -9 -15    3.15    9.37   3
  -4  10  15  -33.10   10.91   1
  -2  10  15  -31.33   16.10   1
  -1  10  15  -35.84   15.82   1
   0  10  15  -20.54   15.44   1
   1  10  15  152.08   25.26   1
  -2  11  15  -23.46   12.48   1
  -1  11  15   -2.13   18.10   1
   0  11  15  136.36   26.00   1
   1  11  15  -49.69   17.93   1
   0  12  15  -12.66   22.33   1
  -2  -7  16  150.79   25.64   1
  -1  -7  16   22.49   21.03   1
   0  -7  16  158.72   27.83   1
   1  -7  16   19.56   20.81   1
  -3  -6  16   54.65   21.01   1
  -2  -6  16   69.02   21.66   1
  -1  -6  16   60.09   22.34   1
   0  -6  16   -2.81   18.72   1
   1  -6  16  109.17   23.57   1
   2  -6  16    0.47   17.92   1
   3  -6  16  240.90   27.47   1
   4  -6  16    1.05    8.50   1
  -3  -5  16   96.82   21.40   1
  -2  -5  16   70.50   20.45   1
  -1  -5  16   45.50   19.28   1
   0  -5  16  185.34   24.50   1
   1  -5  16   14.77   18.86   1
   2  -5  16  224.24   25.70   1
   3  -5  16   -4.08   17.34   1
   4  -5  16  -13.01   14.01   1
   5  -5  16   10.74    6.96   1
   6  -5  16    8.55    9.01   1
  -4  -4  16   12.28   15.76   1
  -3  -4  16   90.51   19.59   1
  -2  -4  16   47.38   17.82   1
  -1  -4  16  324.30   26.26   1
   0  -4  16  -17.12   15.27   1
   1  -4  16  182.57   23.63   1
   2  -4  16   24.24   16.89   1
   3  -4  16  427.98   30.08   1
   4  -4  16   47.94   18.11   1
   5  -4  16  248.92   24.80   1
   6  -4  16    6.22   15.29   1
   7  -4  16   84.14   20.44   1
   8  -4  16   30.54   23.10   1
  -4  -3  16  196.67   23.86   1
  -3  -3  16   74.59   19.34   1
  -2  -3  16  109.79   20.03   1
  -1  -3  16   53.10   17.17   1
   0  -3  16  192.50   21.87   1
   1  -3  16    8.87   15.47   1
   2  -3  16  274.48   23.52   1
   3  -3  16  134.76   20.21   1
   4  -3  16  129.18   20.89   1
   5  -3  16    4.03   15.20   1
   6  -3  16   27.20   15.80   1
   7  -3  16   29.83   17.77   1
   8  -3  16   78.59   20.94   1
  -5  -2  16  287.42   25.23   1
  -4  -2  16   61.26   18.08   1
  -3  -2  16  184.63   22.86   1
  -2  -2  16    7.05   15.06   1
   0  -2  16    7.80   14.05   1
   1  -2  16   40.89   16.33   1
   2  -2  16   88.99   17.75   1
  -3   2 -16  229.35   20.15   3
   3  -2  16  266.53   22.85   1
  -4   2 -16    3.00   10.36   3
   4  -2  16   14.65   14.34   1
  -5   2 -16   45.83   13.30   3
   5  -2  16   89.02   18.01   1
  -6   2 -16   -8.74   10.29   3
   6  -2  16    1.42   14.46   1
   7  -2  16   84.77   19.18   1
  -7   2 -16   70.08   14.31   3
   8  -2  16   32.59   17.55   1
  -6  -1  16  203.52   24.75   1
  -5  -1  16   52.17   18.35   1
  -4  -1  16  161.25   22.41   1
  -3  -1  16   33.46   16.82   1
  -2  -1  16   73.85   18.03   1
  -1  -1  16   13.70   14.75   1
   0  -1  16   -5.60   13.01   1
   1  -1  16  318.65   24.04   1
   2  -1  16  158.10   19.89   1
   3  -1  16  102.54   17.18   1
  -3   1 -16   63.93   12.91   3
  -4   1 -16   45.60   12.49   3
   4  -1  16   41.98   15.99   1
  -5   1 -16    1.83   10.23   3
   5  -1  16   18.02   14.47   1
   6  -1  16   72.16   17.74   1
  -6   1 -16   50.52   12.45   3
   7  -1  16    6.55   14.27   1
  -7   1 -16    1.03   10.98   3
  -8   1 -16   18.79   12.73   3
  -9   1 -16   67.84   15.38   3
 -10   1 -16  -15.22    8.31   3
  -6   0  16    8.69   17.31   1
  -5   0  16  258.25   24.33   1
  -4   0  16   27.94   16.98   1
  -3   0  16  348.68   25.10   1
  -2   0  16   11.84   14.95   1
  -1   0  16   24.80   15.03   1
   0   0  16    2.00   12.85   1
   1   0  16  475.64   27.50   1
  -2   0 -16   24.90   11.76   3
   2   0  16   26.86   14.13   1
   3   0  16  393.34   24.98   1
   4   0  16   34.69   14.36   1
  -4   0 -16   37.25   11.70   3
  -5   0 -16  140.72   15.48   3
   5   0  16  191.40   21.64   1
  -6   0 -16    3.04    9.88   3
   6   0  16   -8.71   13.18   1
  -7   0 -16   32.86   11.97   3
   7   0  16   26.41   15.60   1
  -8   0 -16   38.10   12.88   3
  -9   0 -16   -8.16   11.26   3
 -10   0 -16   -2.19   11.40   3
  -7   1  16   71.91   21.18   1
  -6   1  16   62.88   19.78   1
  -5   1  16   74.11   19.22   1
  -4   1  16  144.68   20.70   1
  -3   1  16   32.87   15.60   1
  -2   1  16  300.52   22.88   1
  -1   1  16   -5.21   13.10   1
   0   1  16  537.85   29.06   1
   1   1  16   29.05   14.41   1
   2   1  16  253.28   21.90   1
  -2  -1 -16  226.46   18.11   3
   3   1  16   -1.01   12.26   1
  -3  -1 -16   -2.48    8.70   3
  -4  -1 -16   45.84   11.73   3
   4   1  16   45.11   15.07   1
   5   1  16   -6.71   12.60   1
  -5  -1 -16   -1.48    8.36   3
  -6  -1 -16   95.63   14.26   3
   6   1  16  152.23   19.99   1
  -7  -1 -16   80.01   13.82   3
  -8  -1 -16   75.68   14.30   3
  -9  -1 -16   21.86   12.38   3
 -10  -1 -16  -10.02   12.12   3
  -8   2  16   12.25   16.05   2
  -7   2  16  119.66   22.44   1
  -6   2  16   27.66   18.78   1
  -5   2  16  316.43   26.30   1
  -4   2  16   -2.57   15.54   1
  -3   2  16  286.60   23.93   1
  -2   2  16    8.23   14.17   1
  -1   2  16   43.94   14.42   1
   0   2  16    4.64   12.65   1
   1   2  16  198.22   20.40   1
   2   2  16   67.94   15.96   1
  -2  -2 -16   65.06   12.89   3
   3   2  16  240.42   20.35   1
  -3  -2 -16  229.91   17.69   3
   4   2  16   18.01   12.08   1
  -4  -2 -16    1.74    9.39   3
   5   2  16  243.43   21.22   1
  -5  -2 -16  184.48   16.65   3
   6   2  16   25.67   13.60   1
  -6  -2 -16   11.74   10.28   3
  -7  -2 -16   29.17   11.39   3
  -8  -2 -16   57.78   13.84   3
  -9  -2 -16   15.24   12.61   3
 -10  -2 -16  123.83   18.21   3
  -8   3  16   45.13   20.98   1
  -8   3  16   40.86   17.08   2
  -7   3  16   20.08   17.18   2
  -7   3  16   28.54   19.60   1
  -6   3  16   65.30   19.67   1
  -5   3  16    9.29   16.97   1
  -4   3  16  269.70   24.96   1
  -3   3  16   -6.84   14.91   1
  -2   3  16  232.96   21.98   1
  -1   3  16   -0.75   13.61   1
   0   3  16  169.96   19.52   1
  -1  -3 -16   14.23   11.78   3
   1   3  16   24.90   12.86   1
  -2  -3 -16  250.00   19.02   3
   2   3  16  233.32   20.27   1
  -3  -3 -16    7.34    9.86   3
   3   3  16   17.36   13.83   1
   4   3  16  207.75   20.17   1
  -4  -3 -16  224.31   17.65   3
   5   3  16   21.51   14.30   1
  -5  -3 -16   35.73   11.05   3
  -6  -3 -16  264.79   19.43   3
  -7  -3 -16  186.79   17.33   3
  -8  -3 -16   74.70   14.03   3
  -9  -3 -16   53.78   14.68   3
 -10  -3 -16   32.80   14.37   3
  -8   4  16   56.00   20.02   2
  -8   4  16    5.07   19.24   1
  -7   4  16   48.24   19.32   2
  -7   4  16    2.03   19.87   1
  -6   4  16    4.77   15.02   2
  -6   4  16  -18.65   17.11   1
  -5   4  16  211.18   25.01   1
  -4   4  16  -16.40   15.38   1
  -3   4  16   71.57   18.43   1
  -2   4  16   -5.80   13.95   1
  -1   4  16   64.80   17.18   1
   0   4  16   -1.68   13.79   1
  -1  -4 -16   71.54   14.00   3
   1   4  16   59.19   15.59   1
   2   4  16    6.05   13.14   1
  -2  -4 -16   22.96   10.71   3
  -3  -4 -16  100.22   14.21   3
   3   4  16  103.37   16.64   1
  -4  -4 -16   13.87    9.74   3
   4   4  16   11.68   12.93   1
   5   4  16   59.57   15.03   1
  -5  -4 -16   94.04   14.02   3
  -6  -4 -16   34.85   12.01   3
  -7  -4 -16   10.58   10.21   3
  -8  -4 -16   60.00   14.20   3
  -9  -4 -16   47.77   14.45   3
 -10  -4 -16   27.22   13.72   3
  -8   5  16  100.94   26.89   2
  -8   5  16   73.65   24.32   1
  -7   5  16    5.96   15.90   2
  -7   5  16  -11.13   18.48   1
  -6   5  16   70.49   21.62   1
  -5   5  16  -26.03   15.19   1
  -4   5  16  191.25   24.88   1
  -3   5  16   -8.48   15.38   1
  -2   5  16   89.74   19.13   1
  -1   5  16   27.98   15.58   1
   0   5  16   85.92   18.00   1
  -1  -5 -16  -10.46   10.59   3
   1   5  16    2.34   14.11   1
   2   5  16  200.81   20.42   1
  -2  -5 -16  197.24   17.92   3
  -3  -5 -16   65.98   12.91   3
   3   5  16   72.49   16.45   1
   4   5  16  132.03   17.71   1
  -4  -5 -16  103.41   14.65   3
  -5  -5 -16   55.68   12.99   3
  -6  -5 -16   11.14   10.33   3
  -7  -5 -16   58.37   13.71   3
  -8  -5 -16    5.38   10.19   3
  -9  -5 -16   -5.76    4.92   3
  -7   6  16   27.71   23.14   1
  -6   6  16  -54.70   17.57   1
  -5   6  16  129.98   24.98   1
  -4   6  16  -36.19   15.54   1
  -3   6  16   96.54   21.24   1
  -2   6  16    8.93   16.14   1
  -1   6  16  209.95   23.31   1
   0   6  16    1.50   14.28   1
   1   6  16  133.52   20.19   1
  -2  -6 -16   35.46   12.88   3
   2   6  16   42.52   16.11   1
   3   6  16  114.01   18.45   1
  -3  -6 -16  134.44   16.49   3
   4   6  16  111.32   18.65   1
  -4  -6 -16  103.01   15.41   3
  -5  -6 -16   -5.26   10.02   3
  -6  -6 -16  118.19   16.19   3
  -7  -6 -16   -3.76   10.41   3
  -8  -6 -16  106.70   16.18   3
  -9  -6 -16   -5.44    5.94   3
  -6   7  16   -5.13   20.71   1
  -5   7  16  -49.24   17.47   1
  -4   7  16  108.32   24.11   1
  -3   7  16  -16.83   17.91   1
  -2   7  16  206.62   25.75   1
  -1   7  16   31.46   17.79   1
   0   7  16   69.52   18.80   1
   1   7  16   19.05   15.95   1
   2   7  16  151.96   21.07   1
  -2  -7 -16  110.80   16.93   3
  -3  -7 -16  327.28   22.44   3
   3   7  16  310.78   24.93   1
  -4  -7 -16   72.24   14.65   3
  -5  -7 -16  135.04   16.42   3
  -6  -7 -16   -5.22   10.16   3
  -7  -7 -16    6.33   10.44   3
  -8  -7 -16   12.21    9.64   3
  -9  -7 -16   -5.17    7.39   3
  -5   8  16    0.58   20.95   1
  -4   8  16  -13.17   16.30   1
  -3   8  16  210.63   26.63   1
  -2   8  16   12.22   17.48   1
  -1   8  16   64.79   20.07   1
   0   8  16  -20.74   15.42   1
   1   8  16   95.58   19.89   1
  -2  -8 -16   95.25   17.16   3
   2   8  16  102.08   19.47   1
   3   8  16  125.47   21.33   1
  -3  -8 -16  115.63   17.33   3
  -4  -8 -16   62.32   14.24   3
  -5  -8 -16   56.56   13.44   3
  -6  -8 -16   11.75   12.29   3
  -7  -8 -16   56.64   13.66   3
  -8  -8 -16  103.78   15.67   3
  -4   9  16  -23.25    9.82   1
  -3   9  16  -32.41   13.20   1
  -2   9  16   27.17   20.52   1
  -1   9  16  -16.34   16.41   1
   0   9  16   62.99   21.17   1
   1   9  16   40.82   20.52   1
   2   9  16  117.63   21.88   1
  -2  -9 -16   95.48   17.90   3
  -3  -9 -16   50.82   15.18   3
  -4  -9 -16   15.77   12.90   3
  -5  -9 -16   54.51   14.79   3
  -6  -9 -16    1.16   10.85   3
  -7  -9 -16   19.16   13.20   3
  -8  -9 -16    0.38   14.52   3
  -3  10  16  -29.63   11.94   1
  -1  10  16   52.09   21.63   1
   0  10  16  -26.93   18.70   1
   1  10  16   55.33   21.66   1
  -1  11  16  -27.01   20.41   1
   0  11  16   55.00   21.97   1
   1  11  16   39.45   21.27   1
  -2  -6  17   10.90   20.34   1
  -1  -6  17   80.04   23.52   1
   0  -6  17  -17.74   19.31   1
   1  -6  17   40.05   21.51   1
   2  -6  17   25.28   20.68   1
  -3  -5  17  -10.30   17.37   1
  -2  -5  17   78.39   21.21   1
  -1  -5  17   14.53   19.24   1
   0  -5  17   98.55   22.77   1
   1  -5  17   32.93   19.36   1
   2  -5  17  102.88   23.28   1
   3  -5  17   46.06   16.84   1
   4  -5  17   12.02    8.89   1
   5  -5  17    5.47   10.32   1
  -4  -4  17   -3.05   17.03   1
  -2  -4  17  -14.83   16.34   1
  -1  -4  17  128.95   21.46   1
   0  -4  17   39.98   18.71   1
   1  -4  17   61.84   18.94   1
   2  -4  17   46.33   19.16   1
   3  -4  17   51.65   19.15   1
   4  -4  17   36.17   18.75   1
   5  -4  17   -1.59   12.25   1
   6  -4  17    5.60    8.54   1
   7  -4  17   18.23   23.89   1
  -4  -3  17   88.96   21.26   1
  -3  -3  17    8.42   16.53   1
  -2  -3  17  101.46   20.39   1
  -1  -3  17   28.52   16.68   1
   0  -3  17  101.10   20.56   1
   1  -3  17   44.02   17.56   1
   2  -3  17   80.72   19.45   1
   3  -3  17  155.54   22.29   1
   4  -3  17   70.56   19.09   1
   5  -3  17   31.96   17.85   1
   6  -3  17    5.63   15.67   1
   7  -3  17   44.16   18.10   1
   8  -3  17   25.22   21.23   1
  -5  -2  17  167.13   24.27   1
  -4  -2  17    3.23   17.18   1
  -3  -2  17  247.67   24.62   1
  -2  -2  17   33.70   18.01   1
  -1  -2  17  100.19   20.06   1
   0  -2  17   58.33   18.26   1
   1  -2  17   37.95   16.70   1
   2  -2  17  183.67   22.52   1
   3  -2  17   27.35   15.27   1
  -3   2 -17   20.82   13.34   3
  -4   2 -17   27.48   12.56   3
   4  -2  17   74.95   18.57   1
  -5   2 -17    1.60   11.85   3
   5  -2  17    0.05   14.36   1
   6  -2  17   19.72   15.98   1
  -6   2 -17   10.21   13.09   3
   7  -2  17   25.56   16.46   1
   8  -2  17  114.56   21.93   1
  -5  -1  17   -3.08   17.61   1
  -4  -1  17  321.14   26.91   1
  -3  -1  17    4.31   15.52   1
  -2  -1  17  206.35   24.36   1
  -1  -1  17   13.34   15.65   1
   0  -1  17   10.32   15.10   1
   1  -1  17  205.08   22.01   1
   2  -1  17   -1.21   13.99   1
  -3   1 -17   56.13   13.29   3
   3  -1  17  104.59   18.21   1
   4  -1  17   12.45   15.06   1
  -4   1 -17   15.26   11.14   3
   5  -1  17   26.70   15.16   1
  -5   1 -17   12.73   11.79   3
  -6   1 -17   25.53   12.35   3
   6  -1  17   30.00   16.05   1
   7  -1  17   18.64   16.47   1
  -7   1 -17   -0.51   12.16   3
  -8   1 -17   -6.57   12.68   3
  -9   1 -17  259.75   21.20   3
  -6   0  17  -17.60   18.21   1
  -5   0  17  173.23   24.13   1
  -4   0  17   40.24   17.91   1
  -3   0  17  212.47   24.40   1
  -1   0  17   12.89   15.48   1
   0   0  17  101.50   18.79   1
   1   0  17  184.39   20.64   1
  -2   0 -17  104.31   15.40   3
   2   0  17  135.40   19.72   1
   3   0  17    0.38   13.24   1
  -3   0 -17    1.55    9.81   3
   4   0  17  202.48   20.99   1
  -4   0 -17  157.42   16.73   3
  -5   0 -17    5.29   11.69   3
   5   0  17   31.75   15.67   1
  -6   0 -17   70.10   13.97   3
   6   0  17   76.17   17.95   1
  -7   0 -17  -19.49   10.45   3
   7   0  17   -5.57   14.35   1
  -8   0 -17  102.56   17.17   3
  -9   0 -17   32.70   13.56   3
  -7   1  17    0.23   19.00   1
  -6   1  17  113.29   21.84   1
  -5   1  17  -17.55   15.60   1
  -4   1  17  272.96   24.43   1
  -3   1  17   26.36   17.20   1
  -2   1  17  210.44   22.11   1
  -1   1  17  188.61   21.52   1
   0   1  17  560.14   30.64   1
   1   1  17  160.86   20.50   1
   2   1  17   76.13   17.65   1
  -2  -1 -17   69.37   13.88   3
   3   1  17  221.00   21.56   1
  -3  -1 -17  192.60   17.62   3
   4   1  17   83.91   17.71   1
  -4  -1 -17   53.24   13.18   3
   5   1  17   82.60   17.30   1
  -5  -1 -17   64.27   14.12   3
  -6  -1 -17    3.26   10.70   3
   6   1  17    9.92   14.09   1
  -7  -1 -17   75.70   14.95   3
  -8  -1 -17   -5.65   11.46   3
  -9  -1 -17  101.78   16.61   3
  -7   2  17   55.97   21.13   1
  -6   2  17    5.59   18.02   1
  -5   2  17  126.10   22.76   1
  -4   2  17   45.47   18.51   1
  -3   2  17   91.17   19.47   1
  -2   2  17  111.45   19.41   1
  -1   2  17  110.29   18.22   1
   0   2  17   12.97   14.45   1
   1   2  17  152.76   20.23   1
   2   2  17  115.48   19.24   1
  -2  -2 -17   94.11   15.32   3
   3   2  17   11.45   14.02   1
  -3  -2 -17   15.11   11.09   3
   4   2  17  107.69   17.89   1
  -4  -2 -17   84.50   14.36   3
   5   2  17  -10.09   12.61   1
  -5  -2 -17   -5.17    9.69   3
   6   2  17  172.69   20.68   1
  -6  -2 -17  126.80   16.32   3
  -7  -2 -17    4.14   11.66   3
  -8  -2 -17   78.85   15.66   3
  -9  -2 -17   12.44   12.62   3
  -7   3  17  -30.32   19.56   1
  -6   3  17  120.35   24.86   1
  -5   3  17   -1.75   18.24   1
  -4   3  17   79.01   20.73   1
  -3   3  17  195.20   23.93   1
  -2   3  17   91.87   19.15   1
  -1   3  17   81.95   18.32   1
   0   3  17   85.90   17.56   1
   1   3  17    5.82   13.75   1
   2   3  17    6.79   13.96   1
  -2  -3 -17    5.90   11.53   3
   3   3  17  175.73   21.08   1
  -3  -3 -17  160.17   16.79   3
  -4  -3 -17   -6.07    9.97   3
   4   3  17    5.48   13.49   1
  -5  -3 -17  143.48   15.93   3
   5   3  17  177.48   20.17   1
  -6  -3 -17    6.63   11.17   3
  -7  -3 -17  127.10   17.43   3
  -8  -3 -17   69.36   15.01   3
  -9  -3 -17  147.66   18.80   3
  -7   4  17   65.86   23.34   1
  -6   4  17   -1.39   19.01   1
  -5   4  17   -0.17   17.83   1
  -4   4  17  212.98   25.67   1
  -3   4  17   31.54   17.05   1
  -2   4  17   28.38   17.25   1
  -1   4  17   92.99   19.55   1
   0   4  17   28.45   15.54   1
   1   4  17   24.80   15.04   1
   2   4  17   58.21   15.85   1
  -2  -4 -17   38.89   13.13   3
   3   4  17   23.51   14.92   1
  -3  -4 -17   15.57   10.84   3
   4   4  17  105.99   18.23   1
  -4  -4 -17   87.25   14.90   3
  -5  -4 -17    4.89   10.12   3
   5   4  17  -21.91   11.32   1
  -6  -4 -17  215.24   19.22   3
  -7  -4 -17    0.69   10.70   3
  -8  -4 -17  218.67   19.73   3
  -9  -4 -17    8.93   12.32   3
  -7   5  17  -17.48   17.74   1
  -6   5  17   33.28   20.58   1
  -5   5  17   14.71   18.82   1
  -4   5  17   51.70   18.80   1
  -3   5  17   81.30   19.45   1
  -2   5  17    2.16   16.34   1
  -1   5  17  162.34   21.82   1
   0   5  17   23.78   16.36   1
   1   5  17    8.19   14.51   1
  -2  -5 -17   -3.30   11.07   3
   2   5  17   16.77   14.93   1
  -3  -5 -17   70.80   14.56   3
   3   5  17   75.13   16.71   1
   4   5  17   23.09   14.78   1
  -4  -5 -17   21.21   11.54   3
  -5  -5 -17   42.93   12.66   3
  -6  -5 -17   19.00   11.98   3
  -7  -5 -17   63.10   13.99   3
  -8  -5 -17   -0.70    8.51   3
  -9  -5 -17  -11.54    6.42   3
  -6   6  17   -6.91   19.47   1
  -5   6  17   31.98   19.70   1
  -4   6  17   66.36   20.72   1
  -3   6  17   19.94   17.58   1
  -2   6  17  146.15   23.65   1
  -1   6  17  173.04   22.31   1
   0   6  17   76.57   19.63   1
   1   6  17   28.93   16.05   1
   2   6  17   84.22   18.45   1
  -2  -6 -17   72.02   15.77   3
  -3  -6 -17   19.22   12.48   3
   3   6  17    6.77   15.82   1
  -4  -6 -17   64.03   13.78   3
   4   6  17   68.51   16.47   1
  -5  -6 -17   17.95   11.27   3
  -6  -6 -17  141.86   17.79   3
  -7  -6 -17   -9.75   10.35   3
  -8  -6 -17   -5.88    5.25   3
  -9  -6 -17  -13.11    7.20   3
  -5   7  17    0.25   20.94   1
  -4   7  17   79.04   22.33   1
  -3   7  17   60.09   22.02   1
  -2   7  17  181.91   26.02   1
  -1   7  17   51.84   19.33   1
   0   7  17   45.27   17.67   1
   1   7  17   58.75   18.12   1
  -2  -7 -17  -28.01   11.93   3
   2   7  17   -1.71   15.55   1
   3   7  17  224.60   23.52   1
  -3  -7 -17  247.57   21.25   3
  -4  -7 -17  102.29   16.34   3
  -5  -7 -17  214.52   19.37   3
  -6  -7 -17   -9.40    9.97   3
  -7  -7 -17    9.82   12.37   3
  -8  -7 -17   -1.83    6.96   3
  -4   8  17  -23.05   13.64   1
  -3   8  17    3.01   17.68   1
  -2   8  17  167.37   26.51   1
  -1   8  17   35.07   19.33   1
   0   8  17  153.84   24.15   1
   1   8  17    2.94   16.95   1
   2   8  17  196.02   23.79   1
  -2  -8 -17  135.01   19.39   3
  -3  -8 -17  -16.33   12.30   3
  -4  -8 -17  175.75   19.70   3
  -5  -8 -17   -2.57   11.91   3
  -6  -8 -17   57.55   13.88   3
  -7  -8 -17  -10.93   10.24   3
  -8  -8 -17  127.83   20.87   3
  -3   9  17  -16.14   10.81   1
  -2   9  17    6.72   17.85   1
  -1   9  17   67.16   22.10   1
   0   9  17  -12.03   17.83   1
   1   9  17  134.42   23.74   1
   2   9  17  -30.25   16.63   1
  -3  -9 -17   47.06   15.88   3
  -4  -9 -17  -10.39   12.41   3
  -5  -9 -17   25.90   13.81   3
  -6  -9 -17  -12.21   11.72   3
  -7  -9 -17   60.11   16.01   3
  -2  10  17  -31.51   11.15   1
  -1  10  17   -9.22   17.21   1
   0  10  17   15.20   20.68   1
   1  10  17  -25.61   18.74   1
   0  11  17  -22.22   22.94   1
   1  11  17   21.88   19.87   1
  -3  -5  18   73.42   21.46   1
  -2  -5  18   19.95   19.68   1
  -1  -5  18   24.77   20.74   1
   0  -5  18   10.46   20.09   1
   1  -5  18  160.60   25.83   1
   2  -5  18    9.05   21.13   1
  -4  -4  18   44.81   18.93   1
  -3  -4  18   16.50   19.11   1
  -2  -4  18   44.83   20.14   1
  -1  -4  18   24.12   18.92   1
   0  -4  18  284.14   26.89   1
   1  -4  18   25.96   18.95   1
   2  -4  18  105.96   22.32   1
   3  -4  18    3.42    6.27   1
   4  -4  18   -0.55    7.25   1
   5  -4  18    9.19    8.71   1
  -4  -3  18   39.63   20.09   1
  -3  -3  18  183.78   25.05   1
  -2  -3  18   21.23   17.93   1
  -1  -3  18  140.55   22.13   1
   0  -3  18    8.40   17.35   1
   1  -3  18  169.00   23.20   1
   2  -3  18   -3.62   15.68   1
   4  -3  18  -14.71   14.63   1
   5  -3  18   24.10   12.46   1
   6  -3  18    8.94   16.95   1
   7  -3  18   99.15   26.83   1
  -5  -2  18   79.45   22.58   1
  -4  -2  18  171.09   25.36   1
  -3  -2  18   14.64   17.92   1
  -2  -2  18   64.75   19.55   1
  -1  -2  18   -9.16   16.20   1
   0  -2  18  275.57   25.49   1
   1  -2  18   -8.04   14.99   1
   2  -2  18  194.87   24.41   1
   3  -2  18   12.15   16.27   1
   4  -2  18  132.55   20.26   1
  -4   2 -18   56.62   14.17   3
  -5   2 -18   10.50   11.40   3
   5  -2  18   22.77   17.38   1
   6  -2  18   76.29   20.86   1
   7  -2  18   32.73   17.40   1
   8  -2  18   99.37   23.74   1
  -5  -1  18  104.75   23.23   1
  -4  -1  18  114.95   22.39   1
  -3  -1  18  139.07   23.06   1
  -2  -1  18   11.57   17.05   1
  -1  -1  18  191.68   24.26   1
   0  -1  18    8.04   16.24   1
   1  -1  18  188.78   23.53   1
   2  -1  18    2.56   16.04   1
   3  -1  18  204.16   23.29   1
  -3   1 -18  188.67   19.79   3
  -4   1 -18   -8.35    9.89   3
   4  -1  18    3.00   14.24   1
  -5   1 -18  101.16   17.11   3
   5  -1  18  131.42   20.53   1
   6  -1  18   -7.46   15.74   1
  -6   1 -18  -23.23   12.22   3
  -7   1 -18   38.25   15.26   3
   7  -1  18   20.90   16.76   1
  -8   1 -18   19.25   13.81   3
  -6   0  18   68.90   22.94   1
  -4   0  18  174.79   24.93   1
  -3   0  18   27.37   18.38   1
  -2   0  18   53.41   18.80   1
  -1   0  18  123.19   20.98   1
   0   0  18   -8.36   14.89   1
   1   0  18   12.99   14.27   1
   2   0  18   44.63   17.19   1
  -3   0 -18   -2.06   11.15   3
   3   0  18   -4.87   14.62   1
   4   0  18   99.90   19.03   1
   5   0  18   -1.31   14.62   1
  -5   0 -18  -14.62   10.70   3
  -6   0 -18   60.75   15.20   3
   6   0  18   65.85   17.81   1
  -7   0 -18    8.37   12.15   3
   7   0  18    6.99   16.63   1
  -8   0 -18   68.89   17.07   3
  -9   0 -18   77.42   16.00   3
  -6   1  18   33.57   19.72   1
  -5   1  18   91.87   21.92   1
  -4   1  18   -5.92   17.80   1
  -3   1  18  160.98   23.12   1
  -2   1  18   13.78   17.07   1
  -1   1  18  394.99   27.78   1
   0   1  18    2.96   15.38   1
   1   1  18  207.63   23.04   1
   2   1  18  -10.10   13.97   1
  -3  -1 -18   94.07   14.66   3
   3   1  18  191.28   22.16   1
   4   1  18   12.85   14.27   1
  -4  -1 -18  -16.06   10.74   3
  -5  -1 -18   13.99   12.34   3
   5   1  18   33.09   15.47   1
   6   1  18   55.76   17.73   1
  -6  -1 -18   59.02   14.78   3
  -7  -1 -18   47.33   14.59   3
  -8  -1 -18   23.43   14.11   3
  -7   2  18   46.39   18.87   1
  -6   2  18   75.61   21.48   1
  -5   2  18    7.11   18.55   1
  -4   2  18  119.13   21.96   1
  -3   2  18   10.19   16.73   1
  -2   2  18  257.03   24.02   1
  -1   2  18   18.19   15.27   1
   0   2  18   24.46   17.03   1
   1   2  18    3.78   14.77   1
   2   2  18  280.75   23.61   1
  -2  -2 -18  257.92   21.54   3
   3   2  18   19.17   14.82   1
  -3  -2 -18   14.39   12.84   3
  -4  -2 -18  126.14   17.10   3
   4   2  18  132.73   19.85   1
   5   2  18   38.62   15.70   1
  -5  -2 -18   51.04   13.80   3
   6   2  18  110.10   18.42   1
  -6  -2 -18   82.53   15.54   3
  -7  -2 -18   31.18   14.78   3
  -8  -2 -18   24.79   14.11   3
  -9  -2 -18   62.52   15.73   3
  -7   3  18    8.68   17.53   1
  -6   3  18   21.41   20.16   1
  -5   3  18   62.35   20.83   1
  -4   3  18  -13.99   17.00   1
  -3   3  18  267.26   25.16   1
  -2   3  18   12.03   15.98   1
  -1   3  18  100.89   20.09   1
   0   3  18   -5.96   14.40   1
   1   3  18  142.73   20.33   1
   2   3  18   -4.67   14.65   1
  -2  -3 -18    3.17   12.25   3
   3   3  18  132.62   20.18   1
  -3  -3 -18  112.41   16.61   3
   4   3  18  113.95   19.43   1
  -4  -3 -18   94.53   15.83   3
   5   3  18   72.09   17.13   1
  -5  -3 -18   53.84   14.04   3
  -6  -3 -18    4.35   11.28   3
  -7  -3 -18   38.87   14.34   3
  -8  -3 -18   55.33   15.54   3
  -9  -3 -18   17.11   13.17   3
  -6   4  18   59.18   22.96   1
  -5   4  18  -23.31   17.13   1
  -4   4  18  216.46   26.41   1
  -3   4  18  -14.41   17.19   1
  -2   4  18  126.95   21.66   1
  -1   4  18   -8.09   15.57   1
   0   4  18  119.88   20.58   1
   1   4  18    7.04   14.40   1
  -2  -4 -18  164.65   19.31   3
   2   4  18  181.31   20.95   1
  -3  -4 -18   62.03   15.14   3
   3   4  18   63.80   17.55   1
  -4  -4 -18  183.89   18.72   3
   4   4  18  241.12   22.56   1
  -5  -4 -18   41.31   13.82   3
   5   4  18   72.58   17.32   1
  -6  -4 -18  139.85   17.46   3
  -7  -4 -18  107.40   17.61   3
  -8  -4 -18   32.56   13.75   3
  -6   5  18   -2.44   18.70   1
  -5   5  18  100.91   23.26   1
  -4   5  18  -14.63   17.77   1
  -3   5  18  165.20   23.97   1
  -2   5  18  -15.94   17.10   1
  -1   5  18   72.64   20.08   1
   0   5  18  -10.11   15.84   1
   1   5  18   87.70   19.20   1
   2   5  18   46.79   16.29   1
  -2  -5 -18    5.43   13.15   3
  -3  -5 -18   84.60   16.46   3
   3   5  18  112.88   18.96   1
   4   5  18  145.10   20.16   1
  -4  -5 -18  143.97   18.18   3
  -5  -5 -18   21.24   13.06   3
  -6  -5 -18   57.76   14.45   3
  -7  -5 -18   10.84   10.93   3
  -8  -5 -18   -8.35    5.94   3
  -5   6  18  -18.95   17.64   1
  -4   6  18  120.56   23.31   1
  -3   6  18   13.34   18.23   1
  -2   6  18  127.58   23.09   1
  -1   6  18    3.53   17.74   1
   0   6  18  207.28   24.56   1
   1   6  18    4.85   16.67   1
  -2  -6 -18   43.15   15.24   3
   2   6  18   75.68   18.86   1
  -3  -6 -18    6.95   12.75   3
   3   6  18   10.49   15.64   1
   4   6  18   85.50   18.07   1
  -4  -6 -18  100.96   17.11   3
  -5  -6 -18   51.51   14.37   3
  -6  -6 -18   63.46   14.50   3
  -7  -6 -18   -2.36    7.82   3
  -8  -6 -18   -4.15    7.52   3
  -4   7  18  -26.37   18.54   1
  -3   7  18  -22.69   16.15   1
  -2   7  18  -24.43   18.49   1
  -1   7  18   56.01   19.57   1
   0   7  18   -2.32   16.32   1
   1   7  18  109.01   21.29   1
   2   7  18    3.94   16.87   1
  -2  -7 -18    6.08   14.09   3
   3   7  18   64.68   18.51   1
  -3  -7 -18   25.90   14.93   3
  -4  -7 -18  175.43   19.41   3
  -5  -7 -18   42.00   14.46   3
  -6  -7 -18   52.52   14.30   3
  -7  -7 -18   -7.16    5.89   3
  -3   8  18  -15.85    9.33   1
  -2   8  18   -2.22   15.85   1
  -1   8  18    5.98   19.05   1
   0   8  18   99.96   22.13   1
   1   8  18   22.17   17.55   1
   2   8  18   18.36   17.93   1
  -3  -8 -18  147.39   20.07   3
  -4  -8 -18  158.81   20.30   3
  -5  -8 -18   23.95   14.05   3
  -6  -8 -18   24.24   12.94   3
  -7  -8 -18   -6.03   14.87   3
  -2   9  18  -18.22   11.27   1
  -1   9  18   14.90   14.98   1
   0   9  18   46.48   21.66   1
   1   9  18   95.84   22.75   1
   2   9  18   42.97   19.35   1
  -3  -9 -18   58.51   17.15   3
  -4  -9 -18  -30.61   11.88   3
  -5  -9 -18   -4.46   13.45   3
  -6  -9 -18   25.22   14.14   3
  -1  10  18   71.48   27.86   1
   0  10  18  -15.48   19.04   1
   1  10  18  -14.80   19.84   1
  -1  -4  19   18.54   19.25   1
   0  -4  19   86.26   22.17   1
   1  -4  19   29.30   19.79   1
   2  -4  19   60.84   22.23   1
  -4  -3  19  -11.15   17.56   1
  -3  -3  19  153.36   25.09   1
  -2  -3  19   29.35   18.55   1
  -1  -3  19  132.98   23.02   1
   0  -3  19  -10.38   17.48   1
   1  -3  19  137.86   23.64   1
   2  -3  19   22.87   12.50   1
   3  -3  19    5.77    6.51   1
   4  -3  19   -1.94    7.98   1
   5  -3  19   -6.91    9.14   1
  -5  -2  19  119.52   22.14   1
  -4  -2  19  102.56   24.23   1
  -3  -2  19    5.68   18.98   1
  -2  -2  19  125.53   23.75   1
  -1  -2  19    8.33   17.79   1
   0  -2  19   99.74   21.44   1
   1  -2  19   33.68   18.06   1
   2  -2  19   26.61   18.78   1
   3  -2  19   17.31   17.07   1
   4  -2  19   26.52   16.74   1
   5  -2  19    7.89   11.47   1
   6  -2  19   47.27   21.49   1
   7  -2  19   31.88   21.90   1
  -5  -1  19   95.16   24.11   1
  -4  -1  19   18.34   19.01   1
  -3  -1  19  132.94   24.20   1
  -2  -1  19    5.33   18.24   1
  -1  -1  19   93.39   21.92   1
   0  -1  19   32.46   17.42   1
   1  -1  19   92.13   20.92   1
   2  -1  19   78.91   20.32   1
   3  -1  19  105.68   20.75   1
  -4   1 -19   40.05   13.37   3
   4  -1  19   79.90   19.58   1
   5  -1  19   -0.96   14.31   1
  -5   1 -19  -26.31    9.13   3
  -6   1 -19    3.36   14.85   3
   6  -1  19   40.26   18.53   1
  -7   1 -19  -15.34   13.59   3
   7  -1  19    5.87   16.24   1
  -6   0  19  131.19   22.91   1
  -5   0  19    2.26   19.07   1
  -4   0  19  233.67   28.47   1
  -3   0  19    8.71   18.75   1
  -2   0  19  188.49   25.01   1
  -1   0  19   22.83   17.33   1
   0   0  19   -9.31   15.18   1
   1   0  19   52.08   18.93   1
   2   0  19   54.18   18.20   1
  -3   0 -19   14.79   13.08   3
   3   0  19   26.48   16.65   1
  -4   0 -19   -0.46   10.93   3
   4   0  19   45.61   15.81   1
  -5   0 -19    3.54   14.07   3
   5   0  19   17.79   16.24   1
  -6   0 -19   -8.26   12.91   3
   6   0  19    2.68   15.79   1
  -7   0 -19   36.53   15.96   3
   7   0  19   59.24   18.52   1
  -8   0 -19   22.29   14.11   3
  -6   1  19    2.96   19.95   1
  -5   1  19   78.68   23.92   1
  -4   1  19  -11.04   19.07   1
  -3   1  19   97.01   22.13   1
  -2   1  19   66.89   20.94   1
  -1   1  19   68.33   19.68   1
   0   1  19   38.62   17.69   1
   1   1  19   76.36   19.62   1
   2   1  19   59.59   17.94   1
   3   1  19   21.77   16.30   1
  -3  -1 -19    4.05   12.46   3
  -4  -1 -19   39.98   13.03   3
   4   1  19   92.88   19.06   1
   5   1  19   13.19   15.06   1
  -5  -1 -19  -24.88   12.62   3
   6   1  19   33.67   18.35   1
  -6  -1 -19   51.67   16.03   3
  -7  -1 -19  -19.22   13.15   3
  -8  -1 -19   -3.93   13.64   3
  -6   2  19   71.35   21.84   1
  -5   2  19    8.48   18.93   1
  -4   2  19  151.52   23.33   1
  -3   2  19   62.56   19.39   1
  -2   2  19  389.12   28.15   1
  -1   2  19   52.79   18.25   1
   0   2  19   68.54   20.11   1
   1   2  19   14.65   16.72   1
   2   2  19  346.54   25.88   1
   3   2  19  101.49   19.29   1
  -3  -2 -19   44.76   14.78   3
   4   2  19   41.07   16.50   1
  -4  -2 -19   22.34   13.79   3
   5   2  19  185.40   22.37   1
  -5  -2 -19  154.10   19.24   3
   6   2  19    0.07   15.21   1
  -6  -2 -19  -11.99   12.73   3
  -7  -2 -19  164.67   20.10   3
  -8  -2 -19  -21.90   12.74   3
  -6   3  19   28.77   20.45   1
  -5   3  19  106.04   23.54   1
  -4   3  19   12.10   18.68   1
  -3   3  19  266.81   26.27   1
  -2   3  19  -11.87   14.32   1
  -1   3  19   91.83   20.67   1
   0   3  19   49.97   18.67   1
   1   3  19  107.33   20.87   1
  -2  -3 -19  149.68   19.83   3
   2   3  19  185.28   22.77   1
   3   3  19   11.42   15.65   1
  -3  -3 -19   -7.54   12.59   3
  -4  -3 -19  220.81   20.66   3
   4   3  19  240.86   22.95   1
   5   3  19   21.11   15.00   1
  -5  -3 -19   19.74   13.46   3
  -6  -3 -19   29.61   14.06   3
  -7  -3 -19   -1.61   12.48   3
  -8  -3 -19   26.17   14.17   3
  -5   4  19   26.69   21.95   1
  -4   4  19  129.42   24.49   1
  -3   4  19   99.60   22.40   1
  -2   4  19  122.38   22.14   1
  -1   4  19   30.18   19.31   1
   0   4  19   42.34   17.17   1
   1   4  19   33.17   16.14   1
  -2  -4 -19   -2.30   13.95   3
   2   4  19   36.86   16.99   1
  -3  -4 -19   97.78   18.14   3
   3   4  19  137.20   20.73   1
  -4  -4 -19   28.69   14.79   3
   4   4  19   41.87   16.79   1
   5   4  19   83.95   18.32   1
  -5  -4 -19   80.20   16.62   3
  -6  -4 -19  -30.13   11.00   3
  -7  -4 -19  108.97   18.52   3
  -8  -4 -19  -10.13   12.30   3
  -5   5  19   69.85   20.92   1
  -4   5  19   34.27   20.08   1
  -3   5  19  111.61   22.61   1
  -2   5  19   17.06   19.60   1
  -1   5  19   31.70   19.01   1
   0   5  19   76.03   20.07   1
   1   5  19   13.30   15.68   1
   2   5  19  124.07   20.32   1
  -2  -5 -19  105.69   18.56   3
   3   5  19   12.16   15.47   1
  -3  -5 -19   -9.42   12.86   3
  -4  -5 -19   98.02   17.47   3
   4   5  19  100.84   19.18   1
  -5  -5 -19  -11.60   12.23   3
  -6  -5 -19   -6.39   10.23   3
  -7  -5 -19   -8.17    6.25   3
  -4   6  19   64.64   21.45   1
  -3   6  19   51.24   19.80   1
  -2   6  19   62.44   22.01   1
  -1   6  19   -6.23   17.87   1
   0   6  19   50.88   19.67   1
   1   6  19   78.84   19.13   1
   2   6  19   -9.09   15.85   1
  -2  -6 -19  -25.71   13.19   3
  -3  -6 -19   18.22   14.79   3
   3   6  19   11.65   15.37   1
   4   6  19  -15.93   14.66   1
  -4  -6 -19   10.00   12.00   3
  -5  -6 -19   36.39   14.48   3
  -6  -6 -19  -15.41    7.13   3
  -7  -6 -19   -6.39    7.43   3
  -3   7  19  -10.39    9.84   1
  -2   7  19   -7.02   11.69   1
  -1   7  19   68.11   21.99   1
   0   7  19   37.93   18.61   1
   1   7  19   -9.44   16.56   1
   2   7  19   43.30   18.23   1
  -3  -7 -19  -19.15   12.69   3
   3   7  19   10.06   17.23   1
  -4  -7 -19   40.50   16.28   3
  -5  -7 -19   -8.26   11.08   3
  -7  -7 -19   -8.46    8.27   3
  -2   8  19  -25.20   10.72   1
  -1   8  19  -12.60   11.03   1
   0   8  19    1.04   18.36   1
   1   8  19   42.65   20.42   1
   2   8  19  -19.08   17.63   1
  -3  -8 -19  125.42   20.62   3
  -4  -8 -19   -7.11   14.26   3
  -5  -8 -19   78.76   16.31   3
  -6  -8 -19  -13.06   15.14   3
  -1   9  19   -9.67   12.68   1
   0   9  19   98.91   23.79   1
   1   9  19   36.11   20.22   1
   2   9  19  164.72   25.10   1
  -3  -9 -19  -11.78   15.82   3
  -4  -9 -19   45.19   15.97   3
  -5  -9 -19  -34.12   14.53   3
   0  10  19   -5.52   25.81   1
   1  10  19   11.25   22.40   1
  -1  -3  20  124.84   23.91   1
   0  -3  20   20.03   19.40   1
   1  -3  20   24.02   19.69   1
   2  -3  20   31.17   15.29   1
  -2  -2  20   94.90   24.03   1
  -1  -2  20   58.07   20.55   1
   0  -2  20    4.35   18.98   1
   1  -2  20  127.50   24.34   1
   2  -2  20    0.50    7.45   1
   3  -2  20    3.25    7.72   1
   4  -2  20    2.38    8.72   1
   5  -2  20   -4.17    9.29   1
  -4  -1  20   13.42   19.97   1
  -3  -1  20   15.18   20.59   1
  -2  -1  20  108.73   23.53   1
  -1  -1  20   15.88   20.11   1
   0  -1  20   57.10   20.74   1
   1  -1  20    0.88   14.93   1
   2  -1  20   -2.03   14.45   1
   3  -1  20    0.24   13.37   1
   4  -1  20   -0.05    9.63   1
  -4   1 -20   15.47   14.63   3
  -5   1 -20   -8.86   12.53   3
   5  -1  20   -4.14   15.27   1
   6  -1  20   24.43   21.03   1
  -6   1 -20   -1.02   12.28   3
  -4   0  20   31.37   21.97   1
  -3   0  20  194.66   26.89   1
  -2   0  20   92.73   21.75   1
  -1   0  20  193.42   26.66   1
   0   0  20   22.85   18.46   1
   1   0  20  111.01   22.60   1
   2   0  20  -18.85   16.30   1
   3   0  20   89.21   21.24   1
  -4   0 -20  -27.13   11.90   3
   4   0  20   -4.69   15.98   1
  -5   0 -20   42.77   13.40   3
   5   0  20   92.74   20.61   1
   6   0  20   12.40   16.18   1
  -6   0 -20   -4.66   14.71   3
  -7   0 -20   52.71   16.96   3
   7   0  20   67.90   20.18   1
  -5   1  20    3.89   20.04   1
  -4   1  20   46.72   21.88   1
  -3   1  20   16.71   19.19   1
  -2   1  20  130.42   24.23   1
  -1   1  20  -17.51   17.07   1
   0   1  20  147.64   23.55   1
   1   1  20  -28.45   15.75   1
   2   1  20   42.00   18.50   1
   3   1  20   -0.44   16.03   1
  -3  -1 -20  -13.05   13.25   3
  -4  -1 -20   18.06   13.66   3
   4   1  20   43.81   17.71   1
   5   1  20   13.20   16.15   1
  -5  -1 -20   -6.39   13.80   3
  -6  -1 -20   13.20   15.37   3
   6   1  20   35.34   17.82   1
  -7  -1 -20   -1.40   14.41   3
  -4   2  20    3.23   18.86   1
  -3   2  20  242.27   26.71   1
  -2   2  20   -6.78   16.99   1
  -1   2  20  404.40   29.46   1
   0   2  20  -17.92   17.40   1
   1   2  20   25.87   18.24   1
   2   2  20   76.59   20.05   1
  -3  -2 -20   78.00   17.33   3
   3   2  20   78.73   18.68   1
   4   2  20  -13.37   15.34   1
  -4  -2 -20  -17.68   13.39   3
   5   2  20   92.54   19.91   1
  -5  -2 -20   97.13   18.56   3
  -6  -2 -20   30.87   15.50   3
   6   2  20   70.86   19.34   1
  -7  -2 -20   -3.82   14.64   3
  -4   3  20   73.78   21.63   1
  -3   3  20   30.66   19.42   1
  -2   3  20  123.87   22.62   1
  -1   3  20   84.13   22.17   1
   0   3  20  111.00   22.68   1
   1   3  20    3.59   16.97   1
   2   3  20  212.46   23.73   1
  -3  -3 -20  -10.38   14.00   3
   3   3  20   -4.29   14.43   1
   4   3  20  180.82   22.82   1
  -4  -3 -20  132.04   19.86   3
  -5  -3 -20   27.92   15.31   3
   5   3  20   20.65   16.92   1
  -6  -3 -20   26.91   16.21   3
  -7  -3 -20   20.06   14.33   3
  -4   4  20   63.45   21.34   1
  -3   4  20   77.68   22.62   1
  -2   4  20   -0.14   17.24   1
  -1   4  20  149.29   23.46   1
   0   4  20  -11.21   15.68   1
   1   4  20   31.03   17.53   1
   2   4  20   -1.12   15.28   1
  -3  -4 -20  184.34   22.19   3
   3   4  20  209.01   24.65   1
  -4  -4 -20   -6.47   13.46   3
   4   4  20   -3.56   14.84   1
  -5  -4 -20   53.56   16.84   3
   5   4  20   88.34   18.94   1
  -6  -4 -20   -0.17   13.43   3
  -7  -4 -20   11.82   14.12   3
  -4   5  20   33.57   21.91   1
  -3   5  20  -13.86   18.71   1
  -2   5  20   -6.56   12.69   1
  -1   5  20  -17.40   17.46   1
   0   5  20  112.16   21.66   1
   1   5  20   10.30   15.62   1
   2   5  20   82.70   18.88   1
  -3  -5 -20  -29.08   13.43   3
   3   5  20  -15.76   15.46   1
   4   5  20   52.67   18.11   1
  -4  -5 -20   19.48   14.74   3
  -5  -5 -20  -15.09    7.77   3
  -3   6  20   67.02   21.32   1
  -2   6  20   -8.62    8.51   1
  -1   6  20    0.22   16.44   1
   0   6  20  -17.01   17.59   1
   1   6  20   74.96   20.25   1
   2   6  20   17.88   17.24   1
   3   6  20   50.05   17.55   1
  -3  -6 -20   34.34   16.42   3
  -4  -6 -20   -7.35   12.72   3
  -5  -6 -20  -16.08    5.80   3
  -6  -6 -20  -25.19    7.50   3
  -2   7  20   -5.37    9.75   1
  -1   7  20    2.69    8.66   1
   0   7  20   47.29   19.05   1
   1   7  20    6.00   17.64   1
   2   7  20   76.66   20.79   1
   3   7  20   -4.87   16.50   1
  -3  -7 -20  -33.06   12.36   3
  -4  -7 -20  -16.07    7.84   3
  -1   8  20  -12.16   11.39   1
   0   8  20   21.40   20.06   1
   1   8  20   18.81   20.66   1
   2   8  20   37.27   19.56   1
  -3  -8 -20   20.62   16.07   3
  -4  -8 -20   21.49   16.94   3
  -5  -8 -20   67.79   21.00   3
   0   9  20  103.36   27.34   1
   1   9  20   42.46   24.10   1
   2   9  20  124.19   23.81   1
  -4  -9 -20   35.13   21.58   3
  -1  -1  21   43.12   21.77   1
   0  -1  21  126.27   24.31   1
   1  -1  21    4.64   11.34   1
   3  -1  21  -21.14    9.08   1
   4  -1  21   -6.94    8.35   1
  -5   1 -21   -9.27   10.39   3
  -2   0  21   52.49   20.04   1
  -1   0  21   93.25   23.37   1
   0   0  21   21.11   20.31   1
   1   0  21   -3.22    6.39   1
   2   0  21   -1.15    6.28   1
   4   0  21   -2.09    8.27   1
  -4   0 -21   19.53   14.66   3
  -5   0 -21   19.25   13.90   3
   5   0  21   69.00   22.15   1
   6   0  21  133.16   27.16   1
  -3   1  21   15.64   18.81   1
  -2   1  21  109.89   23.23   1
  -1   1  21   53.57   21.23   1
   0   1  21  -13.49    7.09   1
   1   1  21    1.78   11.90   1
   2   1  21  -14.38   13.51   1
   3   1  21    1.80   13.43   1
  -4  -1 -21   17.56   16.11   3
   4   1  21   79.39   19.57   1
  -5  -1 -21   14.20   14.68   3
   5   1  21   81.32   19.27   1
   6   1  21   23.78   17.83   1
  -3   2  21   71.70   21.85   1
  -2   2  21  191.57   27.67   1
  -1   2  21  270.86   27.47   1
   0   2  21   -2.22   13.32   1
   1   2  21  -13.41   15.30   1
   2   2  21    6.20   17.57   1
   3   2  21  164.61   23.24   1
  -4  -2 -21   20.47   15.87   3
   4   2  21   34.94   18.18   1
   5   2  21    9.43   16.95   1
  -5  -2 -21   -1.00   13.88   3
  -6  -2 -21   65.88   18.52   3
  -3   3  21   10.82   17.99   1
  -2   3  21  197.56   26.61   1
  -1   3  21   -1.59    8.54   1
   0   3  21  -19.92   13.95   1
   1   3  21  -11.60   17.75   1
   2   3  21  171.35   24.30   1
   3   3  21   79.76   20.02   1
  -3  -3 -21   79.65   19.52   3
  -4  -3 -21   -9.13   15.63   3
   4   3  21   26.63   17.65   1
   5   3  21  168.31   23.51   1
  -5  -3 -21  143.34   20.95   3
  -6  -3 -21    7.28   15.28   3
  -2   4  21   53.78   20.96   1
  -1   4  21    6.98    7.35   1
   0   4  21   -8.64   13.56   1
   1   4  21   30.18   19.25   1
   2   4  21   72.87   20.48   1
  -3  -4 -21   30.31   16.80   3
   3   4  21   48.35   18.56   1
  -4  -4 -21  238.97   23.80   3
   4   4  21  246.49   25.25   1
  -5  -4 -21   -0.05   15.66   3
  -2   5  21  -17.30   10.01   1
  -1   5  21   10.92    8.08   1
   0   5  21   10.66   12.38   1
   1   5  21   65.26   19.10   1
   2   5  21   28.59   18.10   1
   3   5  21  117.28   22.70   1
   4   5  21   15.00   17.08   1
  -5  -5 -21  -12.94    8.52   3
  -1   6  21  -10.58   10.30   1
   0   6  21  -17.33    7.85   1
   1   6  21   21.71   17.73   1
   2   6  21  115.61   21.87   1
   3   6  21   -1.33   16.70   1
  -4  -6 -21  -22.22    8.38   3
   0   7  21   -0.50   10.97   1
   1   7  21   64.12   21.23   1
   2   7  21   17.91   17.91   1
   3   7  21   50.25   19.26   1
   1   8  21   12.41   24.26   1
   2   8  21   36.61   21.16   1
   1   1  22   15.83    9.63   1
   2   1  22   -1.73    9.96   1
   3   1  22   -0.68    8.38   1
  -4  -1 -22  -42.12   14.27   3
   4   1  22    3.62   21.05   1
   5   1  22  101.95   26.96   1
   0   2  22   -6.16    9.26   1
   1   2  22  -17.29    8.54   1
   2   2  22   -1.70    8.55   1
   3   2  22    5.00    9.38   1
  -4  -2 -22   19.51   16.30   3
   4   2  22   31.56   20.42   1
   5   2  22   47.93   22.63   1
  -1   3  22  -12.63    9.61   1
   0   3  22   -4.64    9.05   1
   1   3  22    5.73    9.40   1
   2   3  22  -16.96    7.14   1
   3   3  22   62.81   20.07   1
  -4  -3 -22  -14.79   15.98   3
   4   3  22    8.10   16.13   1
   5   3  22   94.65   20.83   1
   0   4  22  -11.54    9.95   1
   1   4  22   -4.79    9.13   1
   2   4  22   14.34   12.57   1
   3   4  22    7.40   15.42   1
   4   4  22  282.19   25.73   1
   0   5  22   -1.33   10.90   1
   1   5  22   -6.52    9.92   1
   2   5  22  -28.17   17.87   1
   3   5  22   78.27   19.82   1
   4   5  22   -5.88   14.49   1
   1   6  22   13.36   19.77   1
   2   6  22   32.63   21.74   1
   3   6  22  -14.08   18.13   1
   2   7  22    8.92   21.72   1
   3   7  22   10.45   20.92   1
   0   0   0    0.00    0.00   0
)
;
_shelx_hkl_checksum     4900
_shelx_res_file
;
    2.res created by SHELXL-2014/7
TITL 30julbm in P -1
CELL  0.71073  10.1250  10.3250  17.4190   76.583   83.238   85.777
ZERR     2.00   0.0050   0.0050   0.0050    0.005    0.005    0.005
LATT   1
SFAC  C    H    N    O    RU
UNIT  76   96   4    8    2
MERG   2
OMIT    -2.00  50.10
OMIT     0   0   1
OMIT     1   0   1
OMIT    4  -1   2
OMIT     4  -1   1
OMIT     7  -2   2
FMAP   2
PLAN    5
SIZE     0.13   0.17   0.21
ACTA
BOND
BOND   $H
CONF
HTAB 2
eqiv $1 -x, -y, 2-z
EQIV $2 -x+1, -y, -z+2
HTAB C30 O3_$2
HTAB C32 O4_$1
HTAB C35 O4_$1
HTAB C38 O2
L.S.  10
TEMP    20.00
WGHT    0.080200
FVAR       0.47999
RU1   5    0.234599    0.240399    0.889623    11.00000    0.02066    0.02542 =
         0.02021    0.00001    0.00222   -0.00348
O1    4    0.387343    0.215624    0.810460    11.00000    0.02392    0.02851 =
         0.02701    0.00046    0.00552   -0.00148
O2    4    0.202088    0.417089    0.819028    11.00000    0.01912    0.02957 =
         0.02303   -0.00139    0.00204   -0.00460
O3    4    0.349741    0.343370    0.936730    11.00000    0.01999    0.02499 =
         0.02080   -0.00020    0.00138   -0.00231
O4    4    0.138226    0.158854    0.821043    11.00000    0.02438    0.02981 =
         0.02289   -0.00185    0.00210   -0.00538
N1    3    0.257761    0.064438    0.971819    11.00000    0.02074    0.02046 =
         0.02326   -0.00314    0.00105   -0.00535
N2    3    0.072523    0.251526    0.970085    11.00000    0.01499    0.02166 =
         0.02004    0.00139   -0.00500   -0.00292
C1    1    0.202476    0.184891    0.748325    11.00000    0.03663    0.02838 =
         0.02174    0.00003    0.00389   -0.00620
C2    1    0.142700    0.176778    0.681506    11.00000    0.04053    0.03142 =
         0.03187   -0.00717   -0.00419   -0.00322
AFIX  43
H2    2    0.054403    0.153928    0.686832    11.00000   -1.20000
AFIX   0
C3    1    0.214151    0.202542    0.607568    11.00000    0.05546    0.03711 =
         0.02897   -0.00854    0.00124   -0.00727
C4    1    0.150945    0.209550    0.531316    11.00000    0.06077    0.05055 =
         0.03298   -0.01078   -0.00466   -0.00765
C5    1    0.152268    0.353849    0.481214    11.00000    0.09854    0.06791 =
         0.04969   -0.01194   -0.03023    0.01570
AFIX 137
H5A   2    0.106292    0.412740    0.511851    11.00000   -1.50000
H5B   2    0.108686    0.359427    0.434421    11.00000   -1.50000
H5C   2    0.242651    0.379206    0.466184    11.00000   -1.50000
AFIX   0
C6    1    0.234653    0.122206    0.480938    11.00000    0.08758    0.04372 =
         0.03538   -0.00044   -0.00239   -0.00673
AFIX 137
H6A   2    0.321909    0.156242    0.465727    11.00000   -1.50000
H6B   2    0.192177    0.123816    0.434253    11.00000   -1.50000
H6C   2    0.241949    0.032223    0.511494    11.00000   -1.50000
AFIX   0
C7    1    0.013066    0.158883    0.547924    11.00000    0.07062    0.14301 =
         0.04801   -0.02642   -0.00700   -0.03178
AFIX 137
H7A   2    0.014821    0.071776    0.582563    11.00000   -1.50000
H7B   2   -0.018996    0.153997    0.499003    11.00000   -1.50000
H7C   2   -0.044898    0.218438    0.572838    11.00000   -1.50000
AFIX   0
C8    1    0.350685    0.229593    0.603495    11.00000    0.05233    0.04349 =
         0.02953   -0.00657    0.00743   -0.00261
AFIX  43
H8    2    0.399105    0.244394    0.553720    11.00000   -1.20000
AFIX   0
C9    1    0.418004    0.235834    0.667360    11.00000    0.04073    0.03654 =
         0.03075   -0.00598    0.00297   -0.00066
C10   1    0.564139    0.266582    0.658061    11.00000    0.04637    0.04129 =
         0.03057   -0.00307    0.01729    0.00185
C11   1    0.625495    0.291029    0.571114    11.00000    0.04325    0.07923 =
         0.03431   -0.00129    0.01195    0.00791
AFIX 137
H11A  2    0.717506    0.310395    0.568079    11.00000   -1.50000
H11B  2    0.578528    0.365112    0.539870    11.00000   -1.50000
H11C  2    0.618732    0.212833    0.551145    11.00000   -1.50000
AFIX   0
C12   1    0.642049    0.145181    0.705388    11.00000    0.04367    0.04543 =
         0.05033    0.00174    0.00994    0.00856
AFIX 137
H12A  2    0.631940    0.068083    0.685023    11.00000   -1.50000
H12B  2    0.607807    0.128694    0.760381    11.00000   -1.50000
H12C  2    0.734669    0.163554    0.700082    11.00000   -1.50000
AFIX   0
C13   1    0.587793    0.388919    0.689795    11.00000    0.04151    0.05181 =
         0.04395   -0.00485    0.01191   -0.00359
AFIX 137
H13A  2    0.681308    0.404042    0.682894    11.00000   -1.50000
H13B  2    0.556182    0.373496    0.745166    11.00000   -1.50000
H13C  2    0.540677    0.465698    0.661164    11.00000   -1.50000
AFIX   0
C14   1    0.339991    0.213617    0.742118    11.00000    0.04364    0.02737 =
         0.02475   -0.00187    0.00291   -0.00368
C15   1    0.303173    0.492641    0.817252    11.00000    0.02527    0.02743 =
         0.02612   -0.00587    0.00134    0.00257
C16   1    0.328766    0.613226    0.759676    11.00000    0.02711    0.02379 =
         0.02578   -0.00164   -0.00192    0.00325
C17   1    0.237882    0.662688    0.693126    11.00000    0.03569    0.03423 =
         0.02505   -0.00069    0.00187    0.00196
C18   1    0.238245    0.561861    0.641906    11.00000    0.04535    0.04485 =
         0.02752    0.00463   -0.01239   -0.00281
AFIX 137
H18A  2    0.328159    0.541795    0.622157    11.00000   -1.50000
H18B  2    0.187207    0.598354    0.598116    11.00000   -1.50000
H18C  2    0.199598    0.481739    0.673089    11.00000   -1.50000
AFIX   0
C19   1    0.095062    0.685864    0.728566    11.00000    0.03137    0.05529 =
         0.03501   -0.00643   -0.00781    0.01174
AFIX 137
H19A  2    0.066716    0.606373    0.765875    11.00000   -1.50000
H19B  2    0.037432    0.707812    0.686935    11.00000   -1.50000
H19C  2    0.091347    0.757962    0.755143    11.00000   -1.50000
AFIX   0
C20   1    0.283869    0.796034    0.639098    11.00000    0.05140    0.04350 =
         0.04435    0.00784   -0.01947   -0.00517
AFIX 137
H20A  2    0.279989    0.862382    0.669953    11.00000   -1.50000
H20B  2    0.226522    0.824408    0.597576    11.00000   -1.50000
H20C  2    0.373663    0.784153    0.616202    11.00000   -1.50000
AFIX   0
C21   1    0.440974    0.677241    0.765565    11.00000    0.03124    0.02221 =
         0.02739   -0.00029    0.00375    0.00028
AFIX  43
H21   2    0.459057    0.756458    0.728739    11.00000   -1.20000
AFIX   0
C22   1    0.531018    0.630304    0.824188    11.00000    0.02671    0.02686 =
         0.02391   -0.00403    0.00284    0.00195
C23   1    0.657161    0.705791    0.820129    11.00000    0.02744    0.02902 =
         0.02821   -0.00127    0.00279   -0.00529
C24   1    0.722321    0.743342    0.733860    11.00000    0.02814    0.05383 =
         0.02857   -0.00267    0.00099   -0.01239
AFIX 137
H24A  2    0.803017    0.787628    0.732331    11.00000   -1.50000
H24B  2    0.662131    0.801752    0.701514    11.00000   -1.50000
H24C  2    0.742384    0.664026    0.714024    11.00000   -1.50000
AFIX   0
C25   1    0.618060    0.834382    0.848532    11.00000    0.03701    0.03739 =
         0.04390   -0.00768   -0.00412   -0.00488
AFIX 137
H25A  2    0.589147    0.812803    0.904313    11.00000   -1.50000
H25B  2    0.546994    0.881776    0.820129    11.00000   -1.50000
H25C  2    0.693531    0.889170    0.838956    11.00000   -1.50000
AFIX   0
C26   1    0.760294    0.627613    0.871353    11.00000    0.02869    0.03733 =
         0.03552   -0.00100   -0.00415   -0.00147
AFIX 137
H26A  2    0.726380    0.615129    0.926271    11.00000   -1.50000
H26B  2    0.840295    0.675889    0.861870    11.00000   -1.50000
H26C  2    0.779504    0.542323    0.858348    11.00000   -1.50000
AFIX   0
C27   1    0.500417    0.519031    0.882420    11.00000    0.02254    0.02551 =
         0.02044   -0.00181   -0.00389    0.00183
AFIX  43
H27   2    0.554255    0.489891    0.923395    11.00000   -1.20000
AFIX   0
C28   1    0.387909    0.449430    0.880014    11.00000    0.02912    0.02954 =
         0.01647   -0.00156    0.00508   -0.00076
C29   1    0.359213   -0.025060    0.969161    11.00000    0.01571    0.02799 =
         0.03106   -0.00311    0.00205   -0.00088
AFIX  43
H29   2    0.425476   -0.008538    0.926830    11.00000   -1.20000
AFIX   0
C30   1    0.369684   -0.141735    1.027056    11.00000    0.02275    0.02712 =
         0.04033   -0.00835   -0.00578   -0.00099
AFIX  43
H30   2    0.442826   -0.200990    1.023939    11.00000   -1.20000
AFIX   0
C31   1    0.270849   -0.169246    1.089280    11.00000    0.02990    0.01978 =
         0.03359    0.00350   -0.00574   -0.00365
AFIX  43
H31   2    0.275859   -0.247382    1.128408    11.00000   -1.20000
AFIX   0
C32   1    0.163892   -0.078150    1.092357    11.00000    0.02257    0.02972 =
         0.02003   -0.00210   -0.00076   -0.00731
AFIX  43
H32   2    0.095657   -0.094896    1.133528    11.00000   -1.20000
AFIX   0
C33   1    0.159273    0.037771    1.033841    11.00000    0.01683    0.02506 =
         0.02178   -0.00538    0.00002   -0.00865
C34   1    0.054145    0.144756    1.032093    11.00000    0.02050    0.02052 =
         0.01923   -0.00310   -0.00018   -0.00669
C35   1   -0.055582    0.138477    1.088043    11.00000    0.02570    0.02766 =
         0.02045   -0.00233   -0.00161   -0.00444
AFIX  43
H35   2   -0.067606    0.063189    1.129039    11.00000   -1.20000
AFIX   0
C36   1   -0.147033    0.245514    1.082204    11.00000    0.02667    0.03457 =
         0.02110   -0.00520    0.00010   -0.00167
AFIX  43
H36   2   -0.221001    0.243496    1.119505    11.00000   -1.20000
AFIX   0
C37   1   -0.127239    0.355886    1.020124    11.00000    0.02138    0.02595 =
         0.03164   -0.00565   -0.00417    0.00533
AFIX  43
H37   2   -0.186887    0.429527    1.015663    11.00000   -1.20000
AFIX   0
C38   1   -0.018215    0.354943    0.965261    11.00000    0.03075    0.02332 =
         0.02505   -0.00269   -0.00399   -0.00568
AFIX  43
H38   2   -0.006404    0.428514    0.923078    11.00000   -1.20000
AFIX   0
HKLF 4
REM  30julbm in P -1
REM R1 =  0.0505 for    4508 Fo > 4sig(Fo)  and  0.0782 for all    6058 data
REM    418 parameters refined using      0 restraints
END
WGHT      0.0803      0.0000
REM Instructions for potential hydrogen bonds
HTAB C30 O3_$2
HTAB C32 O4_$1
HTAB C35 O4_$1
HTAB C38 O2
REM Highest difference peak  0.952,  deepest hole -0.480,  1-sigma level  0.111
Q1    1   0.2071  0.3204  0.8745  11.00000  0.05    0.95
Q2    1   0.7089  0.7217  0.6712  11.00000  0.05    0.89
Q3    1   0.2620  0.1562  0.8969  11.00000  0.05    0.86
Q4    1   0.0814 -0.3574  1.2261  11.00000  0.05    0.85
Q5    1   0.2386  0.2387  0.9399  11.00000  0.05    0.76
;
_shelx_res_checksum     58193
