# Supplementary material for: Crystal structure of (2,2′-bi­pyridine-κ2 N,N′)bis­(3,5-di-tert-butyl-o-benzo­quinonato-κ2 O,O′)ruthenium(II)
Source: Acta Crystallogr E Crystallogr Commun. 2017 Feb 28;73(Pt 3):459–62. doi: 10.1107/S205698901700281X (PMC5347077; doi:10.1107/S205698901700281X)
Supplement: Supplementary file 2 [file e-73-00459-Isup2.hkl]

data_I                                                                          
_shelx_title ' 30julbm in P -1'                                                 
_shelx_refln_list_code          4                                               
_shelx_F_calc_maximum      203.60                                               
_exptl_crystal_F_000       732.00                                               
_reflns_d_resolution_high  0.8393                                               
                                                                                
loop_                                                                           
 _space_group_symop_operation_xyz                                               
 'x, y, z'                                                                      
 '-x, -y, -z'                                                                   
                                                                                
_cell_length_a    10.1250                                                       
_cell_length_b    10.3250                                                       
_cell_length_c    17.4190                                                       
_cell_angle_alpha  76.583                                                       
_cell_angle_beta   83.238                                                       
_cell_angle_gamma  85.777                                                       
                                                                                
_shelx_F_squared_multiplier     1.000                                           
                                                                                
loop_                                                                           
 _refln_index_h                                                                 
 _refln_index_k                                                                 
 _refln_index_l                                                                 
 _refln_F_squared_calc                                                          
 _refln_F_squared_meas                                                          
 _refln_F_squared_sigma                                                         
 _refln_observed_status                                                         
   2   0   0      23014.81      28584.07       594.95 o                         
   3   0   0          3.63         -3.43         8.58 o                         
   4   0   0        260.02        266.39        17.18 o                         
   5   0   0       2821.13       3135.79        69.58 o                         
   6   0   0       1394.66       1312.75        45.88 o                         
   7   0   0       1422.27       1309.74       144.38 o                         
   8   0   0       1988.80       2153.47       105.73 o                         
   9   0   0        307.87        424.30        62.19 o                         
  10   0   0       1149.37       1264.04        92.10 o                         
  11   0   0        472.10        536.88        77.69 o                         
 -11   1   0         50.92         48.00        56.60 o                         
 -10   1   0         15.99        -43.36        43.36 o                         
  -9   1   0         64.49         87.85        42.19 o                         
  -8   1   0        689.09        656.97        67.19 o                         
  -7   1   0        608.97        614.17        40.25 o                         
  -6   1   0       1987.42       2150.80        84.65 o                         
  -5   1   0       1143.88       1070.19        39.65 o                         
  -4   1   0       2549.97       2960.40        64.42 o                         
  -3   1   0       3542.38       2180.03        69.10 o                         
  -2   1   0        135.97        124.82        24.22 o                         
  -1   1   0      33386.16      36810.62       762.96 o                         
   0   1   0         32.43         47.81         8.35 o                         
   1   1   0       8968.80      10579.12       227.90 o                         
   2   1   0       1735.90       1552.05        53.17 o                         
   3   1   0       6995.10       8234.46       195.70 o                         
   4   1   0        165.80        289.88        33.03 o                         
   5   1   0        357.07        368.26        40.54 o                         
   6   1   0       2546.77       2903.84       110.11 o                         
   7   1   0       1281.28       1296.98        78.56 o                         
   8   1   0       1542.55       1494.02        90.67 o                         
   9   1   0       1416.36       1554.91        95.22 o                         
  10   1   0       1362.44       1235.87        92.40 o                         
  11   1   0        335.64        315.18        71.74 o                         
 -11   2   0        245.64        237.19        62.37 o                         
 -10   2   0       1706.12       1787.98       104.34 o                         
  -9   2   0        624.70        792.65        71.27 o                         
  -8   2   0        327.24        421.56        47.92 o                         
  -7   2   0         94.54         52.91        27.28 o                         
  -6   2   0       1894.93       1864.02        70.27 o                         
  -5   2   0        168.33         90.44        20.89 o                         
  -4   2   0        946.42       1000.67        58.25 o                         
  -3   2   0         59.86        110.85        28.91 o                         
  -2   2   0       9056.16       9437.65       219.35 o                         
  -1   2   0        841.78        780.80        60.81 o                         
   0   2   0      41453.26      43392.87       631.72 o                         
   1   2   0       1905.56       2280.78        70.14 o                         
   2   2   0       1397.83       1248.11        53.86 o                         
   3   2   0        411.67        467.70        40.32 o                         
   4   2   0          1.80         12.07        20.57 o                         
   5   2   0       2078.54       2382.50        94.27 o                         
   6   2   0       3220.31       3547.10       125.56 o                         
   7   2   0       1238.61       1243.77        78.99 o                         
   8   2   0       1284.58       1260.65        85.63 o                         
   9   2   0       1000.50        825.03        75.65 o                         
  10   2   0         12.17          3.78        47.74 o                         
  11   2   0        435.09        385.93        77.91 o                         
 -11   3   0        694.79        547.38        74.61 o                         
 -10   3   0        784.85        830.93        73.74 o                         
  -8   3   0        382.33        340.07        51.67 o                         
  -7   3   0       1158.45       1204.09        69.86 o                         
  -6   3   0        958.07        948.77        48.41 o                         
  -4   3   0        150.56        176.73        40.19 o                         
  -3   3   0        603.89        555.11        51.82 o                         
  -2   3   0       1433.85       1399.12        69.18 o                         
  -1   3   0       7664.85       7217.04       124.13 o                         
   0   3   0       3220.23       2954.37        83.77 o                         
   1   3   0       5673.14       6243.54       107.65 o                         
   2   3   0         52.98         48.22        14.42 o                         
   3   3   0        971.86        930.32        52.08 o                         
   4   3   0         86.94         26.39        23.96 o                         
   5   3   0        241.94        270.74        39.93 o                         
   6   3   0       1909.77       1838.59        90.28 o                         
   7   3   0        560.98        531.02        59.16 o                         
   8   3   0       1083.25       1072.46        81.99 o                         
   9   3   0       1032.31        991.78        83.51 o                         
  10   3   0        279.07        286.10        66.23 o                         
  11   3   0         20.61        -14.67        59.98 o                         
 -11   4   0        486.71        436.84        65.41 o                         
  -9   4   0        147.00        106.96        38.22 o                         
  -8   4   0        449.23        498.31        46.54 o                         
  -7   4   0         85.05         50.74        31.52 o                         
  -6   4   0       2754.02       3010.87        89.17 o                         
  -5   4   0        209.52        230.64        52.04 o                         
  -4   4   0       4561.53       4454.20       144.83 o                         
  -3   4   0       1527.54       1414.86        76.00 o                         
  -2   4   0       5118.20       5348.59       104.97 o                         
  -1   4   0       4498.37       4588.44        91.60 o                         
   0   4   0       1095.13        865.95        38.07 o                         
   1   4   0        236.91        288.18        23.95 o                         
   2   4   0       1067.52        932.48        37.25 o                         
   3   4   0        178.94        186.20        21.13 o                         
   4   4   0          1.71         -1.04        23.74 o                         
   5   4   0         54.91         95.18        35.94 o                         
   7   4   0        700.42        703.80        69.18 o                         
   8   4   0        144.09        179.03        50.39 o                         
   9   4   0        184.38        228.73        59.46 o                         
  10   4   0         10.75        -24.31        51.65 o                         
  11   4   0         66.11         48.83        65.15 o                         
  -9   5   0        230.24        204.47        42.33 o                         
  -8   5   0         47.70         29.12        31.85 o                         
  -7   5   0       1445.66       1375.47        66.86 o                         
  -6   5   0        415.75        416.55       134.18 o                         
  -5   5   0       4820.77       4582.76       161.41 o                         
  -4   5   0          0.64         45.83        46.92 o                         
  -3   5   0       2561.41       2366.14       104.08 o                         
  -2   5   0       1991.42       1864.82        68.08 o                         
  -1   5   0       3957.43       4169.46        92.61 o                         
   0   5   0       2734.53       2537.46        66.45 o                         
   1   5   0       3889.16       3957.58        87.00 o                         
   2   5   0        750.72        761.44        39.42 o                         
   3   5   0       1247.36       1122.41        44.63 o                         
   4   5   0         33.26         55.51        32.07 o                         
   5   5   0        580.45        506.72        57.64 o                         
   6   5   0       1102.67       1202.67        81.68 o                         
   7   5   0        913.06       1060.26        81.03 o                         
   8   5   0        680.71        775.63        76.60 o                         
   9   5   0          0.85        -45.49        45.49 o                         
  10   5   0        244.11        281.07        76.30 o                         
  11   5   0          0.41        -21.66        73.44 o                         
 -10   6   0         46.47         12.80        56.12 o                         
  -9   6   0         14.48         -1.70        35.01 o                         
  -8   6   0        335.03        413.32        59.40 o                         
  -7   6   0         18.60        -31.01        31.01 o                         
  -6   6   0       2299.53       2416.26        88.20 o                         
  -5   6   0        151.94        102.25        59.81 o                         
  -4   6   0       3503.03       3497.15       143.40 o                         
  -3   6   0         58.84         38.04        31.32 o                         
  -2   6   0       2262.95       2286.75        71.90 o                         
  -1   6   0       1027.61        827.81        47.25 o                         
   0   6   0        508.41        506.08        38.66 o                         
   1   6   0       1526.20       1448.57        80.27 o                         
   2   6   0       2329.96       2416.11        69.49 o                         
   3   6   0       1002.11        977.40        70.46 o                         
   4   6   0        412.33        456.98        56.90 o                         
   5   6   0       1313.97       1350.36        86.11 o                         
   6   6   0        737.05        758.36        75.61 o                         
   7   6   0        929.95        926.85        80.42 o                         
   8   6   0         18.88         52.43        50.43 o                         
   9   6   0        725.42        750.90        88.89 o                         
  10   6   0         47.94        -47.05        62.11 o                         
  -9   7   0        348.57        436.91        57.94 o                         
  -8   7   0        142.32        160.31        42.74 o                         
  -7   7   0        461.22        469.89        52.07 o                         
  -6   7   0        139.52        131.91        38.53 o                         
  -4   7   0        198.15        221.52        68.92 o                         
  -3   7   0       2548.81       2521.94        91.38 o                         
  -2   7   0        467.66        472.85        46.83 o                         
  -1   7   0        669.54        740.81        52.79 o                         
   0   7   0       1096.84       1093.47        87.54 o                         
   1   7   0       1581.93       1644.24        98.96 o                         
   2   7   0        654.15        704.89        50.37 o                         
   3   7   0       1087.43       1011.71        55.62 o                         
   4   7   0        532.93        486.40        61.72 o                         
   5   7   0       2906.16       2688.74       124.35 o                         
   6   7   0        371.75        340.66        62.80 o                         
   7   7   0        965.20       1028.93        89.36 o                         
   8   7   0       1552.84       1622.66       115.58 o                         
   9   7   0          0.13         72.39        68.23 o                         
  10   7   0        217.89        284.54        86.24 o                         
  -8   8   0        486.52        487.11        60.19 o                         
  -7   8   0          7.97        -26.36        38.06 o                         
  -6   8   0        982.78        957.59        64.33 o                         
  -4   8   0        510.20        531.28        81.73 o                         
  -3   8   0         59.51         30.01        40.26 o                         
  -2   8   0        263.74        196.94        44.74 o                         
  -1   8   0        526.28        579.55        54.92 o                         
   0   8   0       1370.76       1552.49        71.03 o                         
   1   8   0        528.32        543.76        50.61 o                         
   2   8   0       1933.49       2025.35        76.62 o                         
   3   8   0         71.90         44.83        46.09 o                         
   4   8   0        818.21        697.16        75.61 o                         
   5   8   0        106.01         60.46        48.09 o                         
   6   8   0         25.72        -44.57        44.57 o                         
   7   8   0       1088.14        978.32        93.14 o                         
   8   8   0         22.89          8.51        62.72 o                         
   9   8   0        416.31        363.49        90.62 o                         
  -7   9   0        576.21        736.56        66.70 o                         
  -6   9   0        132.61        168.15        44.82 o                         
  -5   9   0       1727.93       1821.26        87.24 o                         
  -3   9   0        458.28        509.41        92.58 o                         
  -2   9   0         23.19        -34.60        39.12 o                         
  -1   9   0        460.41        587.70        57.51 o                         
   0   9   0        149.27        139.93        43.00 o                         
   1   9   0        640.94        730.57        58.30 o                         
   2   9   0        432.81        403.72        49.36 o                         
   3   9   0        505.59        561.10        73.87 o                         
   4   9   0        227.34        284.41        65.10 o                         
   5   9   0        211.08        238.32        64.28 o                         
   6   9   0        237.79        249.39        72.61 o                         
   7   9   0          0.52        -55.99        55.99 o                         
   8   9   0        288.01        334.45        90.45 o                         
  -6  10   0        652.90        703.68        68.35 o                         
  -5  10   0         23.89         19.41        38.52 o                         
  -4  10   0        322.57        313.88        51.91 o                         
  -3  10   0         46.51         51.30        62.89 o                         
  -2  10   0        194.36        215.32        68.62 o                         
  -1  10   0         13.37        -16.74        41.92 o                         
   0  10   0       1368.04       1533.16        79.48 o                         
   1  10   0        673.72        689.08        60.20 o                         
   2  10   0        206.23        283.28        67.66 o                         
   3  10   0        279.94        303.68        69.88 o                         
   4  10   0         74.09         11.72        57.16 o                         
   5  10   0        223.77        248.39        72.70 o                         
   6  10   0        113.23        159.20        71.01 o                         
   7  10   0        191.44         93.49        73.83 o                         
  -4  11   0         61.43         15.52        47.09 o                         
  -3  11   0         47.66          9.24        33.46 o                         
  -2  11   0        136.54        125.97        39.98 o                         
  -1  11   0        205.26        216.58        79.43 o                         
   0  11   0        336.40        372.69        81.16 o                         
   1  11   0        291.39        397.08        81.20 o                         
   2  11   0        151.76        135.93        69.44 o                         
   3  11   0        140.24        124.09        68.44 o                         
   4  11   0         46.75        -56.03        60.63 o                         
   5  11   0         69.55         54.56        70.40 o                         
  -4 -11   1         26.10        -28.65        63.93 o                         
  -3 -11   1        333.22        394.91        84.59 o                         
  -2 -11   1          8.76        -49.00        63.67 o                         
  -1 -11   1        866.66        955.09        74.60 o                         
   0 -11   1         25.50         -0.31        46.82 o                         
   1 -11   1       1001.29       1147.04        80.15 o                         
   2 -11   1          1.23        -57.77        57.77 o                         
   3 -11   1        276.95        341.96        82.29 o                         
  -6 -10   1        337.43        319.78        78.95 o                         
  -5 -10   1         80.09         56.08        62.54 o                         
  -4 -10   1        315.05        319.05        73.61 o                         
  -3 -10   1          4.15         14.24        58.25 o                         
  -2 -10   1        390.70        422.26        76.78 o                         
  -1 -10   1          5.66        -15.11        40.15 o                         
   0 -10   1       1951.68       2113.63        90.31 o                         
   1 -10   1          7.46         -4.28        47.18 o                         
   2 -10   1        593.16        798.65        68.79 o                         
   3 -10   1         43.88         -4.44        53.30 o                         
  -8  -9   1        154.94         60.63        69.05 o                         
  -7  -9   1        270.94        386.36        80.94 o                         
  -6  -9   1         72.41         44.40        61.59 o                         
  -5  -9   1        617.21        636.44        83.68 o                         
  -4  -9   1        136.40         85.33        54.95 o                         
  -3  -9   1        224.68        228.68        61.85 o                         
  -2  -9   1        201.53        232.23        44.10 o                         
  -1  -9   1       1346.47       1480.77        72.25 o                         
   0  -9   1         64.27         19.92        83.51 o                         
   1  -9   1       1429.74       1395.34        91.01 o                         
   2  -9   1         17.51        -39.65        39.65 o                         
   3  -9   1        531.67        577.32        61.04 o                         
   4  -9   1        463.39        569.52        93.31 o                         
   6  -9   1        617.28        755.81        61.33 o                         
   7  -9   1        404.41        479.33        56.26 o                         
  -9  -8   1        197.60        239.88        87.06 o                         
  -8  -8   1         84.08         18.01        65.32 o                         
  -7  -8   1       1233.04       1228.06       101.47 o                         
  -6  -8   1        301.75        254.68        64.02 o                         
  -5  -8   1        338.64        343.40        63.15 o                         
  -4  -8   1        364.72        442.35        67.62 o                         
  -3  -8   1         69.72         70.92        51.56 o                         
  -2  -8   1       1652.16       1609.25        70.90 o                         
  -1  -8   1         42.80         26.31        36.80 o                         
   0  -8   1       1770.85       1872.94        77.23 o                         
   1  -8   1         68.69         89.90        70.05 o                         
   2  -8   1         45.01         87.77        40.20 o                         
   3  -8   1         83.35         41.00        40.89 o                         
   4  -8   1        302.55        353.07        76.60 o                         
   5  -8   1          0.86        -13.80        64.41 o                         
   7  -8   1        321.25        349.57        59.00 o                         
   8  -8   1        321.78        375.66        71.83 o                         
  -9  -7   1        152.37        241.75        74.61 o                         
  -8  -7   1       1000.71        927.76        94.31 o                         
  -7  -7   1       1602.90       1471.45       106.03 o                         
  -6  -7   1          6.35        -40.93        40.93 o                         
  -5  -7   1       2155.47       2170.18       112.71 o                         
  -4  -7   1          0.07         -2.69        40.58 o                         
  -3  -7   1       1143.64       1211.40       115.19 o                         
  -2  -7   1        236.81        261.20        48.44 o                         
  -1  -7   1       1603.93       1493.76        64.59 o                         
   0  -7   1         67.57         75.38        35.46 o                         
   1  -7   1       2302.90       2300.32        78.84 o                         
   2  -7   1        418.56        420.68        45.80 o                         
   3  -7   1        835.62        800.22       135.98 o                         
   4  -7   1          3.59        -16.88        56.42 o                         
   5  -7   1        228.73        253.38        70.88 o                         
   6  -7   1       1216.51       1131.49        99.48 o                         
   7  -7   1         68.23         51.68        36.12 o                         
   8  -7   1        211.31        251.66        44.11 o                         
   9  -7   1         58.61         39.83        41.74 o                         
 -10  -6   1        289.00        261.32        78.51 o                         
  -9  -6   1        150.89        230.38        68.75 o                         
  -8  -6   1        698.89        763.44        83.72 o                         
  -7  -6   1        212.92        188.28        54.25 o                         
  -6  -6   1       3325.19       3419.63       141.62 o                         
  -5  -6   1        644.87        615.79        68.31 o                         
  -4  -6   1       1781.12       1768.50        92.92 o                         
  -3  -6   1        512.29        533.30        39.68 o                         
  -2  -6   1       2089.58       2052.33        99.54 o                         
  -1  -6   1         92.97        128.57        28.18 o                         
   0  -6   1       1974.14       2002.18        65.04 o                         
   1  -6   1       1341.66       1354.57        56.91 o                         
   2  -6   1       2756.01       2674.58        79.10 o                         
   3  -6   1        772.65        753.20        51.84 o                         
   4  -6   1       1005.77        967.34        86.98 o                         
   5  -6   1        435.20        387.01        72.61 o                         
   6  -6   1        128.87         29.64        58.85 o                         
   8  -6   1          6.35        -15.94        30.25 o                         
   9  -6   1        414.86        545.70        54.32 o                         
  10  -6   1          0.25        -18.23        44.57 o                         
 -10  -5   1        196.79        205.85        75.61 o                         
  -9  -5   1        621.47        627.81        85.72 o                         
  -8  -5   1        436.05        373.17        67.40 o                         
  -7  -5   1       1707.18       1659.17        98.00 o                         
  -6  -5   1        163.40        286.28        50.69 o                         
  -5  -5   1       1770.66       1808.64        92.14 o                         
  -4  -5   1          0.03          1.48        19.36 o                         
  -3  -5   1       2886.18       2574.74        66.40 o                         
  -2  -5   1         93.82         75.19        21.36 o                         
  -1  -5   1       5994.32       6362.87       121.67 o                         
   0  -5   1       1790.64       1780.51        57.66 o                         
   1  -5   1       9417.92       9550.19       325.71 o                         
   2  -5   1        827.04        819.97        44.77 o                         
   3  -5   1       1765.41       1662.80        58.89 o                         
   4  -5   1       1329.97       1319.33        89.80 o                         
   5  -5   1        309.36        375.12        64.97 o                         
   6  -5   1       2259.73       2233.76       120.35 o                         
   8  -5   1        101.74        150.34        39.93 o                         
   9  -5   1         53.25         16.50        32.58 o                         
 -11  -4   1         89.47         64.02        68.88 o                         
 -10  -4   1        124.60        208.24        65.19 o                         
  -9  -4   1        102.29        144.75        54.08 o                         
  -8  -4   1       1003.80        917.08        78.86 o                         
  -7  -4   1         23.17         12.02        35.68 o                         
  -6  -4   1       1936.87       1908.29        96.31 o                         
  -5  -4   1         58.82         76.99        34.24 o                         
  -4  -4   1       1509.74       1519.46        75.52 o                         
  -3  -4   1        432.39        459.49        34.74 o                         
  -2  -4   1       1572.15       1811.96        50.64 o                         
  -1  -4   1       1798.67       1842.92        51.56 o                         
   0  -4   1       8842.69       8782.74       150.59 o                         
   1  -4   1       3512.33       3263.62        73.30 o                         
   2  -4   1       8178.99       8164.16       145.30 o                         
   3  -4   1       3291.26       3502.14       120.74 o                         
   4  -4   1        411.65        405.11        52.21 o                         
   5  -4   1       1663.20       1593.72        91.49 o                         
   6  -4   1        345.78        324.34        62.76 o                         
   8  -4   1         56.08         23.50        28.78 o                         
   9  -4   1       1126.46       1108.72        62.75 o                         
  11  -4   1        558.07        391.35        61.41 o                         
 -11  -3   1        251.47        224.78        71.87 o                         
  -9  -3   1       2153.47       2073.74       118.62 o                         
  -8  -3   1          8.56          3.91        36.15 o                         
  -7  -3   1       1385.31       1560.43        91.62 o                         
  -6  -3   1        327.74        417.61        51.43 o                         
  -5  -3   1       2375.19       2615.00       102.91 o                         
  -4  -3   1        367.05        375.69        42.06 o                         
  -3  -3   1        755.74        499.46        70.42 o                         
  -2  -3   1        140.71        107.87        16.53 o                         
  -1  -3   1       5279.89       5205.59        94.07 o                         
   0  -3   1       4010.40       3252.17        66.53 o                         
   1  -3   1       5298.85       5715.89       102.31 o                         
   2  -3   1       4660.41       5210.04        98.92 o                         
   3  -3   1        994.42        966.17        61.41 o                         
   4  -3   1       1499.92       1348.37        72.92 o                         
   5  -3   1        145.71        167.66        41.97 o                         
   6  -3   1        782.75        729.24        70.57 o                         
   7  -3   1          3.69        -35.03        35.03 o                         
   8  -3   1        921.87       1013.81        58.03 o                         
  10  -3   1       1143.50        942.69        77.82 o                         
  11  -3   1         48.64        107.51        50.61 o                         
 -11  -2   1         73.88         60.37        60.89 o                         
 -10  -2   1       1357.03       1434.52       100.21 o                         
  -9  -2   1        321.19        302.81        60.81 o                         
  -8  -2   1       3003.82       3118.73       131.33 o                         
  -7  -2   1         30.65        -20.40        28.04 o                         
  -6  -2   1       5109.45       5298.98       164.45 o                         
  -5  -2   1        397.34        447.86        46.66 o                         
  -4  -2   1       6151.03       7268.86       190.23 o                         
  -3  -2   1         85.45         49.78        21.92 o                         
  -2  -2   1       4406.29       4937.23        86.17 o                         
  -1  -2   1       3049.85       3879.34        70.72 o                         
   0  -2   1       7073.50       7331.72       151.49 o                         
   1  -2   1      18039.79      19440.78       453.44 o                         
   2  -2   1       4562.58       4878.98       128.17 o                         
   3  -2   1       1594.89       1308.83        60.81 o                         
   4  -2   1         88.92         55.03        27.26 o                         
   5  -2   1        214.98        190.79        38.50 o                         
   7  -2   1       1891.97       1934.35        65.37 o                         
   8  -2   1          1.66        -20.40        20.40 o                         
   9  -2   1       1999.73       2047.18       104.12 o                         
  10  -2   1        183.05        172.39        51.52 o                         
  11  -2   1       1047.11       1001.37        82.72 o                         
 -11  -1   1       1111.84       1132.27        98.74 o                         
 -10  -1   1        407.33        433.15        69.49 o                         
  -9  -1   1       1906.03       1883.12       104.69 o                         
  -8  -1   1         45.06         26.04        34.42 o                         
  -7  -1   1       3092.74       3457.22       133.07 o                         
  -6  -1   1        390.65        437.75        48.57 o                         
  -5  -1   1      11921.49      14842.80       237.09 o                         
  -4  -1   1         31.97         64.19        22.87 o                         
  -3  -1   1       1276.17       1733.56        65.54 o                         
  -2  -1   1       2389.32       2126.72        43.20 o                         
  -1  -1   1        134.34        457.22        35.63 o                         
   0  -1   1       4002.32       5788.63       129.90 o                         
   1  -1   1       2379.42       3147.94        79.69 o                         
   2  -1   1         11.81         64.23        22.27 o                         
   3  -1   1        478.44        353.51        34.50 o                         
   5  -1   1        133.99        232.03        36.85 o                         
   6  -1   1        826.07        977.02        64.93 o                         
   7  -1   1        253.43        318.64        26.42 o                         
   8  -1   1       2162.86       2477.29       112.32 o                         
   9  -1   1         32.91         47.61        39.58 o                         
  10  -1   1         38.08         41.62        44.44 o                         
  11  -1   1         22.91         71.53        54.86 o                         
 -11   0   1         86.39        164.49        61.98 o                         
 -10   0   1       2456.36       2554.55       130.81 o                         
  -9   0   1          7.65        -34.46        34.46 o                         
  -8   0   1       2571.48       2841.65       124.95 o                         
  -7   0   1        120.85        167.75        41.75 o                         
  -6   0   1       2505.38       2786.17        71.63 o                         
  -5   0   1        133.64        112.24        20.06 o                         
  -4   0   1       1663.54       2016.56        50.37 o                         
  -3   0   1       1045.45       1215.46        36.09 o                         
  -2   0   1       8199.40      12059.23       185.32 o                         
  -1   0   1      12355.98      16821.73       357.02 o                         
   2   0   1        213.90        229.73        28.97 o                         
   3   0   1       1837.19       2221.68       121.85 o                         
   4   0   1         86.66         43.35        15.63 o                         
   5   0   1        692.98        561.66        55.33 o                         
   6   0   1          9.73        -12.25        12.25 o                         
   7   0   1       2975.89       3161.68        79.19 o                         
   8   0   1         16.43         26.08        36.15 o                         
   9   0   1        113.95        111.46        43.84 o                         
  10   0   1          2.80         -2.30        41.62 o                         
  11   0   1        392.92        389.44        72.26 o                         
  12   0   1        122.09        188.02        66.58 o                         
 -11   1   1        508.87        655.02        86.50 o                         
 -10   1   1         97.93        -16.54        47.00 o                         
  -9   1   1         58.08         75.95        44.92 o                         
  -8   1   1        194.58        151.47        47.74 o                         
  -7   1   1       1815.46       1818.54        79.40 o                         
  -6   1   1        104.46        103.38        35.98 o                         
  -5   1   1       8413.47       9908.47       236.41 o                         
  -4   1   1        207.62        267.18        30.25 o                         
  -3   1   1       4688.19       5751.71       102.11 o                         
  -2   1   1      12326.31      14051.87       221.27 o                         
  -1   1   1       6412.82       9033.74       143.97 o                         
   0   1   1       8669.09      10630.45       197.37 o                         
   1   1   1       7307.06       6984.14       154.03 o                         
   2   1   1         63.06        337.58        29.25 o                         
   3   1   1       1150.67       1241.34        52.26 o                         
   4   1   1        748.85        744.39        47.05 o                         
   5   1   1        126.78        159.89        30.38 o                         
   6   1   1       4783.74       5900.13       172.96 o                         
   7   1   1        183.43        201.86        41.58 o                         
   8   1   1       3039.96       3258.87       130.99 o                         
   9   1   1          0.57         21.74        38.02 o                         
  10   1   1        855.05        881.10        80.77 o                         
  11   1   1          4.18        -49.04        49.04 o                         
  12   1   1        470.23        336.36        80.08 o                         
 -11   2   1         41.77         39.15        49.48 o                         
 -10   2   1        674.86        668.43        71.40 o                         
  -9   2   1         18.80         15.15        41.71 o                         
  -8   2   1         92.45         36.80        38.00 o                         
  -7   2   1         11.26        -13.54        35.03 o                         
  -6   2   1       1869.76       1970.83        84.03 o                         
  -5   2   1         19.19         61.59        18.50 o                         
  -4   2   1       4125.06       4150.25        86.92 o                         
  -3   2   1        282.49        238.40        21.49 o                         
  -2   2   1       5819.13       6690.34       117.62 o                         
  -1   2   1         12.01         62.50        21.61 o                         
   0   2   1       6105.44       5355.64       106.40 o                         
   1   2   1       2673.54       3169.51        84.68 o                         
   2   2   1       3941.30       4364.79       113.93 o                         
   3   2   1         83.33        137.28        24.09 o                         
   4   2   1        228.24        215.10        31.64 o                         
   5   2   1       2054.75       2288.10        90.62 o                         
   6   2   1       1818.81       1867.89        87.06 o                         
   7   2   1       2759.90       3124.20       123.22 o                         
   8   2   1          3.81          2.65        36.24 o                         
   9   2   1        728.21        862.61        76.21 o                         
  10   2   1        469.89        369.61        65.67 o                         
  11   2   1        622.74        621.91        84.94 o                         
 -11   3   1       1080.26       1083.18        91.79 o                         
 -10   3   1          0.81          6.90        43.05 o                         
  -8   3   1        138.82         96.27        49.30 o                         
  -7   3   1       2481.93       2592.95        82.30 o                         
  -6   3   1        486.94        426.33        38.17 o                         
  -5   3   1       2251.46       2109.65        63.76 o                         
  -4   3   1       2545.69       2653.86        73.98 o                         
  -2   3   1        422.23        421.65        47.00 o                         
  -1   3   1       1202.16       1184.89        44.40 o                         
   0   3   1       1902.65       1563.65        44.74 o                         
   1   3   1        609.32        548.96        28.52 o                         
   2   3   1        278.08        166.90        20.14 o                         
   3   3   1          2.56         -0.65        18.88 o                         
   4   3   1        411.00        612.70        50.26 o                         
   5   3   1        643.53        628.15        52.17 o                         
   6   3   1       5915.37       6708.49       195.48 o                         
   7   3   1         63.72         26.17        33.38 o                         
   8   3   1       1950.35       2239.58       111.63 o                         
   9   3   1          0.31         11.02        40.36 o                         
  10   3   1        309.46        358.76        68.71 o                         
  11   3   1        249.38        219.92        68.31 o                         
 -11   4   1        197.94        243.66        57.72 o                         
  -9   4   1         62.92         -5.90        47.09 o                         
  -8   4   1        537.57        664.74        70.40 o                         
  -7   4   1        275.59        295.62        56.21 o                         
  -6   4   1       1899.53       2026.42        73.15 o                         
  -5   4   1       1171.61       1126.81        54.71 o                         
  -4   4   1       4631.80       4667.24       105.81 o                         
  -3   4   1         26.64        -22.35        31.51 o                         
  -2   4   1        227.61        282.20        28.38 o                         
  -1   4   1       2296.39       2247.96        59.35 o                         
   0   4   1       1493.06       1479.28        46.73 o                         
   1   4   1       3275.28       2971.59        66.31 o                         
   2   4   1       1831.63       1428.49        43.20 o                         
   3   4   1       1016.99        891.65        56.64 o                         
   4   4   1        511.99        515.83        49.61 o                         
   5   4   1       1018.26       1014.91        65.06 o                         
   6   4   1         55.11         59.24        35.59 o                         
   7   4   1       1936.53       2054.43       104.21 o                         
   8   4   1          1.62         26.56        39.15 o                         
   9   4   1        231.04        279.99        61.93 o                         
  10   4   1         89.70         99.13        56.16 o                         
  11   4   1        111.88        204.25        72.48 o                         
  -9   5   1        677.56        778.07        87.24 o                         
  -8   5   1        152.96        139.92        37.81 o                         
  -7   5   1       2316.30       2428.56       124.48 o                         
  -6   5   1       2100.31       2085.87        77.96 o                         
  -5   5   1       7098.77       8018.87       215.47 o                         
  -3   5   1        873.17        746.95        68.10 o                         
  -2   5   1         59.93         12.80        33.57 o                         
  -1   5   1         47.68         57.60        24.01 o                         
   0   5   1       2595.75       2293.05       118.01 o                         
   1   5   1        762.44        610.74        37.58 o                         
   2   5   1       3283.02       3534.66        79.38 o                         
   3   5   1        396.41        360.50        35.85 o                         
   4   5   1       1482.68       1439.16        77.78 o                         
   5   5   1        447.10        495.39        56.77 o                         
   6   5   1       2178.69       2407.93       110.72 o                         
   7   5   1          2.52        -36.33        36.33 o                         
   8   5   1        261.52        303.77        59.59 o                         
   9   5   1        223.22        279.46        62.98 o                         
  10   5   1        243.15        343.27        77.17 o                         
  11   5   1        118.24         72.83        73.96 o                         
 -10   6   1        166.69        175.52        69.49 o                         
  -9   6   1         31.12         31.60        52.47 o                         
  -8   6   1        536.72        630.20        56.90 o                         
  -7   6   1        426.77        386.24        57.55 o                         
  -6   6   1       1799.86       1664.69       136.95 o                         
  -5   6   1       1049.11        930.33        56.49 o                         
  -3   6   1        595.44        581.34        46.65 o                         
  -2   6   1        566.38        596.94        45.07 o                         
  -1   6   1         91.47        105.04        29.44 o                         
   0   6   1          4.41         14.24        24.04 o                         
   1   6   1       3112.90       3110.58        88.34 o                         
   2   6   1       1793.00       1622.36        53.59 o                         
   3   6   1       6043.24       6288.95       124.30 o                         
   4   6   1        272.26        297.48        50.95 o                         
   5   6   1       1871.75       1861.90        97.39 o                         
   6   6   1        207.72        192.23        53.60 o                         
   7   6   1        887.26        977.50        81.25 o                         
   8   6   1        213.54        157.07        56.94 o                         
  10   6   1         12.52        -54.95        58.20 o                         
  -9   7   1        505.82        514.09        86.15 o                         
  -8   7   1         89.11        125.26        41.79 o                         
  -7   7   1        325.54        323.34        49.08 o                         
  -6   7   1        705.55        797.02        57.33 o                         
  -5   7   1       2075.75       2219.95        85.54 o                         
  -4   7   1        505.40        442.53        89.36 o                         
  -3   7   1        823.54        846.64        76.43 o                         
  -2   7   1        100.14        163.52        38.62 o                         
  -1   7   1        202.58        163.80        37.20 o                         
   0   7   1       1558.57       1546.62        64.95 o                         
   1   7   1         44.73         79.77        45.96 o                         
   2   7   1       3493.51       3698.66        95.41 o                         
   3   7   1         29.96        109.33        43.18 o                         
   4   7   1       3037.20       2946.68       124.00 o                         
   5   7   1        194.73        161.02        51.56 o                         
   6   7   1       1300.80       1154.14        90.23 o                         
   7   7   1         32.79        -24.87        47.09 o                         
   8   7   1       1223.48       1284.78       103.56 o                         
   9   7   1        442.91        499.34        87.58 o                         
  10   7   1        258.57        335.32        92.19 o                         
  -8   8   1        462.00        496.45        68.97 o                         
  -7   8   1         98.13        147.14        46.21 o                         
  -6   8   1        636.28        634.26        82.03 o                         
  -5   8   1        373.76        417.61        48.77 o                         
  -4   8   1         84.99         42.07        34.76 o                         
  -3   8   1        148.63        159.94        58.59 o                         
  -2   8   1         88.64         52.65        54.47 o                         
  -1   8   1          1.32        -13.60        68.12 o                         
   0   8   1        469.58        608.90       103.14 o                         
   1   8   1       1246.91       1245.73        65.39 o                         
   2   8   1        455.37        483.87        48.45 o                         
   3   8   1       3163.47       3000.15       129.08 o                         
   4   8   1       1166.87       1180.14        88.58 o                         
   5   8   1        203.53        172.96        55.64 o                         
   6   8   1         26.90         -8.38        47.74 o                         
   7   8   1        782.90        708.27        87.28 o                         
   8   8   1        156.72        136.72        69.01 o                         
   9   8   1        478.96        486.10        96.18 o                         
  -7   9   1         10.03         34.50        46.37 o                         
  -6   9   1        487.76        679.32        76.45 o                         
  -5   9   1        312.53        308.58        58.48 o                         
  -4   9   1         62.38         36.84        36.46 o                         
  -3   9   1         61.03         15.16        29.34 o                         
  -2   9   1        174.95        151.78        57.98 o                         
  -1   9   1         71.63        147.22        60.07 o                         
   0   9   1        117.58         75.39        54.08 o                         
   1   9   1          0.19        -38.80        49.87 o                         
   2   9   1       1410.88       1399.54        96.92 o                         
   3   9   1        556.85        536.10        71.05 o                         
   4   9   1        107.15        113.32        54.51 o                         
   5   9   1         67.22         64.19        55.42 o                         
   6   9   1        230.86        156.46        69.49 o                         
   7   9   1        275.94        201.78        72.09 o                         
   8   9   1        291.40        239.06        78.73 o                         
  -6  10   1        348.51        426.15        86.91 o                         
  -5  10   1        158.07        188.46        48.40 o                         
  -4  10   1        166.21        192.49        47.31 o                         
  -3  10   1        201.59        224.04        38.83 o                         
  -2  10   1        502.73        432.44        44.30 o                         
  -1  10   1          0.98         -9.15        32.68 o                         
   0  10   1        733.65        783.84        48.63 o                         
   1  10   1       1403.86       1437.80        90.31 o                         
   2  10   1         78.61         71.48        58.46 o                         
   3  10   1        764.01        744.78        85.28 o                         
   4  10   1         81.86         88.11        59.72 o                         
   5  10   1        326.58        306.37        73.65 o                         
   6  10   1          0.54        -20.36        60.11 o                         
   7  10   1        127.17         70.88        74.65 o                         
  -4  11   1        288.90        425.28        85.55 o                         
  -3  11   1        203.25        245.36        41.34 o                         
  -2  11   1        208.96        265.05        43.16 o                         
  -1  11   1         27.11         61.59        33.52 o                         
   0  11   1        743.12        886.03        53.81 o                         
   1  11   1          3.80         18.97        29.51 o                         
   2  11   1        656.33        785.40        97.65 o                         
   3  11   1          0.56          0.74        62.11 o                         
   4  11   1        232.33        210.37        74.87 o                         
   5  11   1          5.84         50.61        67.53 o                         
   0  12   1         82.61         54.98        35.99 o                         
   1  12   1        745.08       1019.12       109.42 o                         
   2  12   1         77.93         84.46        74.65 o                         
  -4 -11   2        228.34        122.26        73.44 o                         
  -3 -11   2        471.64        641.39        91.84 o                         
  -2 -11   2        356.10        354.20        81.07 o                         
  -1 -11   2        448.89        469.74        87.67 o                         
   0 -11   2        716.34        833.30       130.60 o                         
   1 -11   2        530.28        567.89        69.85 o                         
   2 -11   2        242.00        349.18        62.27 o                         
   3 -11   2        157.40        198.57        58.98 o                         
  -6 -10   2        580.14        601.12        93.53 o                         
  -5 -10   2          7.51        -54.86        54.86 o                         
  -4 -10   2        200.26        181.72        69.62 o                         
  -3 -10   2        170.49         23.22        59.81 o                         
  -2 -10   2        189.01        218.44        70.66 o                         
  -1 -10   2        340.20        374.75        54.78 o                         
   0 -10   2       1636.13       1734.00        83.22 o                         
   1 -10   2        320.98        375.68       111.48 o                         
   2 -10   2        259.40        240.31        53.15 o                         
   3 -10   2        173.45        256.23        73.61 o                         
   4 -10   2        143.12        100.56        81.20 o                         
   5 -10   2        139.64        172.83        85.15 o                         
  -7  -9   2        351.50        311.89        77.04 o                         
  -6  -9   2          2.04         47.83        57.03 o                         
  -5  -9   2        386.97        393.13        76.60 o                         
  -4  -9   2        177.67        148.39        57.46 o                         
  -3  -9   2        219.56        152.99        59.07 o                         
  -2  -9   2        319.70        329.25        47.42 o                         
  -1  -9   2        652.27        746.78        59.08 o                         
   0  -9   2         47.56         56.64        39.73 o                         
   1  -9   2        425.45        400.64        51.41 o                         
   2  -9   2        569.22        717.01        61.23 o                         
   3  -9   2        277.67        290.68        52.81 o                         
   4  -9   2        688.40        779.24       107.38 o                         
   5  -9   2         10.17          2.17        73.61 o                         
   6  -9   2       1715.51       2033.42       143.88 o                         
  -8  -8   2        133.82         92.84        70.05 o                         
  -7  -8   2        146.30         84.33        65.10 o                         
  -6  -8   2        531.18        541.00        80.47 o                         
  -5  -8   2          4.02        -45.88        45.88 o                         
  -4  -8   2         34.79         -9.81        47.26 o                         
  -3  -8   2        697.29        677.20        75.48 o                         
  -2  -8   2        679.27        770.74        56.88 o                         
  -1  -8   2        438.39        481.94        51.38 o                         
   0  -8   2       1692.13       1641.73       115.43 o                         
   1  -8   2       1628.42       1662.76        74.89 o                         
   2  -8   2          0.38         -6.04        37.69 o                         
   3  -8   2        218.49        227.83        45.68 o                         
   4  -8   2          0.12        -30.21        57.46 o                         
   5  -8   2       1186.49       1330.14       111.46 o                         
   6  -8   2        123.36        156.38        77.13 o                         
   8  -8   2         26.73         43.92        39.86 o                         
  -9  -7   2        231.95        294.57        82.51 o                         
  -8  -7   2         62.04         71.01        60.72 o                         
  -7  -7   2       2466.09       2529.59       133.03 o                         
  -6  -7   2         31.59        -23.57        43.18 o                         
  -5  -7   2        641.57        627.76        71.01 o                         
  -4  -7   2       1663.72       1438.99        92.58 o                         
  -3  -7   2        451.15        573.73        60.11 o                         
  -2  -7   2        802.46        831.39        53.98 o                         
  -1  -7   2        266.71        319.71        40.96 o                         
   0  -7   2        367.37        424.53        59.14 o                         
   1  -7   2        392.53        413.20        45.33 o                         
   2  -7   2        174.11        164.75        39.66 o                         
   3  -7   2        278.43        317.31        46.83 o                         
   4  -7   2        287.19        268.14        70.96 o                         
   5  -7   2         47.32         21.92        55.99 o                         
   6  -7   2        908.12        831.84        95.48 o                         
   7  -7   2        175.47         30.12        66.54 o                         
   8  -7   2        305.14        348.47        53.60 o                         
   9  -7   2          0.15          3.65        35.55 o                         
 -10  -6   2        593.30        623.42        97.09 o                         
  -9  -6   2         52.50         22.96        58.12 o                         
  -8  -6   2        721.57        805.02        83.59 o                         
  -7  -6   2        318.10        306.03        62.59 o                         
  -6  -6   2       2032.19       1975.96       108.77 o                         
  -5  -6   2       2774.10       2784.32       123.22 o                         
  -4  -6   2       1851.69       1978.82        99.95 o                         
  -3  -6   2        410.25        386.64        63.89 o                         
  -2  -6   2        836.85        851.13        46.59 o                         
  -1  -6   2       1209.31       1058.52        64.86 o                         
   0  -6   2        321.50        346.88        35.90 o                         
   1  -6   2       2461.63       2265.28        71.78 o                         
   2  -6   2         54.56         66.82        30.85 o                         
   3  -6   2       1277.57       1367.45       100.35 o                         
   4  -6   2          0.06        -36.37        50.00 o                         
   5  -6   2       1789.39       1849.35       114.45 o                         
   6  -6   2         27.84         59.03        63.50 o                         
   7  -6   2       1264.12       1183.57       104.51 o                         
   9  -6   2        250.96        288.41        41.88 o                         
 -10  -5   2          4.16         -6.42        63.19 o                         
  -9  -5   2        412.89        410.45        76.13 o                         
  -8  -5   2        117.04         47.26        52.08 o                         
  -7  -5   2       2478.27       2518.18       121.79 o                         
  -6  -5   2       1071.80       1064.78        80.38 o                         
  -5  -5   2       1943.70       2001.74        98.39 o                         
  -4  -5   2        845.40        733.23        41.83 o                         
  -3  -5   2        206.81        271.37        29.28 o                         
  -2  -5   2        252.36        216.42        62.13 o                         
  -1  -5   2         54.62         77.60        23.02 o                         
   0  -5   2       3807.34       3803.55        86.84 o                         
   1  -5   2          5.24         25.20        22.46 o                         
   2  -5   2       7042.57       7203.14       138.60 o                         
   3  -5   2          1.30          0.02        23.99 o                         
   4  -5   2       3084.78       3026.41       126.43 o                         
   5  -5   2        383.88        402.07        65.58 o                         
   6  -5   2       1852.28       1857.34       112.02 o                         
   7  -5   2        288.19        331.94        70.88 o                         
   9  -5   2          0.52        -27.08        27.65 o                         
 -11  -4   2          2.29        -22.27        65.02 o                         
 -10  -4   2        325.53        374.51        76.65 o                         
  -9  -4   2         94.47        143.62        54.43 o                         
  -8  -4   2        748.50        741.52        74.74 o                         
  -7  -4   2        617.63        684.75        67.75 o                         
  -6  -4   2       1308.85       1450.19        87.85 o                         
  -5  -4   2       1944.74       1868.49        92.58 o                         
  -4  -4   2       1734.94       1690.57        92.12 o                         
  -3  -4   2        932.09        744.30        35.97 o                         
  -2  -4   2       2344.90       2442.46        61.24 o                         
  -1  -4   2      11702.35      12978.44       231.98 o                         
   0  -4   2        487.35        524.29        33.16 o                         
   1  -4   2       4854.62       5471.09       106.05 o                         
   2  -4   2        310.09        376.33        29.71 o                         
   3  -4   2       4248.68       4610.60        89.42 o                         
   4  -4   2        579.45        594.65        60.76 o                         
   5  -4   2       3454.59       3325.84       129.16 o                         
   6  -4   2          1.85         40.75        48.87 o                         
   7  -4   2       1957.81       1905.43       112.15 o                         
   9  -4   2        717.49        634.27        50.45 o                         
  11  -4   2        147.18         98.52        47.70 o                         
 -11  -3   2        364.13        345.09        79.90 o                         
 -10  -3   2          9.49         48.83        56.42 o                         
  -9  -3   2        315.38        342.61        65.45 o                         
  -8  -3   2        309.92        293.74        56.99 o                         
  -7  -3   2        479.36        427.81        57.20 o                         
  -6  -3   2        315.14        320.31        48.87 o                         
  -5  -3   2        784.58        714.70        58.85 o                         
  -4  -3   2        334.54        400.99        43.27 o                         
  -3  -3   2         59.61         48.15        15.30 o                         
  -2  -3   2          3.79         -3.66        13.43 o                         
  -1  -3   2        274.85        295.68        22.18 o                         
   0  -3   2       2406.92       2395.32        55.72 o                         
   1  -3   2       1075.50       1024.62        50.58 o                         
   2  -3   2      13357.53      14567.09       183.58 o                         
   3  -3   2          5.76        -25.26        25.26 o                         
   4  -3   2       1727.32       1781.69        83.42 o                         
   5  -3   2        260.13        221.65        45.75 o                         
   6  -3   2        673.74        755.41        72.26 o                         
   7  -3   2        346.99        300.60        62.28 o                         
   8  -3   2       2306.41       2428.10        80.56 o                         
  10  -3   2        341.97        312.84        55.42 o                         
  11  -3   2        400.87        429.42        65.88 o                         
 -11  -2   2        118.75         62.19        67.75 o                         
 -10  -2   2        536.80        504.59        79.38 o                         
  -9  -2   2        254.56        297.30        60.76 o                         
  -8  -2   2       1025.26        933.40        77.26 o                         
  -7  -2   2       1487.25       1463.12        85.28 o                         
  -6  -2   2        974.77       1102.93        70.88 o                         
  -5  -2   2       1455.51       1489.81        75.13 o                         
  -4  -2   2       3463.22       3489.36        71.15 o                         
  -3  -2   2         21.39         43.16        14.09 o                         
  -2  -2   2       1077.59       1184.97        35.43 o                         
  -1  -2   2       3837.56       4285.16        78.10 o                         
   0  -2   2        729.95        723.71        35.11 o                         
   1  -2   2       5281.14       6279.23       138.97 o                         
   2  -2   2         19.04          5.98        10.73 o                         
   3  -2   2       1856.24       1582.74        65.93 o                         
   4  -2   2         73.23         86.80        30.03 o                         
   5  -2   2         41.33         25.91        31.99 o                         
   6  -2   2         44.26          4.30        35.76 o                         
   8  -2   2        358.19        337.06        30.05 o                         
   9  -2   2        535.86        475.51        59.33 o                         
  10  -2   2        318.77        428.16        62.93 o                         
  11  -2   2        895.60       1050.37        82.59 o                         
 -11  -1   2       1399.25       1386.86       108.33 o                         
 -10  -1   2         43.17         10.07        49.56 o                         
  -9  -1   2        889.25        977.67        81.77 o                         
  -8  -1   2        171.25        173.87        44.96 o                         
  -7  -1   2        982.70       1066.86        74.82 o                         
  -6  -1   2       1138.72       1103.59        45.17 o                         
  -5  -1   2       4041.96       4990.46        98.43 o                         
  -4  -1   2       4195.65       5373.71        99.49 o                         
  -3  -1   2       1817.01       1653.13        42.53 o                         
  -2  -1   2       2564.61       2863.92        61.89 o                         
  -1  -1   2       1035.43        984.78        27.85 o                         
   0  -1   2        708.45        792.08        33.59 o                         
   1  -1   2       2641.08       2500.79        37.13 o                         
   2  -1   2      14388.11      15594.54       337.84 o                         
   3  -1   2          5.52         10.81        20.14 o                         
   5  -1   2       1967.04       2024.05        77.08 o                         
   6  -1   2       1446.80       1661.87        54.86 o                         
   7  -1   2         53.42         28.12        34.46 o                         
   8  -1   2       3822.89       4048.96       146.35 o                         
   9  -1   2        200.72        392.35        57.25 o                         
  10  -1   2        198.96        276.12        57.20 o                         
  11  -1   2          6.82        -42.53        42.53 o                         
 -11   0   2         56.77         40.93        55.81 o                         
 -10   0   2       1607.22       1690.55       109.50 o                         
  -9   0   2        561.18        646.21        75.56 o                         
  -8   0   2       1767.96       1982.42       104.64 o                         
  -7   0   2        769.85        865.74        45.40 o                         
  -6   0   2        965.97        996.58        44.29 o                         
  -5   0   2        393.81        454.21        37.17 o                         
  -4   0   2        991.84       1026.26        37.81 o                         
  -3   0   2        439.11        581.06        28.75 o                         
  -2   0   2         70.65        155.65        20.77 o                         
  -1   0   2       1166.42        824.80        24.15 o                         
   0   0   2        448.16        259.44        11.67 o                         
   1   0   2      21218.52      22029.31       342.66 o                         
   2   0   2         12.92         72.00        15.15 o                         
   3   0   2        289.30        310.43        30.47 o                         
   4   0   2         71.41         50.13        15.11 o                         
   5   0   2       1414.24       1575.96        47.29 o                         
   6   0   2       1180.92       1289.51        69.62 o                         
   7   0   2       1713.10       1634.56        47.15 o                         
   8   0   2         32.15         31.90        37.76 o                         
   9   0   2         11.85        -32.86        32.86 o                         
  10   0   2         24.77        126.91        47.05 o                         
  11   0   2         68.47         75.22        52.04 o                         
  12   0   2        266.36        263.84        71.44 o                         
 -11   1   2        539.36        747.21        92.92 o                         
 -10   1   2        178.04        292.53        61.28 o                         
  -9   1   2          6.76         52.86        40.45 o                         
  -8   1   2        405.10        371.43        58.07 o                         
  -7   1   2        615.81        643.02        42.52 o                         
  -6   1   2       2384.15       2646.15        71.99 o                         
  -5   1   2        703.69        818.30        53.43 o                         
  -4   1   2       9045.95      10549.08       244.92 o                         
  -3   1   2          9.01         13.71        19.70 o                         
  -2   1   2      15578.81      19801.10       422.65 o                         
  -1   1   2       2293.36       2294.83        64.45 o                         
   0   1   2      10571.80      12731.68       280.23 o                         
   1   1   2          2.60        -10.91        10.91 o                         
   2   1   2      20284.68      23752.36       496.34 o                         
   3   1   2        588.57        720.12        41.01 o                         
   4   1   2       8230.51       8552.55       206.46 o                         
   5   1   2         25.37         12.07        19.36 o                         
   6   1   2       3089.20       3408.13       117.32 o                         
   7   1   2       1089.47       1270.85        76.21 o                         
   8   1   2        826.76        768.30        67.88 o                         
   9   1   2        944.26       1062.74        78.38 o                         
  10   1   2        207.56        243.61        55.42 o                         
  11   1   2          9.78         47.57        54.04 o                         
  12   1   2        165.52        176.34        68.62 o                         
 -11   2   2         23.24         27.69        57.03 o                         
 -10   2   2        253.49        310.58        63.58 o                         
  -9   2   2        604.24        625.42        69.01 o                         
  -8   2   2         84.73         97.83        49.83 o                         
  -7   2   2         28.80         33.72        35.24 o                         
  -6   2   2        315.47        272.52        43.01 o                         
  -5   2   2       2034.71       2102.82        83.46 o                         
  -4   2   2       1133.69       1451.05        64.89 o                         
  -3   2   2       9396.89      11266.17       259.54 o                         
  -2   2   2       1688.79       1581.61        43.36 o                         
  -1   2   2       1383.97       1334.73        36.94 o                         
   0   2   2        423.66        423.04        15.23 o                         
   1   2   2       8916.95       9381.95       146.07 o                         
   2   2   2       9026.18      10173.35       227.73 o                         
   3   2   2       2780.15       2877.63        88.80 o                         
   4   2   2        855.09       1039.78        54.64 o                         
   5   2   2       6495.95       7753.13       203.51 o                         
   6   2   2        974.95        902.37        63.02 o                         
   7   2   2       2789.25       2972.90       117.62 o                         
   8   2   2        844.52        813.13        71.22 o                         
   9   2   2       1052.70       1029.58        81.25 o                         
  10   2   2        685.10        766.22        77.60 o                         
  11   2   2        375.16        321.04        70.27 o                         
  12   2   2        766.99        816.78       102.95 o                         
 -11   3   2        288.75        193.92        66.23 o                         
 -10   3   2        248.46        250.34        58.38 o                         
  -8   3   2         35.87         62.59        44.05 o                         
  -7   3   2        712.27        661.44        69.14 o                         
  -6   3   2       3632.56       3861.20       133.85 o                         
  -5   3   2          2.23        -18.74        18.74 o                         
  -4   3   2       7588.37       7655.31       145.23 o                         
  -3   3   2        167.65        141.73        20.41 o                         
  -2   3   2          8.09         22.30        14.21 o                         
  -1   3   2        117.00        109.09        13.93 o                         
   0   3   2        123.05        190.74        11.21 o                         
   2   3   2        548.74        474.24        22.92 o                         
   3   3   2        332.71        364.40        34.76 o                         
   4   3   2      11500.43      14088.46       326.99 o                         
   5   3   2         30.28         86.02        28.21 o                         
   6   3   2       5272.61       6101.35       180.73 o                         
   7   3   2       1261.02       1350.62        82.29 o                         
   8   3   2        508.85        558.28        67.19 o                         
   9   3   2        597.06        622.47        70.18 o                         
  10   3   2         72.69         83.72        50.09 o                         
  11   3   2        607.78        607.58        86.93 o                         
  -9   4   2        444.01        464.49        70.88 o                         
  -8   4   2        124.02         73.87        47.74 o                         
  -7   4   2        313.63        352.47        59.98 o                         
  -6   4   2         79.94         11.06        30.04 o                         
  -5   4   2       2685.39       2625.48        78.23 o                         
  -4   4   2         29.43        -28.63        37.07 o                         
  -3   4   2        757.74        596.54        39.26 o                         
  -2   4   2        256.08        273.14        20.56 o                         
  -1   4   2        532.91        469.49        24.69 o                         
   0   4   2        452.35        344.70        20.05 o                         
   2   4   2        505.12        442.18        17.28 o                         
   3   4   2       6627.64       7540.98       193.57 o                         
   4   4   2        311.74        276.38        38.32 o                         
   5   4   2       2373.91       2411.36        98.83 o                         
   6   4   2        916.03        770.21        67.06 o                         
   7   4   2       1394.00       1367.11        85.59 o                         
   8   4   2        593.75        620.13        70.48 o                         
   9   4   2        704.79        766.00        77.91 o                         
  10   4   2        172.82        240.06        64.02 o                         
  11   4   2         68.50         49.96        65.06 o                         
  -9   5   2        437.50        372.13        72.44 o                         
  -8   5   2        685.20        683.67        77.13 o                         
  -7   5   2        387.21        348.04        59.76 o                         
  -6   5   2       3437.60       3340.35        99.28 o                         
  -5   5   2        591.28        443.77        49.27 o                         
  -4   5   2       2873.07       2919.54       110.83 o                         
  -3   5   2        114.24         92.14        24.31 o                         
  -2   5   2        448.78        447.28        26.91 o                         
  -1   5   2        337.52        310.05        22.72 o                         
   0   5   2       1833.28       1628.48        41.54 o                         
   1   5   2        433.60        337.27        28.38 o                         
   2   5   2       3466.58       3408.95        51.03 o                         
   3   5   2        115.96         83.01        13.89 o                         
   4   5   2       2438.15       2489.14        99.09 o                         
   5   5   2         14.90         25.91        34.63 o                         
   6   5   2        763.75        754.76        66.49 o                         
   7   5   2        300.95        287.10        56.90 o                         
   8   5   2         79.30        123.52        48.44 o                         
   9   5   2        133.19        166.40        57.85 o                         
  10   5   2         60.94         95.87        59.03 o                         
  11   5   2        357.10        441.40        87.67 o                         
 -10   6   2        127.61         97.78        67.23 o                         
  -9   6   2        129.10         44.27        58.72 o                         
  -8   6   2         71.65         43.36        53.77 o                         
  -7   6   2       1123.68       1006.94        65.00 o                         
  -6   6   2        514.31        447.56        50.59 o                         
  -5   6   2       1626.46       1637.63        70.05 o                         
  -4   6   2        142.21         95.86        31.61 o                         
  -3   6   2        808.53        749.39        45.76 o                         
  -2   6   2        432.21        453.00        30.81 o                         
  -1   6   2       2124.92       2048.26        53.04 o                         
   0   6   2         14.18          4.47        30.90 o                         
   1   6   2       4343.13       4631.85        81.56 o                         
   2   6   2         63.01         48.10        15.73 o                         
   3   6   2       7270.52       7617.76       130.79 o                         
   4   6   2        933.33        809.31        68.05 o                         
   5   6   2       1129.50       1100.37        78.47 o                         
   6   6   2        214.19        217.57        53.99 o                         
   7   6   2        456.80        461.27        66.75 o                         
   8   6   2        224.28        261.71        62.41 o                         
   9   6   2        298.37        267.36        66.80 o                         
  10   6   2        174.52        118.62        68.05 o                         
  -9   7   2        182.59         90.71        72.00 o                         
  -8   7   2        425.16        513.96        80.51 o                         
  -7   7   2         28.53        -15.23        36.93 o                         
  -6   7   2         50.48         70.29        37.72 o                         
  -5   7   2         38.62        -18.32        45.14 o                         
  -4   7   2        713.88        715.31        85.31 o                         
  -3   7   2        314.38        268.51        40.54 o                         
  -2   7   2       1224.02       1231.54        47.92 o                         
  -1   7   2        651.50        635.73        37.29 o                         
   0   7   2       1198.26       1293.82        45.31 o                         
   1   7   2        467.47        469.41        59.03 o                         
   2   7   2       2254.72       2267.12        82.73 o                         
   3   7   2       2020.29       2039.72        53.13 o                         
   4   7   2       1128.85       1074.16        47.55 o                         
   5   7   2        536.38        510.84        66.88 o                         
   6   7   2        198.16        241.75        57.94 o                         
   7   7   2        703.65        693.52        82.68 o                         
   8   7   2        507.98        638.22        86.72 o                         
   9   7   2        768.50        828.85        92.10 o                         
  10   7   2         76.56         77.13        75.26 o                         
  -8   8   2        108.63         53.17        64.89 o                         
  -7   8   2        276.73        270.02        52.19 o                         
  -6   8   2         38.40          7.28        44.07 o                         
  -5   8   2        540.41        650.20        56.20 o                         
  -4   8   2         24.31         47.22        32.74 o                         
  -3   8   2        379.79        399.55        37.01 o                         
  -2   8   2          1.74        -24.02        24.02 o                         
  -1   8   2       1100.75       1013.83        46.79 o                         
   0   8   2         95.90         99.60        27.27 o                         
   1   8   2       4610.63       5038.36        97.46 o                         
   2   8   2        854.70        397.04        69.05 o                         
   3   8   2       3392.90       3556.30       143.05 o                         
   4   8   2        315.42        366.83        60.29 o                         
   5   8   2        204.79        188.15        56.64 o                         
   6   8   2        360.13        236.54        63.11 o                         
   7   8   2        691.67        761.23        84.46 o                         
   8   8   2        662.92        825.07        98.22 o                         
   9   8   2        329.54        306.81        86.11 o                         
  -7   9   2          1.47         -8.38        45.69 o                         
  -6   9   2         46.76         63.62        42.73 o                         
  -5   9   2          8.07        -37.89        37.89 o                         
  -4   9   2        236.46        219.34        75.78 o                         
  -3   9   2         12.87          5.82        27.94 o                         
  -2   9   2        688.60        686.10        45.02 o                         
  -1   9   2          1.30        -16.95        29.43 o                         
   0   9   2        423.87        472.98        37.40 o                         
   1   9   2        182.29        132.03        28.29 o                         
   3   9   2         17.00        -24.44        44.88 o                         
   4   9   2        117.63        108.03        52.95 o                         
   5   9   2        247.57        168.36        58.07 o                         
   6   9   2         99.29        121.00        62.46 o                         
   7   9   2        754.18        706.58        90.15 o                         
   8   9   2        218.58         33.20        71.74 o                         
  -6  10   2         63.67         45.35       120.18 o                         
  -5  10   2        459.75        526.94        62.85 o                         
  -4  10   2         42.52          5.58        40.01 o                         
  -3  10   2        939.68       1105.12        56.47 o                         
  -2  10   2         87.83         63.21        37.01 o                         
  -1  10   2        367.19        367.70        39.55 o                         
   0  10   2         17.43        -40.96        40.96 o                         
   1  10   2       1880.97       2010.46        66.86 o                         
   2  10   2        790.36        807.84        85.98 o                         
   3  10   2         30.85         66.14        56.73 o                         
   4  10   2        822.98        765.57        86.67 o                         
   5  10   2         55.00         88.76        62.59 o                         
   6  10   2        240.50        210.67        70.35 o                         
   7  10   2         21.75        -17.06        63.76 o                         
  -4  11   2        850.54       1109.63        79.77 o                         
  -3  11   2         22.23         -1.09        37.56 o                         
  -2  11   2       1371.83       1501.77        67.46 o                         
  -1  11   2        113.82        118.65        35.72 o                         
   0  11   2        885.36        936.42        55.49 o                         
   1  11   2        324.87        369.38        40.45 o                         
   2  11   2        145.62        161.45        71.31 o                         
   3  11   2        789.31        864.74        97.70 o                         
   4  11   2        145.94        184.41        72.57 o                         
   5  11   2        266.56        248.35        77.99 o                         
  -1  12   2        736.98        799.68        59.36 o                         
   0  12   2         53.53         26.34        37.67 o                         
   1  12   2        323.05        433.50        87.80 o                         
   2  12   2        584.44        696.82       101.04 o                         
  -3 -11   3         97.63         76.34        67.36 o                         
  -2 -11   3        640.60        816.52       102.17 o                         
  -1 -11   3         66.38        -62.98        62.98 o                         
   0 -11   3        849.75        875.15        73.24 o                         
   1 -11   3         34.69        -43.91        50.33 o                         
   2 -11   3        435.21        425.74        81.70 o                         
  -5 -10   3        165.16         48.22        68.75 o                         
  -4 -10   3         40.32         32.68        61.54 o                         
  -3 -10   3        749.00        759.19        86.63 o                         
  -2 -10   3          2.33        -23.00        58.72 o                         
  -1 -10   3       1442.72       1568.41        81.83 o                         
   0 -10   3        183.44        209.74        52.00 o                         
   1 -10   3       1193.61       1182.36       167.21 o                         
   2 -10   3         16.12         24.59        46.44 o                         
   3 -10   3        602.36        614.94        68.30 o                         
   4 -10   3          0.34        -71.27        78.99 o                         
   5 -10   3        153.72        152.64        89.54 o                         
  -7  -9   3         85.76        134.42        68.10 o                         
  -6  -9   3        406.31        379.85        78.21 o                         
  -5  -9   3        225.11        272.00        73.57 o                         
  -4  -9   3        908.94        840.87        88.37 o                         
  -3  -9   3         25.90          6.38        54.82 o                         
  -2  -9   3        564.58        611.63        57.32 o                         
  -1  -9   3         55.97        -23.66        47.81 o                         
   0  -9   3        321.23        404.38        52.66 o                         
   1  -9   3         83.16         87.81        42.83 o                         
   2  -9   3        773.79        852.45        82.55 o                         
   3  -9   3          1.33         -5.97        42.59 o                         
   4  -9   3        254.06        217.75        80.86 o                         
   5  -9   3        434.65        533.71       100.65 o                         
   6  -9   3        792.94       1061.74       124.61 o                         
  -8  -8   3          6.17        -56.42        56.42 o                         
  -7  -8   3        142.00        174.35        71.22 o                         
  -6  -8   3         26.23         59.07        56.25 o                         
  -5  -8   3        216.49        104.51        55.38 o                         
  -4  -8   3        111.04         42.58        50.82 o                         
  -3  -8   3        918.29        837.66        79.95 o                         
  -2  -8   3         75.90         86.14        39.54 o                         
  -1  -8   3        967.48       1008.32        73.46 o                         
   0  -8   3         93.12         39.79        39.80 o                         
   1  -8   3       1626.86       1543.23        73.06 o                         
   2  -8   3       1539.89       1457.83        72.43 o                         
   3  -8   3        282.54        316.86        48.76 o                         
   4  -8   3       1001.42        908.62        96.35 o                         
   5  -8   3       1893.93       2060.03       130.47 o                         
   6  -8   3         41.99          0.00        70.31 o                         
   7  -8   3        443.85        346.30        97.52 o                         
  -9  -7   3         69.09        -50.52        63.24 o                         
  -8  -7   3        100.39          0.48        60.89 o                         
  -7  -7   3       1091.55       1041.69        94.79 o                         
  -6  -7   3        392.06        441.44        70.44 o                         
  -5  -7   3          0.28        -39.71        39.71 o                         
  -4  -7   3       1773.18       1745.71       101.00 o                         
  -3  -7   3         15.30        -13.38        30.10 o                         
  -2  -7   3        973.77        975.37       134.20 o                         
  -1  -7   3          7.01         20.32        31.94 o                         
   0  -7   3       1203.03       1223.35        61.74 o                         
   1  -7   3         16.72         -7.68        32.47 o                         
   2  -7   3        528.45        515.65        50.55 o                         
   3  -7   3        245.66        203.36        50.06 o                         
   4  -7   3        206.79        238.97        68.31 o                         
   5  -7   3        177.61         70.88        62.28 o                         
   6  -7   3        147.61         23.52        65.06 o                         
   7  -7   3        301.23        234.15        82.38 o                         
   8  -7   3        141.91        129.08        80.29 o                         
   9  -7   3         54.33         98.57        37.17 o                         
 -10  -6   3        247.92        199.08        78.99 o                         
  -9  -6   3        469.15        524.73        86.76 o                         
  -8  -6   3          2.20        -45.44        45.44 o                         
  -7  -6   3       1672.98       1598.45       104.08 o                         
  -6  -6   3        112.34         96.05        50.30 o                         
  -5  -6   3       4986.97       5273.54       179.99 o                         
  -4  -6   3        679.49        751.72        69.40 o                         
  -3  -6   3       1222.22       1214.42        55.56 o                         
  -2  -6   3         11.76          4.69        26.65 o                         
  -1  -6   3       2536.82       2480.10        74.62 o                         
   0  -6   3         25.06         45.26        28.13 o                         
   1  -6   3       2163.76       2208.19        72.78 o                         
   2  -6   3       1164.44       1182.05        65.34 o                         
   3  -6   3        960.06       1036.02       104.42 o                         
   4  -6   3         34.07         29.12        55.68 o                         
   5  -6   3       1027.69       1031.88        97.61 o                         
   6  -6   3         96.36        121.26        62.93 o                         
   7  -6   3        403.09        411.80        83.90 o                         
   8  -6   3        331.75        262.54        81.12 o                         
   9  -6   3         89.69        194.78        35.97 o                         
 -10  -5   3        351.87        488.05        89.41 o                         
  -9  -5   3        251.62        291.23        70.79 o                         
  -8  -5   3        933.92        952.41        91.93 o                         
  -7  -5   3        925.52        923.68        82.25 o                         
  -6  -5   3       4387.80       4573.30       164.06 o                         
  -5  -5   3        484.72        566.74        62.41 o                         
  -4  -5   3       1069.71       1008.93        48.35 o                         
  -3  -5   3         23.99         42.88        22.52 o                         
  -2  -5   3        794.25        658.59        51.30 o                         
  -1  -5   3        994.87       1115.21        47.67 o                         
   0  -5   3       2454.36       2435.28        67.63 o                         
   1  -5   3        170.73        188.18        28.04 o                         
   2  -5   3       3449.78       3599.33        86.71 o                         
   3  -5   3       1959.27       1882.07        63.80 o                         
   4  -5   3       1826.27       1700.05       100.08 o                         
   5  -5   3       1088.87        983.36        88.24 o                         
   6  -5   3        929.15        916.00        88.58 o                         
   7  -5   3        421.08        497.60        77.39 o                         
   8  -5   3        114.43         31.51        63.15 o                         
 -10  -4   3        101.05         30.82        64.50 o                         
  -9  -4   3        641.70        695.25        78.47 o                         
  -8  -4   3          0.41        -33.42        40.54 o                         
  -7  -4   3       2726.25       2648.38       123.43 o                         
  -6  -4   3        410.88        466.66        61.28 o                         
  -5  -4   3       1984.91       1895.14        95.14 o                         
  -4  -4   3        746.63        661.76        37.46 o                         
  -3  -4   3       2252.92       2341.65        61.93 o                         
  -2  -4   3          1.49         -0.62        16.90 o                         
  -1  -4   3       9748.73      10441.61       176.71 o                         
   0  -4   3       1611.60       1661.09        51.49 o                         
   1  -4   3      12901.74      13913.63       226.89 o                         
   2  -4   3        859.90        954.07        42.37 o                         
   3  -4   3       6899.85       7050.56       124.11 o                         
   4  -4   3        854.96        839.96        62.37 o                         
   5  -4   3       1018.55        971.85        79.86 o                         
   6  -4   3        697.38        684.92        79.21 o                         
   7  -4   3        406.46        440.14        73.78 o                         
   8  -4   3        502.66        484.02        76.99 o                         
 -11  -3   3        194.63        145.27        76.52 o                         
 -10  -3   3        123.24        138.19        63.89 o                         
  -9  -3   3         51.85         22.18        46.61 o                         
  -8  -3   3       1185.84       1337.30        92.79 o                         
  -7  -3   3        168.52        103.43        45.22 o                         
  -6  -3   3       1786.30       1864.02        95.53 o                         
  -5  -3   3        735.48        616.50        35.63 o                         
  -4  -3   3       1445.01       1397.72        45.83 o                         
  -3  -3   3         15.18         11.60        16.26 o                         
  -2  -3   3       1634.31       1794.90        49.29 o                         
  -1  -3   3        494.62        493.88        30.52 o                         
   0  -3   3      12054.98      12652.52       201.82 o                         
   1  -3   3         56.73        105.21        30.42 o                         
   2  -3   3       4962.91       5307.54       147.85 o                         
   3  -3   3       1431.44       1310.54        41.69 o                         
   4  -3   3       2766.63       2565.87        98.65 o                         
   5  -3   3        279.78        296.83        48.61 o                         
   6  -3   3       2278.32       2175.86       103.25 o                         
   7  -3   3        926.40       1012.30        87.06 o                         
   8  -3   3        939.41        817.13        83.37 o                         
  10  -3   3         32.24         68.40        40.15 o                         
  11  -3   3        651.94        726.89        69.92 o                         
 -11  -2   3        423.50        302.12        85.07 o                         
 -10  -2   3         19.90        -39.32        50.30 o                         
  -9  -2   3        982.81        939.17        83.64 o                         
  -8  -2   3          0.23        -17.88        37.02 o                         
  -7  -2   3       1924.44       2037.11       101.08 o                         
  -6  -2   3        241.31        238.93        43.71 o                         
  -5  -2   3        725.25        620.77        38.35 o                         
  -4  -2   3        399.50        368.47        54.36 o                         
  -3  -2   3       1331.81       1307.28        62.15 o                         
  -2  -2   3        351.79        350.24        25.79 o                         
  -1  -2   3       1107.21       1089.23        35.96 o                         
   1  -2   3       2908.43       3118.55        48.05 o                         
   2  -2   3        220.07        277.19        15.56 o                         
   3  -2   3       7963.18       8915.97       192.92 o                         
   4  -2   3        290.05        228.90        37.33 o                         
   5  -2   3        184.00        316.40        45.22 o                         
   6  -2   3        287.20        298.47        48.70 o                         
   7  -2   3          0.46         -2.08        18.97 o                         
   8  -2   3       1090.75       1113.04        56.75 o                         
   9  -2   3         43.16         25.22        36.85 o                         
  10  -2   3       1004.68       1148.72        82.33 o                         
  11  -2   3         64.98        124.95        47.31 o                         
 -11  -1   3        235.41        184.85        73.57 o                         
 -10  -1   3        527.06        579.02        80.42 o                         
  -9  -1   3        142.16        160.41        53.51 o                         
  -8  -1   3       1205.62       1257.57        86.85 o                         
  -7  -1   3        115.07         60.59        37.20 o                         
  -6  -1   3       3633.21       4016.66        91.50 o                         
  -5  -1   3        853.41        850.96        40.03 o                         
  -4  -1   3      10256.86      12632.72       205.41 o                         
  -3  -1   3        716.47        568.37        36.61 o                         
  -2  -1   3       1120.92       1479.60        39.63 o                         
  -1  -1   3       6588.55       8674.35       138.68 o                         
   0  -1   3       5350.95       5732.22        94.39 o                         
   1  -1   3      12950.20      14755.52       180.00 o                         
   2  -1   3       2216.28       2883.99        90.95 o                         
   3  -1   3          5.08        -11.54        21.09 o                         
   4  -1   3         39.06         32.03        19.27 o                         
   5  -1   3        104.31         32.29        17.14 o                         
   6  -1   3       1313.19       1282.26        49.23 o                         
   7  -1   3       1459.06       1353.97        55.63 o                         
   8  -1   3        608.48        597.51        61.07 o                         
   9  -1   3       3098.54       3378.92       135.63 o                         
  10  -1   3         23.91         17.84        41.36 o                         
  11  -1   3         44.75        106.64        52.60 o                         
 -11   0   3        775.31        798.42        96.61 o                         
 -10   0   3        533.68        514.92        79.08 o                         
  -9   0   3       1189.07       1135.57        88.19 o                         
  -8   0   3         81.26         23.78        34.33 o                         
  -7   0   3       2312.92       2670.81        76.99 o                         
  -6   0   3        774.12        790.87        42.20 o                         
  -5   0   3       2895.60       3090.14        73.99 o                         
  -4   0   3        596.47        624.53        33.39 o                         
  -3   0   3       8579.98       9845.09       162.60 o                         
  -2   0   3       1724.93       1456.12        41.23 o                         
  -1   0   3       2151.67       2183.56        45.21 o                         
   0   0   3        257.65        233.71        19.21 o                         
   1   0   3       3705.47       5539.42       130.57 o                         
   2   0   3       1252.69       1218.65        37.61 o                         
   3   0   3        332.23        290.79        28.02 o                         
   4   0   3        764.75        759.01        30.73 o                         
   5   0   3        424.23        475.46        29.58 o                         
   6   0   3        732.57        759.09        37.22 o                         
   7   0   3        336.56        341.16        33.22 o                         
   8   0   3       1478.88       1576.44        89.19 o                         
   9   0   3        188.13        180.73        50.22 o                         
  10   0   3        148.21        280.94        55.55 o                         
  11   0   3          5.55        -44.66        44.66 o                         
  12   0   3        230.19        261.71        69.05 o                         
 -11   1   3         21.14        -23.52        58.03 o                         
 -10   1   3       1242.40       1168.38        93.05 o                         
  -9   1   3          7.35         38.41        43.97 o                         
  -8   1   3       1642.19       1594.45        96.70 o                         
  -7   1   3         84.19        140.17        35.76 o                         
  -6   1   3       1632.94       1677.60        58.22 o                         
  -5   1   3        372.84        389.62        41.23 o                         
  -4   1   3       5710.83       7163.82       180.29 o                         
  -3   1   3       1999.76       2344.96        77.65 o                         
  -2   1   3       2668.74       2833.49        85.50 o                         
  -1   1   3      20726.33      24557.55       518.78 o                         
   0   1   3      20729.21      21545.92       347.17 o                         
   1   1   3       5550.26       5386.83        85.15 o                         
   2   1   3       7694.58       9111.40       171.09 o                         
   3   1   3        206.22        212.32        15.80 o                         
   4   1   3       1107.17       1201.51        55.92 o                         
   5   1   3       1499.33       1804.48        74.00 o                         
   6   1   3        104.84        122.70        30.42 o                         
   7   1   3       3452.17       3750.66       132.12 o                         
   8   1   3          0.08         44.57        35.37 o                         
   9   1   3       1686.96       1600.23        92.49 o                         
  10   1   3         32.40         44.18        42.79 o                         
  11   1   3          5.47         28.25        48.18 o                         
  12   1   3          1.62        -57.72        57.72 o                         
 -11   2   3        575.62        600.38        83.37 o                         
  -9   2   3        434.64        514.88        70.40 o                         
  -8   2   3        298.96        256.80        37.65 o                         
  -7   2   3         72.23         56.73        37.67 o                         
  -6   2   3         68.03         45.14        33.33 o                         
  -5   2   3       6220.65       6897.12       185.89 o                         
  -4   2   3         79.83        102.73        27.91 o                         
  -3   2   3      13425.03      15201.89       341.83 o                         
  -2   2   3        222.61        238.67        28.69 o                         
  -1   2   3      12063.92      12965.30       287.80 o                         
   0   2   3        452.18        263.15        14.84 o                         
   1   2   3       6096.00       6813.52       108.43 o                         
   2   2   3      27397.60      30731.00       380.82 o                         
   3   2   3        851.25        876.11        47.13 o                         
   4   2   3       4691.09       4849.25       133.37 o                         
   5   2   3        570.42        634.62        50.61 o                         
   6   2   3        940.08       1020.85        65.49 o                         
   7   2   3         83.55         71.22        36.50 o                         
   8   2   3       3056.87       3153.80       128.86 o                         
   9   2   3         35.12         31.81        41.71 o                         
  10   2   3       1401.93       1598.53       100.91 o                         
  11   2   3         49.52         67.06        53.86 o                         
  12   2   3        884.88       1162.39       105.29 o                         
 -11   3   3          7.79        -11.81        57.55 o                         
 -10   3   3        932.99        863.52        81.12 o                         
  -8   3   3        104.87         10.03        39.58 o                         
  -7   3   3        377.53        365.18        55.77 o                         
  -6   3   3       2056.21       2185.76        98.83 o                         
  -5   3   3        424.19        441.53        49.00 o                         
  -4   3   3       3831.13       4085.68       127.30 o                         
  -3   3   3         87.01        127.78        29.51 o                         
  -2   3   3       5574.13       5367.07       144.01 o                         
  -1   3   3         85.38         55.62        16.18 o                         
   0   3   3       2248.05       2207.29        39.52 o                         
   1   3   3         31.72         13.62        32.99 o                         
   2   3   3        766.28        632.10        20.85 o                         
   3   3   3       2545.12       2937.09        92.97 o                         
   4   3   3       2821.60       2813.44        95.40 o                         
   5   3   3       1757.37       1767.37        80.47 o                         
   6   3   3       1829.04       1907.34        88.28 o                         
   7   3   3       3009.09       3214.12       125.21 o                         
   8   3   3          0.16        -32.12        32.12 o                         
   9   3   3       1167.78       1217.68        88.11 o                         
  10   3   3          3.26        -46.05        46.05 o                         
  11   3   3        665.44        723.07        81.90 o                         
  -9   4   3        503.91        427.73        71.61 o                         
  -8   4   3         12.41         26.61        46.35 o                         
  -7   4   3        564.80        520.30        67.49 o                         
  -6   4   3         43.83         -9.29        38.41 o                         
  -5   4   3       2095.72       2114.15        96.92 o                         
  -4   4   3        605.23        609.97        52.47 o                         
  -3   4   3       1033.72        886.21        80.03 o                         
  -2   4   3          3.96          4.28        14.70 o                         
  -1   4   3       2610.65       2430.12        49.20 o                         
   0   4   3        421.03        339.21        16.29 o                         
   1   4   3       1251.52       1286.30        54.79 o                         
   2   4   3       4107.88       4007.62       114.67 o                         
   3   4   3       4118.00       4388.62        81.74 o                         
   4   4   3        805.60        756.54        53.64 o                         
   5   4   3        531.27        484.97        50.22 o                         
   6   4   3        732.57        688.48        63.06 o                         
   7   4   3         22.36          8.64        37.63 o                         
   8   4   3       2484.49       2377.34       116.58 o                         
   9   4   3         29.90         28.12        46.61 o                         
  10   4   3        644.63        629.15        82.07 o                         
  11   4   3         20.68        109.42        64.50 o                         
  -9   5   3         18.92        -50.13        50.13 o                         
  -8   5   3        550.87        661.75        79.99 o                         
  -7   5   3          7.09        -32.07        44.36 o                         
  -6   5   3       1824.41       1769.02       101.26 o                         
  -5   5   3        533.76        496.78        46.76 o                         
  -4   5   3       2125.20       1873.93        93.16 o                         
  -3   5   3        608.45        482.66        36.54 o                         
  -2   5   3       1311.26       1004.05        36.05 o                         
  -1   5   3         70.06         34.69        15.43 o                         
   0   5   3       2209.74       2145.98        38.59 o                         
   1   5   3        656.23        641.40        20.54 o                         
   2   5   3       1809.40       1688.27        38.01 o                         
   3   5   3       1252.21       1075.23        36.56 o                         
   4   5   3         32.37         41.23        30.77 o                         
   5   5   3       1017.70       1113.69        73.57 o                         
   6   5   3        113.63        108.81        42.10 o                         
   7   5   3        729.49        814.74        74.48 o                         
   8   5   3        156.70        191.75        52.04 o                         
   9   5   3        118.89         72.44        51.43 o                         
  10   5   3         14.68        -33.59        50.69 o                         
  11   5   3        570.01        506.54        86.98 o                         
  -9   6   3        614.34        676.90        89.67 o                         
  -8   6   3         21.02         -6.47        53.38 o                         
  -7   6   3       2364.72       2444.61       127.82 o                         
  -6   6   3          4.25        -42.10        42.10 o                         
  -5   6   3       1739.94       1724.76        71.60 o                         
  -4   6   3        774.36        779.85        49.25 o                         
  -3   6   3       1781.05       1631.36       110.31 o                         
  -2   6   3        952.90        896.12        37.75 o                         
  -1   6   3       5802.98       5626.37        97.39 o                         
   0   6   3        779.47        629.83        31.32 o                         
   1   6   3        956.32        887.93        28.80 o                         
   2   6   3       2432.36       2257.15        41.75 o                         
   3   6   3        951.53        728.47        38.95 o                         
   4   6   3       2886.95       2949.07        73.95 o                         
   5   6   3        134.98        122.61        42.58 o                         
   6   6   3        324.67        348.95        58.07 o                         
   7   6   3         54.26         22.74        43.88 o                         
   8   6   3        587.99        695.04        80.86 o                         
   9   6   3         82.29        158.24        59.24 o                         
  10   6   3        619.04        686.49        89.80 o                         
  -9   7   3          0.14        -16.45        65.71 o                         
  -8   7   3        552.89        675.38        91.32 o                         
  -7   7   3         26.59        -47.39        47.39 o                         
  -6   7   3        135.42        101.88        38.35 o                         
  -5   7   3        293.94        263.65        43.21 o                         
  -4   7   3       1852.07       1742.55        73.60 o                         
  -3   7   3        860.52        882.79        54.42 o                         
  -2   7   3       1986.68       1887.45        58.60 o                         
  -1   7   3        355.65        327.58        43.59 o                         
   0   7   3        758.83        605.36        35.06 o                         
   1   7   3       1987.14       1916.39        53.82 o                         
   2   7   3        545.94        484.35        37.75 o                         
   3   7   3       2281.32       2059.26       136.94 o                         
   4   7   3         18.89         10.40        42.47 o                         
   5   7   3       1246.93       1261.07        52.59 o                         
   6   7   3          3.81         30.38        46.18 o                         
   7   7   3        823.65        911.57        84.50 o                         
   8   7   3         33.10         19.05        55.29 o                         
   9   7   3        894.30        986.48       100.08 o                         
  10   7   3        118.15         75.52        76.34 o                         
  -8   8   3          2.54        -41.36        62.02 o                         
  -7   8   3        383.45        499.69        84.72 o                         
  -6   8   3         24.56        -44.79        62.04 o                         
  -5   8   3        234.16        230.99        42.47 o                         
  -4   8   3        507.36        546.33        51.41 o                         
  -3   8   3        473.28        432.96        37.92 o                         
  -2   8   3       1774.78       1779.16        59.16 o                         
  -1   8   3       1358.52       1345.75        51.72 o                         
   0   8   3       1536.77       1370.30        50.51 o                         
   1   8   3        329.80        247.28        60.40 o                         
   2   8   3       1754.34        924.39        46.82 o                         
   3   8   3        208.97        208.24        54.25 o                         
   4   8   3       2698.15       2603.20       120.96 o                         
   5   8   3         47.75         25.39        47.48 o                         
   6   8   3        853.65        794.38        80.25 o                         
   7   8   3         32.64         86.67        56.60 o                         
   8   8   3       1004.38       1066.82        98.48 o                         
   9   8   3        121.54        121.18        76.08 o                         
  -7   9   3         17.64         -5.64        65.02 o                         
  -6   9   3        161.12        199.54        94.27 o                         
  -5   9   3         27.07        -27.55        39.20 o                         
  -4   9   3        728.58        772.20        60.70 o                         
  -3   9   3       1063.85       1029.42        51.87 o                         
  -2   9   3        348.90        372.85        38.26 o                         
  -1   9   3       1845.47       1830.75        62.66 o                         
   0   9   3        108.89         81.46        25.61 o                         
   1   9   3       1253.93       1267.96        52.81 o                         
   3   9   3        284.94        345.09        66.10 o                         
   4   9   3         49.09         61.24        53.21 o                         
   5   9   3        182.18        122.52        55.34 o                         
   6   9   3          4.87        -16.23        51.39 o                         
   7   9   3        968.10       1026.54        98.26 o                         
   8   9   3         19.37        -59.07        59.07 o                         
  -6  10   3        278.96        244.74        85.55 o                         
  -5  10   3        204.01        207.48        58.20 o                         
  -4  10   3        352.19        361.76        53.64 o                         
  -3  10   3        240.52        177.54        38.58 o                         
  -2  10   3        447.14        473.70        44.42 o                         
  -1  10   3        147.66        122.31        32.96 o                         
   0  10   3         16.04          9.51        28.75 o                         
   1  10   3        304.62        250.12        59.00 o                         
   2  10   3        142.55        140.97        61.89 o                         
   3  10   3        388.54        316.44        70.83 o                         
   4  10   3        430.45        388.49        73.74 o                         
   5  10   3         18.51          0.13        57.29 o                         
   6  10   3        388.51        469.96        83.42 o                         
   7  10   3         57.95         64.45        68.05 o                         
  -4  11   3        388.39        391.42        68.12 o                         
  -3  11   3        731.85        728.05        57.20 o                         
  -2  11   3        441.60        451.24        58.14 o                         
  -1  11   3        627.15        777.97        52.88 o                         
   0  11   3        300.48        367.59        43.54 o                         
   1  11   3         86.15        134.32        39.18 o                         
   2  11   3         35.95        -56.68        56.68 o                         
   3  11   3        431.06        556.32        86.46 o                         
   4  11   3         19.21         17.58        62.24 o                         
   5  11   3        272.97        219.40        71.53 o                         
   6  11   3         11.03        -11.37        64.89 o                         
  -1  12   3        111.71        130.83        47.52 o                         
   0  12   3        229.41        283.13        44.34 o                         
   1  12   3         24.43         13.06        71.18 o                         
   2  12   3        674.99        796.42       103.34 o                         
   3  12   3         28.11          1.13        65.19 o                         
  -2 -11   4        210.50        154.34        78.34 o                         
  -1 -11   4         84.46         84.55        68.23 o                         
   0 -11   4        285.53        328.92        59.80 o                         
   1 -11   4        236.69        185.75        58.95 o                         
  -5 -10   4       1159.14       1137.26       104.38 o                         
  -4 -10   4         30.09        -50.52        58.29 o                         
  -3 -10   4        630.66        538.96        85.59 o                         
  -2 -10   4        307.66        349.17        78.77 o                         
  -1 -10   4        538.71        542.75        62.42 o                         
   0 -10   4        674.28        747.99        68.58 o                         
   1 -10   4        819.24        892.98       114.02 o                         
   2 -10   4        319.28        334.14        58.08 o                         
   3 -10   4        104.90         55.95        49.48 o                         
   4 -10   4        433.42        285.41        93.57 o                         
  -7  -9   4         25.62        -60.42        62.06 o                         
  -6  -9   4       1205.72       1192.60       102.73 o                         
  -5  -9   4        144.65         80.94        66.84 o                         
  -4  -9   4       1068.06       1081.70        95.09 o                         
  -3  -9   4        315.87        320.09        69.36 o                         
  -2  -9   4        352.51        374.76        50.79 o                         
  -1  -9   4        308.72        319.40        51.55 o                         
   0  -9   4        515.81        568.75        57.86 o                         
   1  -9   4        119.18         73.94        44.51 o                         
   2  -9   4        798.49        931.30        67.62 o                         
   3  -9   4        206.57        239.70        52.28 o                         
   4  -9   4        117.31        162.11        78.60 o                         
   5  -9   4        438.84        493.52        99.43 o                         
   6  -9   4         24.98         87.41        84.94 o                         
  -8  -8   4         20.76        -23.39        61.07 o                         
  -7  -8   4        377.08        443.74        82.98 o                         
  -6  -8   4        166.36        123.96        61.85 o                         
  -5  -8   4       1612.56       1587.77       104.90 o                         
  -4  -8   4          8.37         -6.86        48.91 o                         
  -3  -8   4        795.41        762.79        77.30 o                         
  -2  -8   4          0.34          3.62        33.56 o                         
  -1  -8   4         86.05        104.75        39.24 o                         
   0  -8   4        211.74        188.02        43.04 o                         
   1  -8   4        989.53        932.46        62.66 o                         
   2  -8   4       1583.88       1602.02        74.26 o                         
   3  -8   4         22.82         22.19        59.63 o                         
   4  -8   4       1590.11       1866.41       126.13 o                         
   5  -8   4        637.40        711.70        96.09 o                         
   6  -8   4        752.52        768.99       106.51 o                         
   7  -8   4         12.44         14.32        80.03 o                         
  -9  -7   4          5.26        -42.88        66.14 o                         
  -8  -7   4        303.02        337.97        77.91 o                         
  -7  -7   4         54.81        -26.61        52.47 o                         
  -6  -7   4       1484.65       1545.28       103.86 o                         
  -5  -7   4         22.29        -41.54        41.54 o                         
  -4  -7   4        976.47        970.68        81.99 o                         
  -3  -7   4        440.89        551.50        48.93 o                         
  -2  -7   4        357.91        333.88        43.21 o                         
  -1  -7   4        548.42        574.80        60.55 o                         
   0  -7   4        891.10        756.32        54.97 o                         
   1  -7   4        409.24        321.75        44.71 o                         
   2  -7   4        357.68        379.84        49.82 o                         
   3  -7   4       1827.56       1831.35        83.90 o                         
   4  -7   4        485.86        471.34        79.16 o                         
   5  -7   4        430.04        417.27        76.56 o                         
   6  -7   4         29.70         48.00        65.67 o                         
   7  -7   4        693.85        822.12       106.81 o                         
   8  -7   4          1.79        -14.19        76.73 o                         
  -9  -6   4       1330.30       1343.68       111.89 o                         
  -8  -6   4         36.37        -50.91        51.69 o                         
  -7  -6   4       1074.34       1063.35        88.84 o                         
  -6  -6   4         44.35          8.68        46.31 o                         
  -5  -6   4       5616.99       5931.82       196.00 o                         
  -4  -6   4         62.75         14.02        38.71 o                         
  -3  -6   4       1725.96       1647.77        63.72 o                         
  -2  -6   4        601.26        653.15        47.84 o                         
  -1  -6   4        394.49        359.31        38.94 o                         
   0  -6   4       1740.99       1824.22        66.31 o                         
   1  -6   4        516.91        476.70        43.14 o                         
   2  -6   4       2268.15       2253.34        74.91 o                         
   3  -6   4        210.30        182.94        37.98 o                         
   4  -6   4          1.86        -28.86        55.77 o                         
   5  -6   4         80.96        101.56        60.81 o                         
   6  -6   4        316.85        465.57        76.56 o                         
   7  -6   4          0.87        -33.33        60.20 o                         
   8  -6   4        580.21        568.69        94.44 o                         
   9  -6   4         61.71        -20.23        72.83 o                         
 -10  -5   4        705.05        672.95        99.91 o                         
  -9  -5   4         47.62        -29.25        57.46 o                         
  -8  -5   4        937.85        930.58        90.84 o                         
  -7  -5   4        345.57        352.34        64.02 o                         
  -6  -5   4       9219.03      10224.69       285.71 o                         
  -5  -5   4        389.83        489.44        60.85 o                         
  -4  -5   4       3558.22       3516.90        87.53 o                         
  -3  -5   4        465.20        578.83        41.42 o                         
  -2  -5   4        807.78        697.64        42.97 o                         
  -1  -5   4        124.90        103.86        25.45 o                         
   0  -5   4        144.46        173.23        28.23 o                         
   1  -5   4       3813.61       3770.13        89.61 o                         
   2  -5   4        540.72        520.11        45.59 o                         
   3  -5   4       2585.78       2359.87       153.27 o                         
   4  -5   4        952.77        831.97        80.29 o                         
   5  -5   4        714.62        758.45        81.51 o                         
   6  -5   4        252.55        243.01        69.10 o                         
   7  -5   4        606.45        679.20        82.77 o                         
   8  -5   4         93.20        142.75        71.27 o                         
   9  -5   4        313.79        433.63        86.76 o                         
 -10  -4   4          1.71        -57.72        57.72 o                         
  -9  -4   4       1464.39       1566.29       111.11 o                         
  -8  -4   4        213.63        163.93        56.94 o                         
  -7  -4   4       1800.44       1938.98       107.68 o                         
  -6  -4   4        173.04        139.67        45.53 o                         
  -5  -4   4       1349.22       1404.53        84.37 o                         
  -4  -4   4        307.95        268.10        28.84 o                         
  -3  -4   4        731.12        712.81        38.88 o                         
  -2  -4   4       1021.28        903.74        42.43 o                         
  -1  -4   4        753.11        784.09        39.48 o                         
   0  -4   4       8004.58       8997.29       294.37 o                         
   3  -4   4          2.69         -2.17         9.09 o                         
   4  -4   4       2531.98       2467.95        63.27 o                         
   5  -4   4        287.28        230.44        47.05 o                         
   6  -4   4       1278.80       1360.83        61.61 o                         
   7  -4   4          2.54        -38.11        52.99 o                         
   8  -4   4        352.30        356.76        71.74 o                         
   9  -4   4        152.78        236.19        71.31 o                         
 -11  -3   4          0.01        -64.06        72.52 o                         
 -10  -3   4        523.19        468.09        84.50 o                         
  -9  -3   4        209.62        183.50        62.19 o                         
  -8  -3   4       1228.22       1220.16        94.62 o                         
  -7  -3   4        379.29        419.74        61.46 o                         
  -6  -3   4       2374.32       2474.90       112.58 o                         
  -5  -3   4        799.07        806.69       110.50 o                         
  -4  -3   4       1810.93       1774.76        53.98 o                         
  -3  -3   4        739.25        819.44        38.64 o                         
  -2  -3   4        758.49        670.11        64.73 o                         
  -1  -3   4       4609.67       4592.46        90.21 o                         
   1  -3   4       9860.55      10806.82       208.28 o                         
   2  -3   4        196.21        182.92        14.00 o                         
   3  -3   4       4738.53       4932.29        94.20 o                         
   4  -3   4        287.79        293.56        24.47 o                         
   5  -3   4        502.63        531.49        35.46 o                         
   6  -3   4          2.74         14.24        46.83 o                         
   7  -3   4       1535.31       1618.32       100.69 o                         
   8  -3   4        570.14        650.03        77.95 o                         
   9  -3   4       1686.85       1464.99        84.11 o                         
 -11  -2   4        773.69        736.83       104.99 o                         
 -10  -2   4        324.03        182.59        66.93 o                         
  -9  -2   4        778.82        710.53        77.34 o                         
  -8  -2   4         14.41          8.77        39.93 o                         
  -7  -2   4        408.77        466.35        59.98 o                         
  -6  -2   4         58.41         28.08        33.51 o                         
  -5  -2   4        380.77        357.63        32.75 o                         
  -4  -2   4        383.66        376.91        27.79 o                         
  -3  -2   4         51.26         68.63        23.35 o                         
  -2  -2   4        548.49        642.96        43.75 o                         
  -1  -2   4         65.49         38.44        13.04 o                         
   0  -2   4       3243.47       3517.19        69.46 o                         
   1  -2   4         67.54         49.12         9.98 o                         
   2  -2   4        871.20        886.17        24.71 o                         
   3  -2   4        619.57        717.89        30.83 o                         
   4  -2   4       1594.92       1548.19        46.97 o                         
   5  -2   4       1146.43       1174.32        69.01 o                         
   6  -2   4        964.56        942.17        72.61 o                         
   7  -2   4          0.80          7.16        24.52 o                         
   8  -2   4        991.10        922.43        51.86 o                         
   9  -2   4        377.59        456.54        59.89 o                         
  10  -2   4       1024.72       1085.91        79.34 o                         
 -11  -1   4         77.89         96.40        69.62 o                         
 -10  -1   4       1196.32       1130.27        95.53 o                         
  -9  -1   4        149.52        149.09        52.86 o                         
  -8  -1   4        760.04        596.08        67.49 o                         
  -7  -1   4       1364.67       1314.51        86.50 o                         
  -6  -1   4       1511.72       1524.66        74.91 o                         
  -5  -1   4        256.97        214.02        25.90 o                         
  -4  -1   4       1704.83       1903.64        54.25 o                         
  -3  -1   4        624.60        657.04        32.02 o                         
  -2  -1   4         30.44         38.15        13.90 o                         
   0  -1   4          2.77         24.99         9.77 o                         
   1  -1   4       1255.94       1745.86        41.37 o                         
   2  -1   4          7.31         14.80        11.19 o                         
   3  -1   4         21.63          3.65        18.94 o                         
   4  -1   4        937.15        945.89        36.97 o                         
   5  -1   4         28.69          0.22         8.68 o                         
   6  -1   4        243.72        271.45        29.65 o                         
   7  -1   4       1257.93       1250.91        54.30 o                         
   8  -1   4       1897.72       1878.61        94.79 o                         
   9  -1   4       3086.22       3249.41       131.51 o                         
  10  -1   4        243.56        238.41        55.73 o                         
  11  -1   4        113.29        252.69        62.37 o                         
 -11   0   4       1596.29       1550.40       120.70 o                         
 -10   0   4          7.59          1.61        51.47 o                         
  -9   0   4       1127.58       1023.94        86.80 o                         
  -8   0   4          2.57         -8.90        31.25 o                         
  -7   0   4       1988.00       2057.87        70.18 o                         
  -6   0   4       1001.12       1046.73        49.92 o                         
  -5   0   4       2729.09       2985.54        74.86 o                         
  -4   0   4       6081.09       7427.26       135.70 o                         
  -3   0   4       2502.79       2977.23        67.83 o                         
  -2   0   4       3995.36       4971.57        92.22 o                         
  -1   0   4         67.63        131.90        28.17 o                         
   0   0   4       1994.93       1815.35        55.13 o                         
   1   0   4       4004.90       4527.47        79.10 o                         
   2   0   4       5810.89       6356.27       293.79 o                         
   3   0   4        180.62        278.98        19.15 o                         
   4   0   4       3228.99       3281.32        91.73 o                         
   5   0   4        105.59        113.55        18.63 o                         
   6   0   4       2559.69       2683.46        67.53 o                         
   7   0   4         11.24        -20.32        21.71 o                         
   8   0   4       3486.90       3595.63       135.41 o                         
   9   0   4          9.45        -27.86        36.15 o                         
  10   0   4        233.28        174.39        49.56 o                         
  11   0   4        171.17        217.79        56.94 o                         
 -11   1   4          5.33        -29.30        57.55 o                         
 -10   1   4       1963.84       1822.10       116.23 o                         
  -9   1   4          0.96         23.22        43.79 o                         
  -8   1   4       1909.78       1887.03       105.60 o                         
  -7   1   4        123.11        141.08        32.50 o                         
  -6   1   4       1674.13       1583.05        59.09 o                         
  -5   1   4       1316.18       1244.72        67.01 o                         
  -4   1   4       3743.08       4194.57       123.74 o                         
  -3   1   4       2667.35       2952.28        94.88 o                         
  -2   1   4        105.73         65.67        24.39 o                         
  -1   1   4      13528.61      15468.90       339.14 o                         
   0   1   4       3130.68       3157.96        62.00 o                         
   1   1   4       1319.36       1319.60        34.82 o                         
   2   1   4       3992.72       4224.20       116.14 o                         
   3   1   4        832.20        864.19        32.27 o                         
   4   1   4         11.99         16.73        12.81 o                         
   5   1   4       4064.29       4172.25        82.08 o                         
   6   1   4        380.93        392.97        37.02 o                         
   7   1   4       3868.93       3812.90       130.38 o                         
   8   1   4        540.10        469.52        57.68 o                         
   9   1   4        444.60        479.59        60.98 o                         
  10   1   4        522.60        570.30        69.27 o                         
  11   1   4          0.75         12.33        48.91 o                         
  12   1   4          6.12        -37.11        54.08 o                         
 -11   2   4        534.05        513.92        83.90 o                         
 -10   2   4         36.33          7.99        51.00 o                         
  -9   2   4        483.75        512.19        72.83 o                         
  -8   2   4        625.38        634.05        50.22 o                         
  -7   2   4        192.30        141.45        44.31 o                         
  -6   2   4       2355.43       2516.35       101.52 o                         
  -5   2   4       2606.46       2611.88        99.04 o                         
  -4   2   4       4089.38       4727.98       137.97 o                         
  -3   2   4       1287.67       1399.36        64.50 o                         
  -2   2   4       8595.96       8652.20       208.76 o                         
  -1   2   4       4646.45       5042.99       132.64 o                         
   0   2   4        841.18        799.50        31.60 o                         
   1   2   4       9192.18       9630.42       122.85 o                         
   2   2   4      35602.82      41430.03       490.83 o                         
   3   2   4        201.54        308.42        18.17 o                         
   4   2   4       2330.37       2275.17        79.38 o                         
   5   2   4        161.19        187.80        31.47 o                         
   6   2   4       2611.57       2801.68       104.73 o                         
   7   2   4       1035.34       1027.15        70.53 o                         
   8   2   4       1602.50       1800.96        97.78 o                         
   9   2   4        621.82        629.41        68.97 o                         
  10   2   4        650.90        777.24        76.60 o                         
  11   2   4         17.39          6.86        51.00 o                         
 -11   3   4         90.16         71.14        65.02 o                         
 -10   3   4        804.68        814.09        83.16 o                         
  -9   3   4         43.17          0.22        47.31 o                         
  -8   3   4         34.49          8.72        42.71 o                         
  -7   3   4         45.63         56.99        42.79 o                         
  -6   3   4        840.27        834.79        67.10 o                         
  -5   3   4       2821.52       2943.38       110.54 o                         
  -4   3   4       4112.63       4204.29       131.33 o                         
  -3   3   4       3885.72       4003.39       121.61 o                         
  -2   3   4       3674.43       4119.96       120.09 o                         
  -1   3   4        687.15        534.30        29.77 o                         
   0   3   4       3888.46       3971.96       169.51 o                         
   1   3   4        725.13        608.53        20.62 o                         
   2   3   4       2666.10       2365.92        44.11 o                         
   3   3   4       6108.93       6273.46        88.69 o                         
   4   3   4        550.35        603.24        46.14 o                         
   5   3   4       6716.72       6900.42       186.63 o                         
   6   3   4        194.61        261.19        41.80 o                         
   7   3   4       2415.21       2435.10       106.25 o                         
   8   3   4        908.35        969.94        75.95 o                         
   9   3   4        567.08        599.60        69.57 o                         
  10   3   4        520.38        554.63        75.82 o                         
  11   3   4        515.43        564.66        77.60 o                         
  -9   4   4        497.14        469.09        75.35 o                         
  -8   4   4        585.95        576.16        70.27 o                         
  -7   4   4        337.29        377.29        59.76 o                         
  -6   4   4        696.50        718.86        67.97 o                         
  -5   4   4        726.51        597.99        59.63 o                         
  -4   4   4       2187.10       2017.67        89.32 o                         
  -3   4   4         70.52         50.65        28.82 o                         
  -2   4   4        667.53        476.77        43.40 o                         
  -1   4   4         41.14         28.16        16.62 o                         
   0   4   4       3436.83       3254.47        76.55 o                         
   1   4   4        484.97        366.94        18.16 o                         
   2   4   4       3549.32       3716.65        75.91 o                         
   3   4   4        194.29        171.28        19.36 o                         
   4   4   4        935.44        758.62        63.48 o                         
   5   4   4         63.55         58.46        29.69 o                         
   6   4   4       1840.23       1867.84        90.80 o                         
   7   4   4        385.43        436.10        60.02 o                         
   8   4   4       1339.84       1376.36        91.53 o                         
   9   4   4        660.35        662.18        74.56 o                         
  10   4   4        365.48        471.21        75.22 o                         
  11   4   4        417.82        390.83        75.39 o                         
  -9   5   4         82.53         41.97        57.81 o                         
  -8   5   4         52.54         -7.29        46.35 o                         
  -7   5   4        234.30        217.49        57.51 o                         
  -6   5   4        254.44        269.35        56.55 o                         
  -5   5   4       2146.95       1943.10        98.35 o                         
  -4   5   4        265.53        268.35        47.44 o                         
  -3   5   4       1207.34       1057.62        65.19 o                         
  -2   5   4        163.35        150.99        25.44 o                         
  -1   5   4        328.74        362.84        32.79 o                         
   0   5   4        378.11        316.85        21.19 o                         
   1   5   4       1008.34        896.93        27.92 o                         
   2   5   4        915.32        788.74        27.12 o                         
   3   5   4       3470.46       3412.18        75.69 o                         
   4   5   4        148.28        176.98        22.21 o                         
   5   5   4        864.19        726.46        62.15 o                         
   6   5   4        349.65        458.89        58.16 o                         
   7   5   4        280.07        334.37        54.95 o                         
   8   5   4       1019.73       1068.16        83.85 o                         
   9   5   4        135.87        143.18        56.47 o                         
  10   5   4        329.08        388.53        73.05 o                         
  11   5   4        338.53        311.23        76.00 o                         
  -9   6   4        439.76        535.58        85.33 o                         
  -8   6   4        647.93        605.80        84.29 o                         
  -7   6   4        226.59        189.23        61.54 o                         
  -6   6   4       1595.85       1446.06        96.66 o                         
  -5   6   4        349.42        328.55        59.76 o                         
  -4   6   4       1760.59       1617.28        90.49 o                         
  -3   6   4        286.45        257.94        47.57 o                         
  -2   6   4        557.21        485.34        32.17 o                         
  -1   6   4        167.79        180.57        60.40 o                         
   0   6   4       3370.66       3465.31        83.52 o                         
   1   6   4        510.76        453.04        24.69 o                         
   2   6   4       1231.74       1088.08        38.21 o                         
   3   6   4        454.69        376.27        38.19 o                         
   5   6   4        888.26        865.36        44.27 o                         
   6   6   4        187.41        174.22        49.87 o                         
   7   6   4        180.05        235.63        59.33 o                         
   8   6   4          2.43         47.61        50.00 o                         
   9   6   4        813.27        883.84        87.72 o                         
  10   6   4         73.27        156.85        64.89 o                         
  -9   7   4        236.12        192.05        79.60 o                         
  -8   7   4        364.04        399.08        82.55 o                         
  -7   7   4        573.08        621.17        85.41 o                         
  -6   7   4        217.74        192.79        59.07 o                         
  -5   7   4        797.44        784.45        76.47 o                         
  -4   7   4        140.15          6.08        44.18 o                         
  -3   7   4       2389.61       2223.68        79.06 o                         
  -2   7   4         31.93         13.19        27.44 o                         
  -1   7   4       1476.14       1355.48        51.59 o                         
   0   7   4         78.97         37.65        20.35 o                         
   1   7   4       2555.18       2559.39        75.61 o                         
   2   7   4        481.99        450.40        41.52 o                         
   3   7   4       3695.42       3612.94        68.84 o                         
   4   7   4        610.02        560.49        36.10 o                         
   5   7   4       1171.82       1168.20        83.77 o                         
   6   7   4         66.10         39.80        24.53 o                         
   7   7   4        123.42        111.44        31.92 o                         
   8   7   4        655.59        703.59        85.11 o                         
   9   7   4        544.01        600.25        90.02 o                         
  10   7   4        493.99        473.69        97.00 o                         
  -8   8   4         34.32         -5.34        68.44 o                         
  -7   8   4         45.40         -2.08        59.59 o                         
  -6   8   4        276.94        416.44        76.60 o                         
  -5   8   4          2.12         12.54        48.26 o                         
  -4   8   4        813.28        822.87        58.68 o                         
  -3   8   4        350.95        313.74        42.72 o                         
  -2   8   4        320.18        316.04        34.54 o                         
  -1   8   4         52.37          7.35        25.49 o                         
   0   8   4       1055.82        968.12        54.81 o                         
   1   8   4        196.29         81.58        50.72 o                         
   2   8   4        910.62        350.21        45.09 o                         
   3   8   4        986.73        898.11        79.77 o                         
   4   8   4       1812.89       1697.19        98.52 o                         
   5   8   4        969.54        776.11        75.09 o                         
   6   8   4        188.10        141.97        55.77 o                         
   7   8   4        459.97        492.03        46.16 o                         
   8   8   4        163.10        153.28        37.69 o                         
   9   8   4        540.59        593.00        55.06 o                         
  -7   9   4        226.88        199.17        79.34 o                         
  -6   9   4         95.06         54.12        64.32 o                         
  -5   9   4        114.89        168.79        69.10 o                         
  -4   9   4         50.15         19.41        37.72 o                         
  -3   9   4        895.18        853.49        61.65 o                         
  -2   9   4        257.72        228.14        34.73 o                         
  -1   9   4       2651.78       2775.55        87.22 o                         
   0   9   4          5.05         -9.35        23.02 o                         
   1   9   4       1248.02       1336.74        53.44 o                         
   2   9   4        128.39        157.46        56.68 o                         
   3   9   4       1240.26       1150.28        89.36 o                         
   4   9   4        145.56        133.72        54.73 o                         
   5   9   4        367.95        476.42        72.31 o                         
   6   9   4        118.99        119.36        60.68 o                         
   7   9   4        521.27        605.54        89.28 o                         
   8   9   4        254.53         51.78        65.45 o                         
  -6  10   4        296.27        320.61        92.75 o                         
  -5  10   4         23.83         38.41        63.84 o                         
  -4  10   4        360.78        381.94        75.87 o                         
  -3  10   4          0.75        -46.10        55.51 o                         
  -2  10   4        352.33        382.19        62.64 o                         
  -1  10   4         36.13          1.07        28.37 o                         
   0  10   4         25.51         24.90        30.21 o                         
   1  10   4         19.01         36.21        36.80 o                         
   2  10   4        510.68        677.81        84.37 o                         
   3  10   4         55.11         64.32        54.51 o                         
   4  10   4        212.65        240.88        66.75 o                         
   5  10   4        191.61        194.83        67.53 o                         
   6  10   4        269.05        278.60        75.04 o                         
   7  10   4        201.51         82.25        70.14 o                         
  -4  11   4          1.92         30.47        65.19 o                         
  -3  11   4        712.19        988.39        98.74 o                         
  -2  11   4          1.35        -35.08        35.08 o                         
  -1  11   4        398.01        446.33        45.97 o                         
   0  11   4         44.34         16.60        42.61 o                         
   1  11   4          2.08         -3.37        38.31 o                         
   2  11   4         73.13         87.72        70.57 o                         
   3  11   4        103.96        176.65        71.40 o                         
   4  11   4        389.41        433.28        81.38 o                         
   5  11   4        316.72        300.25        79.95 o                         
   6  11   4        106.00         43.66        68.01 o                         
  -1  12   4        138.29        233.35        56.68 o                         
   0  12   4        281.67        467.05        63.09 o                         
   1  12   4         30.78         52.99        77.39 o                         
   2  12   4        800.77        794.34       106.64 o                         
   3  12   4        337.45        297.09        85.76 o                         
  -4 -10   5        519.27        717.26        95.74 o                         
  -3 -10   5        189.11         97.44        65.15 o                         
  -2 -10   5        987.08        955.23        95.22 o                         
  -1 -10   5          0.16        -45.72        45.72 o                         
   0 -10   5       1284.58       1185.15        77.08 o                         
   1 -10   5        107.04         26.75        50.00 o                         
   2 -10   5        492.90        427.27        61.52 o                         
   3 -10   5         11.20         -0.45        48.91 o                         
   4 -10   5        564.30        558.49       107.25 o                         
  -6  -9   5        709.94        805.02        96.40 o                         
  -5  -9   5        674.95        867.86       100.61 o                         
  -4  -9   5        653.09        493.09        80.25 o                         
  -3  -9   5       1270.50       1246.54        98.70 o                         
  -2  -9   5         10.47         48.52        42.59 o                         
  -1  -9   5       1072.27       1048.30        66.98 o                         
   0  -9   5          1.34        -52.04        52.04 o                         
   1  -9   5       1267.70       1327.55        79.10 o                         
   2  -9   5         12.15        -41.34        41.34 o                         
   3  -9   5       1127.00       1180.01        74.04 o                         
   4  -9   5         65.02         27.52        78.77 o                         
   5  -9   5        524.54        651.16       106.68 o                         
   6  -9   5        241.45        328.55        97.57 o                         
  -7  -8   5        224.00        172.22        71.44 o                         
  -6  -8   5       1448.81       1540.59       110.94 o                         
  -5  -8   5        648.89        630.33        83.77 o                         
  -4  -8   5       1026.57       1139.39        94.75 o                         
  -3  -8   5        114.02        133.85        54.99 o                         
  -2  -8   5        500.90        604.29        53.45 o                         
  -1  -8   5         34.67         25.31        35.77 o                         
   0  -8   5        438.77        516.86        52.21 o                         
   1  -8   5        266.30        271.92        46.42 o                         
   2  -8   5       1702.33       1924.91        80.69 o                         
   3  -8   5        181.58        178.60        53.47 o                         
   4  -8   5        814.62        891.00       101.60 o                         
   5  -8   5        319.44        316.01        87.41 o                         
   6  -8   5        749.11        837.22       107.33 o                         
   7  -8   5        157.82        241.97        85.72 o                         
  -8  -7   5        106.35         90.84        69.75 o                         
  -7  -7   5        338.85        404.68        79.90 o                         
  -6  -7   5         28.42        -45.27        48.35 o                         
  -5  -7   5       1319.33       1295.07        95.01 o                         
  -4  -7   5          0.65        -36.37        42.53 o                         
  -3  -7   5        604.21        491.12        49.12 o                         
  -2  -7   5         16.11          0.18        41.10 o                         
  -1  -7   5        158.93        194.07        41.28 o                         
   0  -7   5         37.25         52.67        35.39 o                         
   1  -7   5       1250.67       1212.85        65.27 o                         
   2  -7   5        103.67         45.91        38.62 o                         
   3  -7   5       3552.40       3623.96       103.01 o                         
   4  -7   5        198.01        170.79        68.62 o                         
   5  -7   5       1182.13       1266.12       106.99 o                         
   6  -7   5        120.00         66.45        70.48 o                         
   7  -7   5        572.88        566.09        94.70 o                         
   8  -7   5         72.08         68.97        78.64 o                         
  -9  -6   5        444.04        433.93        87.11 o                         
  -8  -6   5        609.76        556.59        84.50 o                         
  -7  -6   5          9.04         15.23        46.74 o                         
  -6  -6   5        782.43        807.10        78.77 o                         
  -5  -6   5        409.85        333.07        59.85 o                         
  -4  -6   5       1180.38       1049.28        82.90 o                         
  -3  -6   5        130.74         99.03        34.83 o                         
  -2  -6   5        114.97        152.06        34.82 o                         
  -1  -6   5         14.53         39.68        30.79 o                         
   0  -6   5        781.50        725.15        51.30 o                         
   1  -6   5          0.97        -29.44        29.44 o                         
   2  -6   5       3098.50       2923.99        85.60 o                         
   3  -6   5        240.13        109.84       101.67 o                         
   4  -6   5        154.15        148.82        63.06 o                         
   5  -6   5        386.41        344.70        73.70 o                         
   6  -6   5          0.89         12.37        59.07 o                         
   7  -6   5        178.81        190.66        72.96 o                         
   8  -6   5        205.36        208.46        80.29 o                         
   9  -6   5        161.13        -52.78        76.65 o                         
 -10  -5   5        627.48        327.12        86.89 o                         
  -9  -5   5        191.74        186.02        73.39 o                         
  -8  -5   5         70.67         49.61        57.94 o                         
  -7  -5   5       1769.46       1819.10       111.07 o                         
  -6  -5   5        641.64        613.75        68.84 o                         
  -5  -5   5       6069.67       6233.50       198.56 o                         
  -4  -5   5        233.88        239.36        33.38 o                         
  -3  -5   5       1566.29       1695.48        83.18 o                         
  -2  -5   5         18.43         -3.13        23.59 o                         
  -1  -5   5        316.74        382.63        90.25 o                         
   0  -5   5        604.59        593.72        41.23 o                         
   1  -5   5       2909.99       1348.93        65.54 o                         
   2  -5   5         60.78         14.29        26.45 o                         
   3  -5   5       1442.93       1135.18       142.40 o                         
   4  -5   5        142.13        192.96        56.73 o                         
   5  -5   5        834.97        874.46        89.67 o                         
   6  -5   5         10.02        -40.36        53.30 o                         
   7  -5   5        329.46        241.49        69.66 o                         
   8  -5   5        509.20        537.97        86.50 o                         
   9  -5   5        142.98        142.36        75.56 o                         
 -10  -4   5        266.62        205.90        73.57 o                         
  -9  -4   5        559.66        500.21        81.90 o                         
  -8  -4   5        863.73        787.40        81.16 o                         
  -7  -4   5        114.79        153.90        50.04 o                         
  -6  -4   5        688.70        816.08        74.26 o                         
  -5  -4   5        150.68        112.02        42.32 o                         
  -4  -4   5       2088.86       1958.28        72.57 o                         
  -3  -4   5        505.07        479.88        36.96 o                         
  -2  -4   5         59.55         53.26        20.74 o                         
  -1  -4   5          1.08        -16.25        18.52 o                         
   1  -4   5        390.29        374.37        29.70 o                         
   2  -4   5       3352.34       3200.26        57.69 o                         
   3  -4   5       1459.97       1363.19        36.43 o                         
   4  -4   5       1605.84       1630.86        53.35 o                         
   5  -4   5        406.26        407.97        65.91 o                         
   6  -4   5        323.45        350.20        36.39 o                         
   7  -4   5        314.33        330.22        38.14 o                         
   8  -4   5        454.73        446.30        76.60 o                         
   9  -4   5        347.56        242.23        75.04 o                         
 -10  -3   5        434.74        471.95        87.02 o                         
  -9  -3   5        753.02        653.46        88.50 o                         
  -8  -3   5        176.85        196.70        55.25 o                         
  -7  -3   5        264.59        247.52        54.43 o                         
  -6  -3   5        374.15        341.14        53.38 o                         
  -5  -3   5       3385.81       3577.92        86.28 o                         
  -4  -3   5          0.90        -11.77        19.48 o                         
  -3  -3   5       3062.60       3322.14        77.76 o                         
  -2  -3   5        333.31        420.17        30.36 o                         
  -1  -3   5       6160.80       6771.08       176.04 o                         
   0  -3   5          1.28         -2.44        15.87 o                         
   1  -3   5       8884.80      10091.37       197.68 o                         
   2  -3   5        280.51        323.02        19.15 o                         
   3  -3   5       1434.38       1504.09        48.54 o                         
   4  -3   5       1502.94       1489.88        48.46 o                         
   5  -3   5       1230.70       1203.80        47.89 o                         
   6  -3   5        933.62        999.10        48.01 o                         
   7  -3   5        948.07        907.10        51.76 o                         
   8  -3   5       1038.66        935.98        52.40 o                         
 -11  -2   5        462.80        464.83        93.14 o                         
 -10  -2   5        809.98        721.95        96.18 o                         
  -9  -2   5         50.13         21.66        50.26 o                         
  -8  -2   5        132.15        146.96        51.91 o                         
  -7  -2   5          4.63          5.21        35.11 o                         
  -6  -2   5       1279.86       1411.34        85.20 o                         
  -5  -2   5         21.66        -18.77        18.77 o                         
  -4  -2   5       2544.22       2243.54        60.56 o                         
  -3  -2   5         83.08         83.87        19.99 o                         
  -2  -2   5       4877.14       5493.21       103.33 o                         
  -1  -2   5        103.00        162.71        30.25 o                         
   0  -2   5       2819.19       3258.36        67.27 o                         
   1  -2   5       3995.23       4116.44        62.06 o                         
   2  -2   5       6348.30       6410.58        89.46 o                         
   3  -2   5       1800.40       1715.40        47.17 o                         
   4  -2   5       6512.47       7189.33       130.04 o                         
   5  -2   5        383.86        524.87        38.82 o                         
   6  -2   5        852.12        713.72        41.40 o                         
   7  -2   5       1044.28        987.91        78.47 o                         
   9  -2   5       1810.35       2099.87       103.64 o                         
 -11  -1   5        847.02        966.08       105.38 o                         
 -10  -1   5        529.60        542.09        80.55 o                         
  -9  -1   5        528.34        531.72        74.82 o                         
  -8  -1   5        138.03        103.21        48.05 o                         
  -7  -1   5        213.25        184.54        46.57 o                         
  -6  -1   5        743.55        653.84        76.06 o                         
  -5  -1   5        955.34        856.06        62.50 o                         
  -4  -1   5        603.63        562.41        38.82 o                         
  -3  -1   5       8150.77       8930.01       232.05 o                         
  -2  -1   5        363.16        342.99        24.21 o                         
  -1  -1   5        947.15        752.28        49.04 o                         
   0  -1   5         19.02          6.28        11.06 o                         
   1  -1   5       2256.09       2229.47        50.13 o                         
   2  -1   5         72.43         60.40        13.20 o                         
   3  -1   5         48.42         50.93        14.07 o                         
   4  -1   5        373.93        364.47        35.50 o                         
   5  -1   5        547.50        472.68        45.25 o                         
   6  -1   5        887.27        379.16        42.88 o                         
   7  -1   5       1059.67        956.70        48.05 o                         
   8  -1   5        971.95        901.15        69.18 o                         
   9  -1   5        407.14        473.17        58.03 o                         
 -11   0   5        915.78        891.39       100.87 o                         
 -10   0   5        417.07        371.91        74.43 o                         
  -9   0   5        126.89        116.27        51.74 o                         
  -8   0   5        120.23         84.59        47.35 o                         
  -7   0   5         13.08         15.84        27.51 o                         
  -6   0   5       3132.88       3185.32        86.00 o                         
  -5   0   5          0.48          8.16        20.09 o                         
  -4   0   5       6023.58       7460.81       138.94 o                         
  -3   0   5        134.49        123.33        22.20 o                         
  -2   0   5       6845.84       7554.11       130.92 o                         
  -1   0   5        117.12        116.22        16.32 o                         
   0   0   5       5748.60       5917.56       112.57 o                         
   1   0   5       1591.88       1815.05       101.39 o                         
   2   0   5       1821.71       1773.91        43.79 o                         
   3   0   5       7543.48       7391.86       124.21 o                         
   4   0   5       1836.07       1984.34        49.11 o                         
   5   0   5       1372.16       1421.28        37.28 o                         
   6   0   5       1149.89       1091.02        54.32 o                         
   7   0   5        877.92        820.97        56.34 o                         
   8   0   5       2074.16       1968.23        96.66 o                         
   9   0   5        374.94        428.12        56.77 o                         
  10   0   5        193.16        312.02        56.77 o                         
 -11   1   5        210.19        249.17        77.47 o                         
 -10   1   5        400.26        382.07        75.22 o                         
  -9   1   5        884.94        935.18        84.55 o                         
  -8   1   5       1024.97       1038.30        83.29 o                         
  -7   1   5        445.24        455.14        45.03 o                         
  -6   1   5         37.91         71.47        28.00 o                         
  -5   1   5       1774.95       1923.70        85.41 o                         
  -4   1   5         51.45         52.73        31.47 o                         
  -3   1   5      15966.10      17973.75       401.29 o                         
  -2   1   5        649.87        771.86        50.87 o                         
  -1   1   5       4744.14       4852.33       131.72 o                         
   0   1   5         56.98        100.32        16.79 o                         
   1   1   5         49.09         49.59        13.39 o                         
   2   1   5        470.65        363.02        22.18 o                         
   3   1   5       1219.66       1057.31        26.64 o                         
   4   1   5       1491.63       1361.00        33.17 o                         
   5   1   5       2420.44       2472.10        48.92 o                         
   6   1   5       2019.58       1843.43        52.99 o                         
   7   1   5       2453.86       2364.27        97.78 o                         
   8   1   5         14.46        -25.69        33.25 o                         
   9   1   5         19.96        -13.93        34.33 o                         
  10   1   5        830.71        763.26        75.52 o                         
 -11   2   5        272.63        232.11        79.60 o                         
 -10   2   5        271.39        207.89        67.84 o                         
  -9   2   5        414.14        436.06        71.27 o                         
  -8   2   5        582.97        556.87        50.16 o                         
  -7   2   5        418.69        404.16        61.41 o                         
  -6   2   5       2131.36       2184.72       100.08 o                         
  -5   2   5        358.54        339.88        46.05 o                         
  -4   2   5       4169.48       4624.29       140.36 o                         
  -3   2   5        762.91        807.10        54.51 o                         
  -2   2   5       4750.53       5346.15       146.09 o                         
  -1   2   5        807.05        761.18        50.04 o                         
   0   2   5       5292.24       5343.95        77.17 o                         
   1   2   5          6.84          5.15         9.25 o                         
   2   2   5      17426.46      19928.62       296.57 o                         
   3   2   5       5426.27       5395.96        78.76 o                         
   4   2   5       1380.60       1275.40        35.88 o                         
   5   2   5       2520.60       2555.62        64.31 o                         
   6   2   5        784.01        750.29        55.42 o                         
   7   2   5        623.62        514.36        56.51 o                         
   8   2   5          3.51         10.03        37.54 o                         
   9   2   5        793.03        787.92        74.35 o                         
  10   2   5          1.96        -31.94        41.32 o                         
  11   2   5         33.70        109.63        55.08 o                         
 -10   3   5          3.00         22.13        52.26 o                         
  -9   3   5        228.69        201.78        58.38 o                         
  -8   3   5        278.33        236.45        55.47 o                         
  -7   3   5        113.97        110.46        48.44 o                         
  -6   3   5          3.58         15.10        37.24 o                         
  -5   3   5       2471.99       2641.31       106.20 o                         
  -4   3   5        111.56         98.61        34.81 o                         
  -3   3   5       6316.36       6920.95       185.93 o                         
  -2   3   5       1442.70       1600.53        70.75 o                         
  -1   3   5         39.39         53.99        24.04 o                         
   0   3   5       1151.82       1180.15        30.80 o                         
   1   3   5       1168.33        985.37        27.32 o                         
   2   3   5       2058.97       2174.95        41.35 o                         
   3   3   5       2558.68       2371.97        44.31 o                         
   4   3   5       8714.13       9709.92       178.03 o                         
   5   3   5       1688.46       1761.23        53.91 o                         
   6   3   5       1921.75       1896.75        86.46 o                         
   7   3   5        184.53        214.93        45.62 o                         
   8   3   5        816.16        969.55        75.74 o                         
   9   3   5          7.77         43.71        38.41 o                         
  10   3   5        843.43        879.89        82.55 o                         
  11   3   5          0.00        -16.49        49.48 o                         
 -10   4   5        267.96        183.89        67.01 o                         
  -9   4   5        177.54        126.91        61.50 o                         
  -8   4   5        726.60        663.57        76.00 o                         
  -7   4   5        154.00        111.20        47.35 o                         
  -6   4   5        374.17        409.45        58.59 o                         
  -5   4   5        145.95         82.72        40.45 o                         
  -4   4   5       2735.81       2887.52       111.28 o                         
  -3   4   5        141.61        132.07        32.90 o                         
  -2   4   5        225.55        235.67        36.33 o                         
  -1   4   5        621.40        594.51        55.60 o                         
   0   4   5       1396.80       1317.57        44.00 o                         
   1   4   5       1340.57       1139.63        43.51 o                         
   2   4   5       1132.58       1107.95        30.13 o                         
   3   4   5       8204.63       9336.36       127.14 o                         
   4   4   5       1578.37       1542.01        48.29 o                         
   5   4   5       1032.18        958.59        42.36 o                         
   6   4   5        543.96        538.96        56.12 o                         
   7   4   5        506.71        558.76        63.24 o                         
   8   4   5        185.87        233.59        51.69 o                         
   9   4   5       1000.00       1155.14        89.19 o                         
  10   4   5         20.99         85.89        57.85 o                         
  11   4   5        599.17        458.45        80.38 o                         
  -9   5   5        686.22        714.65        89.19 o                         
  -8   5   5         26.82         19.57        51.34 o                         
  -7   5   5        317.80        311.45        60.94 o                         
  -6   5   5         87.26         57.98        44.23 o                         
  -5   5   5       2707.51       2769.17       118.23 o                         
  -4   5   5        221.63        180.07        43.79 o                         
  -3   5   5        398.25        405.94        48.83 o                         
  -2   5   5       1411.56       1355.70        70.53 o                         
  -1   5   5         10.29          4.22        26.30 o                         
   0   5   5        835.46        795.34        29.75 o                         
   1   5   5       3792.77       3846.69        70.00 o                         
   2   5   5        340.84        269.51        52.57 o                         
   3   5   5       3665.63       3657.54        85.59 o                         
   4   5   5        380.71        368.21        28.83 o                         
   5   5   5         76.12         72.50        20.52 o                         
   6   5   5       1170.30       1164.41        51.86 o                         
   7   5   5        584.33        648.64        68.49 o                         
   8   5   5       1462.65       1544.80        96.57 o                         
   9   5   5          0.66         80.51        52.65 o                         
  10   5   5        507.23        541.79        80.16 o                         
  11   5   5          2.46         37.11        64.54 o                         
  -9   6   5         39.02         81.29        62.33 o                         
  -8   6   5        748.20        737.09        89.97 o                         
  -7   6   5        177.49        134.89        57.72 o                         
  -6   6   5       1329.11       1239.12        90.84 o                         
  -5   6   5          5.40        -20.01        39.54 o                         
  -4   6   5       1173.89       1074.15        78.56 o                         
  -3   6   5         71.96         79.99        39.54 o                         
  -2   6   5        843.94        735.32        43.86 o                         
  -1   6   5        359.93        335.16        33.46 o                         
   0   6   5       1415.94       1390.49        39.69 o                         
   1   6   5       1570.44       1619.38        41.45 o                         
   2   6   5        362.95        291.54        21.41 o                         
   3   6   5       1534.64       1506.64        40.27 o                         
   4   6   5        827.16        630.22       138.30 o                         
   5   6   5        669.77        702.31        40.75 o                         
   6   6   5         60.34         66.96        28.08 o                         
   7   6   5         32.43         43.34        26.72 o                         
   8   6   5        137.63        117.52        73.72 o                         
   9   6   5        590.99        663.05        85.63 o                         
  10   6   5         35.18         56.47        59.68 o                         
  -9   7   5        851.53        886.31       110.72 o                         
  -8   7   5         49.17         71.27        65.10 o                         
  -7   7   5       1276.19       1301.53       103.21 o                         
  -6   7   5          9.82        -42.40        45.75 o                         
  -5   7   5       1483.22       1625.88       101.47 o                         
  -4   7   5        391.56        313.71        59.29 o                         
  -3   7   5       3268.65       3403.70       136.11 o                         
  -2   7   5        794.80        908.72        52.53 o                         
  -1   7   5       1629.81       1482.30        83.72 o                         
   0   7   5       1250.05       1114.11        54.03 o                         
   1   7   5       2331.68       2213.83        52.35 o                         
   2   7   5       3007.57       2650.10       148.24 o                         
   3   7   5       1345.98       1184.12        55.85 o                         
   4   7   5        939.67        836.38        62.06 o                         
   5   7   5         38.79         27.02        23.29 o                         
   6   7   5        308.10        268.52        33.18 o                         
   7   7   5         47.92        104.65        31.14 o                         
   8   7   5       1012.06       1129.16       124.48 o                         
   9   7   5         20.13         70.79        42.34 o                         
  10   7   5        458.69        576.64       117.51 o                         
  -8   8   5        189.56        163.84        77.95 o                         
  -7   8   5          3.95        -43.36        53.64 o                         
  -6   8   5        276.16        282.50        72.05 o                         
  -5   8   5         52.89         32.59        49.43 o                         
  -4   8   5       1129.67       1144.59        90.80 o                         
  -3   8   5         62.49        -19.40        43.88 o                         
  -2   8   5       1410.24       1438.05        67.84 o                         
  -1   8   5        640.26        708.53        53.07 o                         
   0   8   5       1762.38       1680.21        69.40 o                         
   1   8   5       1143.86       1166.08        59.01 o                         
   3   8   5       1173.54       1170.46        90.75 o                         
   4   8   5        587.46        647.56        73.22 o                         
   5   8   5       1171.58       1042.21        81.03 o                         
   6   8   5          0.45        -15.14        15.14 o                         
   7   8   5        591.27        462.30        44.37 o                         
   8   8   5          6.31          1.41        55.60 o                         
   9   8   5        487.94        478.04        87.35 o                         
  -7   9   5        212.67        186.89        78.04 o                         
  -6   9   5         13.90        -17.27        62.54 o                         
  -5   9   5         43.73         31.03        60.15 o                         
  -4   9   5         28.93          9.55        51.82 o                         
  -3   9   5        610.99        590.31        80.03 o                         
  -2   9   5        689.97        745.63        58.93 o                         
  -1   9   5        934.36        976.35       108.72 o                         
   0   9   5       1045.91       1063.60        61.52 o                         
   1   9   5        256.07        202.98        94.46 o                         
   3   9   5        191.99        175.00        59.46 o                         
   4   9   5        504.84        468.87        69.23 o                         
   5   9   5          9.81         48.91        50.56 o                         
   6   9   5        425.01        392.57        69.79 o                         
   7   9   5         35.81        -14.15        56.16 o                         
   8   9   5        435.37        433.15        85.24 o                         
  -6  10   5        103.32         26.52        77.43 o                         
  -5  10   5         86.27        124.48        72.26 o                         
  -4  10   5        241.65        274.73        73.70 o                         
  -3  10   5        542.12        635.92        90.23 o                         
  -2  10   5        515.02        588.06        78.88 o                         
  -1  10   5        707.52        684.58        60.37 o                         
   0  10   5         98.87        137.66        42.89 o                         
   1  10   5        400.78        407.74        51.54 o                         
   2  10   5        647.39        710.05        84.68 o                         
   3  10   5        162.74        256.20        66.45 o                         
   4  10   5          0.06        -48.74        52.43 o                         
   5  10   5        370.96        318.05        72.00 o                         
   6  10   5          3.76         17.36        58.51 o                         
   7  10   5        273.53        271.74        76.78 o                         
  -4  11   5        229.71        321.00        85.24 o                         
  -3  11   5        412.49        436.71        85.28 o                         
  -2  11   5        121.92        143.69        51.72 o                         
  -1  11   5         60.75          6.22        43.31 o                         
   0  11   5         90.45         63.00        45.94 o                         
   1  11   5          4.51         16.17        39.22 o                         
   2  11   5         14.81         12.46        63.11 o                         
   3  11   5         51.06         49.61        68.88 o                         
   4  11   5        483.12        454.81        84.72 o                         
   5  11   5         45.25         88.32        69.66 o                         
   6  11   5        263.55        357.02        85.72 o                         
  -1  12   5        207.17        214.47        56.70 o                         
   0  12   5        103.98         77.78        69.14 o                         
   1  12   5         19.58         56.38        78.51 o                         
   2  12   5        159.66        140.06        82.98 o                         
   3  12   5        840.74       1075.67       110.54 o                         
  -3 -10   6          3.83          0.43        61.24 o                         
  -2 -10   6        606.40        665.00        89.93 o                         
  -1 -10   6         22.71        -43.91        43.91 o                         
   0 -10   6        379.10        315.62        57.37 o                         
   1 -10   6          9.82        -45.32        45.32 o                         
   2 -10   6        317.76        373.47       100.35 o                         
   3 -10   6         26.03        -49.78        78.47 o                         
  -5  -9   6        685.41        685.23        95.22 o                         
  -4  -9   6         39.51        -55.60        55.60 o                         
  -3  -9   6       1044.72       1050.24        95.92 o                         
  -2  -9   6        374.25        285.39        51.02 o                         
  -1  -9   6       1030.03       1083.06        70.50 o                         
   0  -9   6          4.20        -39.64        39.64 o                         
   1  -9   6        475.17        506.05        59.86 o                         
   2  -9   6        247.83        219.87        53.06 o                         
   3  -9   6        310.95        343.14        88.32 o                         
   4  -9   6        340.60        278.03        91.66 o                         
   5  -9   6         13.62         61.15        77.43 o                         
  -7  -8   6          9.27        -28.73        59.33 o                         
  -6  -8   6        559.92        438.88        81.20 o                         
  -5  -8   6        429.11        325.30        74.26 o                         
  -4  -8   6       1511.92       1700.48       110.85 o                         
  -3  -8   6         16.39         10.20        50.43 o                         
  -2  -8   6        957.79        980.09        62.24 o                         
  -1  -8   6         84.86         40.77        39.31 o                         
   0  -8   6         66.42         41.73        51.24 o                         
   1  -8   6         95.20         92.72        40.23 o                         
   2  -8   6       1008.60       1002.55        81.79 o                         
   3  -8   6        658.79        710.14        60.24 o                         
   4  -8   6          0.43        -58.20        65.93 o                         
   5  -8   6        756.30        886.92       109.59 o                         
   6  -8   6        140.25        147.13        82.25 o                         
   7  -8   6        144.60        120.61        81.38 o                         
  -8  -7   6         40.72        -34.42        62.02 o                         
  -7  -7   6        376.08        298.47        73.65 o                         
  -6  -7   6        504.58        528.94        78.82 o                         
  -5  -7   6        514.58        610.71        78.73 o                         
  -4  -7   6        166.79        108.20        52.43 o                         
  -3  -7   6       1014.43       1060.98        81.94 o                         
  -2  -7   6          2.55         -4.54        32.62 o                         
  -1  -7   6        317.91        463.25        48.39 o                         
   0  -7   6         33.06         24.67        35.05 o                         
   1  -7   6        299.69        346.44        46.71 o                         
   2  -7   6        281.85        295.80        43.61 o                         
   3  -7   6        379.96        412.58        75.95 o                         
   4  -7   6       1425.46       1438.21       108.72 o                         
   5  -7   6        545.24        504.81        88.50 o                         
   6  -7   6        459.28        404.33        86.50 o                         
   7  -7   6        263.67        378.64        86.54 o                         
   8  -7   6        399.00        426.42        96.74 o                         
  -9  -6   6         20.03        -61.80        61.80 o                         
  -8  -6   6        816.30        707.67        90.97 o                         
  -7  -6   6        317.39        313.19        69.18 o                         
  -6  -6   6         19.68        -16.84        46.79 o                         
  -5  -6   6        211.43        141.10        50.87 o                         
  -4  -6   6        877.04       1031.58        82.16 o                         
  -3  -6   6         12.31          7.06        31.27 o                         
  -2  -6   6        611.11        659.10        50.13 o                         
  -1  -6   6          2.38         -2.83        31.99 o                         
   0  -6   6        872.87        905.18        54.99 o                         
   1  -6   6        627.52        555.59        75.69 o                         
   2  -6   6       1678.99       1623.14       106.86 o                         
   3  -6   6       1499.95       1450.65        65.31 o                         
   4  -6   6        178.63        206.59        64.10 o                         
   5  -6   6          1.99        -39.19        55.16 o                         
   6  -6   6          0.35        -56.94        56.94 o                         
   7  -6   6         98.88         57.07        67.23 o                         
   8  -6   6        158.48        117.19        77.43 o                         
   9  -6   6        336.82        245.52        89.45 o                         
  -9  -5   6        632.70        686.40        97.61 o                         
  -8  -5   6        287.45        157.46        70.09 o                         
  -7  -5   6        371.32        458.11        72.09 o                         
  -6  -5   6        401.69        357.46        62.46 o                         
  -5  -5   6       4045.97       4538.05       163.97 o                         
  -4  -5   6          0.84          5.97        26.70 o                         
  -3  -5   6       2622.14       2576.96        77.97 o                         
  -2  -5   6        214.91        184.52        32.65 o                         
  -1  -5   6        713.45        654.60        45.99 o                         
   1  -5   6        416.79        311.13        68.42 o                         
   2  -5   6       1580.31       1610.99        79.47 o                         
   3  -5   6         60.12         76.86        32.74 o                         
   4  -5   6        174.99        169.96        59.16 o                         
   5  -5   6          0.95        -43.58        49.91 o                         
   6  -5   6        140.10        123.09        62.15 o                         
   7  -5   6          0.17          8.94        56.03 o                         
   8  -5   6       1104.53       1185.52       105.34 o                         
   9  -5   6         51.11          4.34        69.01 o                         
 -10  -4   6       1247.45       1469.41       119.83 o                         
  -9  -4   6          0.27        -22.35        51.65 o                         
  -8  -4   6       1798.50       1820.40       113.28 o                         
  -7  -4   6        236.78        189.32        56.68 o                         
  -6  -4   6       1172.36       1183.87        87.15 o                         
  -5  -4   6          5.76        -12.15        36.28 o                         
  -4  -4   6       4901.90       5252.84       114.30 o                         
  -3  -4   6        237.69        290.95        31.77 o                         
  -2  -4   6       3917.01       3909.67        90.53 o                         
  -1  -4   6        445.95        426.67        32.62 o                         
   0  -4   6       3258.24       3231.44       207.85 o                         
   1  -4   6       3904.64       3771.67        84.91 o                         
   2  -4   6        936.25        859.62        31.62 o                         
   3  -4   6       2330.60       2109.80        47.20 o                         
   4  -4   6        138.50        131.53        35.20 o                         
   5  -4   6        302.84        235.50        30.36 o                         
   6  -4   6        417.56        333.70        34.57 o                         
   7  -4   6        947.44       1082.05        92.75 o                         
   8  -4   6        462.53        628.37        85.07 o                         
   9  -4   6        895.77        844.86        95.44 o                         
 -10  -3   6          1.89        -36.93        61.59 o                         
  -9  -3   6       1130.32       1087.61        98.22 o                         
  -8  -3   6         11.00         29.95        47.61 o                         
  -7  -3   6        158.48        143.18        47.61 o                         
  -6  -3   6         13.27         -7.99        34.98 o                         
  -5  -3   6       1649.11       1728.37       101.63 o                         
  -4  -3   6        245.68        208.18        30.82 o                         
  -3  -3   6       2462.15       2476.02        67.75 o                         
  -2  -3   6       1727.74       1787.39        55.24 o                         
   0  -3   6       1289.71       1263.71        44.94 o                         
   1  -3   6       2367.38       2549.12        51.62 o                         
   2  -3   6       4021.80       4166.20        67.60 o                         
   3  -3   6       1043.59        948.47        37.65 o                         
   4  -3   6       1787.81       1832.84        55.55 o                         
   5  -3   6        275.38        315.01        31.73 o                         
   6  -3   6       1142.74       1200.24        52.65 o                         
   7  -3   6         16.29         18.61        48.28 o                         
   8  -3   6       1558.56       1528.34        63.76 o                         
   9  -3   6         18.20        -17.71        32.12 o                         
  10  -3   6        408.69        441.83        61.93 o                         
 -10  -2   6       1374.66       1283.22       111.41 o                         
  -9  -2   6         74.02         10.37        56.29 o                         
  -8  -2   6        268.31        260.93        58.46 o                         
  -7  -2   6         23.42         10.63        37.20 o                         
  -6  -2   6        250.22        191.32        44.49 o                         
  -5  -2   6        796.93        682.32        42.58 o                         
  -4  -2   6       4109.44       4210.05        92.94 o                         
  -3  -2   6       2194.40       2366.39        64.89 o                         
  -2  -2   6       9655.48      11509.08       191.38 o                         
  -1  -2   6        230.56        203.56        33.14 o                         
   0  -2   6       4669.37       5058.53        94.75 o                         
   1  -2   6       8373.46       9389.31       124.92 o                         
   2  -2   6       1202.41       1151.37        38.78 o                         
   3  -2   6       2245.09       2577.88        96.44 o                         
   4  -2   6       1670.94       1822.16        54.05 o                         
   5  -2   6       2023.46       1945.27        58.92 o                         
   6  -2   6         24.26          7.15        31.42 o                         
   7  -2   6       2923.78       2999.26       115.86 o                         
   8  -2   6         21.82         18.49        17.64 o                         
   9  -2   6       1962.84       1964.54       100.21 o                         
  10  -2   6        133.39        123.39        48.39 o                         
  11  -2   6        400.47        381.11        65.41 o                         
 -10  -1   6          2.62         15.54        60.37 o                         
  -9  -1   6        359.91        315.27        64.93 o                         
  -8  -1   6          9.27         -6.34        39.32 o                         
  -7  -1   6        189.55        233.68        51.43 o                         
  -6  -1   6          4.49         12.80        24.13 o                         
  -5  -1   6       1159.06       1120.97        49.71 o                         
  -4  -1   6        105.69         69.16        21.38 o                         
  -3  -1   6       3665.44       4135.50        87.25 o                         
  -2  -1   6        671.16        512.01        29.21 o                         
  -1  -1   6         41.44         19.24        13.47 o                         
   0  -1   6        632.05        643.11        37.02 o                         
   1  -1   6        968.52        879.38        33.86 o                         
   2  -1   6        875.24        881.80        33.51 o                         
   3  -1   6       4709.36       5379.48       142.51 o                         
   4  -1   6        658.80        580.02        31.89 o                         
   5  -1   6        515.37        426.50        24.89 o                         
   6  -1   6       1208.66       1055.42        43.79 o                         
   7  -1   6          2.71         -5.75        16.78 o                         
   8  -1   6       2012.74       1929.70        66.66 o                         
   9  -1   6        147.26        145.74        42.79 o                         
  10  -1   6       1601.61       1826.78       100.52 o                         
  11  -1   6        137.99        171.35        53.91 o                         
 -11   0   6         11.50         -0.82        67.49 o                         
 -10   0   6        964.67        949.68        98.83 o                         
  -9   0   6         21.32          3.08        49.00 o                         
  -8   0   6        351.54        372.00        65.71 o                         
  -7   0   6        101.48        133.55        41.71 o                         
  -6   0   6        571.99        666.23        47.49 o                         
  -5   0   6       1397.96       1542.67        84.22 o                         
  -4   0   6       2519.23       2780.05        73.52 o                         
  -3   0   6       1529.13       1501.67        49.72 o                         
  -2   0   6       5544.75       6067.23       158.40 o                         
  -1   0   6        608.27        631.19        40.36 o                         
   0   0   6         10.79          7.40         8.71 o                         
   1   0   6        115.32         68.42        19.62 o                         
   2   0   6        195.72        126.34        16.39 o                         
   3   0   6         69.69         96.06        18.71 o                         
   4   0   6        139.86        115.28        15.01 o                         
   5   0   6       1778.53       1720.21        40.68 o                         
   6   0   6        115.12        117.27        18.04 o                         
   7   0   6       1065.65       1077.55        38.97 o                         
   8   0   6         75.09         70.22        35.24 o                         
 -11   1   6        485.75        394.35        90.02 o                         
 -10   1   6          0.19        -54.04        54.04 o                         
  -9   1   6        950.90        857.49        85.11 o                         
  -8   1   6        232.03        205.03        60.15 o                         
  -7   1   6        908.13       1025.22       139.54 o                         
  -6   1   6          1.80         11.11        27.17 o                         
  -5   1   6       2019.19       2077.73        67.97 o                         
  -4   1   6       3042.71       3255.53       113.28 o                         
  -3   1   6       8148.20       9729.52       241.14 o                         
  -2   1   6       7334.11       8867.34       219.96 o                         
  -1   1   6        145.86        133.37        30.99 o                         
   0   1   6       1952.67       1582.66        44.83 o                         
   1   1   6        462.37        609.61        29.32 o                         
   2   1   6         92.59         72.33        16.47 o                         
   4   1   6       2670.13       2812.84        60.15 o                         
   5   1   6         35.40         20.68        12.63 o                         
   6   1   6       1617.10       1564.09        41.99 o                         
   7   1   6        360.73        387.60        32.88 o                         
   8   1   6        765.19        758.88        68.31 o                         
   9   1   6         91.46         17.92        34.85 o                         
 -10   2   6        756.38        778.93        98.00 o                         
  -9   2   6          0.21          5.69        50.30 o                         
  -8   2   6       3121.49       3160.63       139.25 o                         
  -7   2   6         18.53         44.01        32.02 o                         
  -6   2   6       1725.15       1853.43        98.61 o                         
  -5   2   6       1304.02       1406.57        82.98 o                         
  -4   2   6       1683.61       1660.34        82.16 o                         
  -3   2   6       4688.26       5300.54       154.77 o                         
  -2   2   6       4258.43       4787.18       138.23 o                         
  -1   2   6       4416.13       4139.36       122.35 o                         
   0   2   6        995.33        829.54        35.14 o                         
   1   2   6         13.21          3.74        10.20 o                         
   2   2   6       3667.28       3741.26        58.65 o                         
   3   2   6       5874.27       6604.40        92.89 o                         
   4   2   6         40.89         43.38        12.19 o                         
   5   2   6       2533.81       2483.42        49.55 o                         
   6   2   6          6.14         25.61        17.30 o                         
   7   2   6        595.73        611.43        39.24 o                         
   8   2   6       1229.77       1310.43        83.85 o                         
   9   2   6        525.72        546.17        62.85 o                         
  10   2   6        591.83        626.90        74.43 o                         
 -10   3   6         46.74        168.53        68.31 o                         
  -9   3   6        643.61        631.32        84.37 o                         
  -8   3   6         95.20         68.57        52.73 o                         
  -7   3   6        369.96        519.91        68.71 o                         
  -6   3   6        566.72        575.12        65.02 o                         
  -5   3   6       2071.95       2027.21        95.35 o                         
  -4   3   6       5637.44       5646.06       167.49 o                         
  -3   3   6       8012.02       8098.31       213.54 o                         
  -2   3   6       2804.97       3003.80       104.60 o                         
  -1   3   6       3808.86       3373.63       108.90 o                         
   0   3   6        900.63        821.36        33.49 o                         
   1   3   6        608.60        676.60        24.53 o                         
   2   3   6       7409.46       7658.57       128.05 o                         
   3   3   6       1411.45       1411.28        34.62 o                         
   4   3   6      10157.88      10838.93       145.27 o                         
   5   3   6         55.98         52.03        17.77 o                         
   6   3   6        921.36        890.28        41.75 o                         
   7   3   6        777.80        726.07        43.40 o                         
   8   3   6       1349.61       1513.94        90.23 o                         
   9   3   6        783.18        780.93        71.70 o                         
  10   3   6        421.55        512.27        70.53 o                         
 -10   4   6        623.73        505.72        83.11 o                         
  -9   4   6         98.22         23.48        60.42 o                         
  -8   4   6       1878.58       2063.15       116.19 o                         
  -7   4   6        208.99        166.19        53.56 o                         
  -6   4   6         61.31         55.03        44.14 o                         
  -5   4   6        166.00         74.87        42.71 o                         
  -4   4   6       1446.87       1404.44        80.12 o                         
  -3   4   6        407.70        461.10        50.52 o                         
  -2   4   6        553.30        597.38        51.04 o                         
  -1   4   6       4814.06       4538.01       136.28 o                         
   0   4   6        261.71        195.93        23.57 o                         
   1   4   6       3117.98       3109.53        55.64 o                         
   2   4   6         51.93         29.70        14.18 o                         
   3   4   6      11636.60      12265.83       162.35 o                         
   4   4   6       2319.36       2233.23        62.37 o                         
   5   4   6       1760.36       1636.07        53.90 o                         
   6   4   6        305.83        303.70        30.54 o                         
   7   4   6       1254.14       1203.68        53.93 o                         
   8   4   6        168.93        109.10        30.34 o                         
   9   4   6        504.54        553.50        67.71 o                         
  10   4   6        587.35        627.63        80.90 o                         
  11   4   6        689.39        850.76        91.36 o                         
  -9   5   6        990.37        910.57        96.27 o                         
  -8   5   6        145.40        124.43        60.81 o                         
  -7   5   6        999.55       1061.83        86.85 o                         
  -6   5   6         74.90         74.43        46.66 o                         
  -5   5   6       1646.00       1561.51        92.01 o                         
  -4   5   6       1526.36       1595.50        86.46 o                         
  -3   5   6          6.05         11.46        30.95 o                         
  -2   5   6       7581.92       7759.90       211.11 o                         
  -1   5   6        841.93        731.57        40.85 o                         
   0   5   6       2212.05       2329.09        50.08 o                         
   1   5   6        719.23        669.96        37.61 o                         
   2   5   6       4588.59       3056.87       331.24 o                         
   3   5   6        163.09        158.11        17.24 o                         
   4   5   6       1201.14       1072.03        34.86 o                         
   5   5   6         13.64          6.96        18.05 o                         
   6   5   6        640.90        627.80        41.36 o                         
   7   5   6        194.43        174.49        31.55 o                         
   8   5   6       1456.65       1470.62        63.80 o                         
   9   5   6        653.96        632.13        49.88 o                         
  10   5   6        471.11        560.89        54.45 o                         
  11   5   6        350.85        389.18        77.99 o                         
  -9   6   6        223.36        145.61        72.52 o                         
  -8   6   6       1441.91       1545.24       110.85 o                         
  -7   6   6        296.31        259.85        65.06 o                         
  -6   6   6        204.80        189.84        55.03 o                         
  -5   6   6         49.28         58.07        42.23 o                         
  -4   6   6         16.05        -27.21        37.11 o                         
  -3   6   6       1884.86       1980.43        97.44 o                         
  -2   6   6        101.88         57.98        35.29 o                         
  -1   6   6       1102.58       1081.19        58.12 o                         
   0   6   6        162.87        176.21        21.36 o                         
   1   6   6       3358.74       3354.76        63.62 o                         
   2   6   6        488.72        433.40        29.33 o                         
   3   6   6        639.24        589.67        39.17 o                         
   4   6   6         88.59        107.02        21.98 o                         
   5   6   6        464.07        405.87        33.95 o                         
   6   6   6        415.64        435.99        37.63 o                         
   7   6   6        411.95        403.13        39.23 o                         
   8   6   6        131.55        120.43        33.18 o                         
   9   6   6        306.14        348.94        44.95 o                         
  10   6   6        280.61        258.21        46.13 o                         
  -8   7   6        470.12        536.23        90.80 o                         
  -7   7   6       1282.24       1225.28       102.73 o                         
  -6   7   6        284.77        320.39        67.23 o                         
  -5   7   6        359.88        426.81        66.06 o                         
  -4   7   6       1013.13        928.24        77.91 o                         
  -3   7   6         49.21         53.43        43.36 o                         
  -2   7   6       2530.13       2477.07        99.78 o                         
  -1   7   6        146.52        168.72        34.59 o                         
   0   7   6       1374.63       1292.80        57.51 o                         
   1   7   6        301.28        284.84        26.31 o                         
   2   7   6       1046.77        982.61        43.93 o                         
   3   7   6        356.25        321.95        24.97 o                         
   4   7   6        317.99        375.04        57.16 o                         
   5   7   6        224.48        204.33        28.63 o                         
   6   7   6         22.78         55.41        25.92 o                         
   7   7   6        293.00        328.71        38.98 o                         
   8   7   6        105.73         50.72        32.57 o                         
   9   7   6        487.82        607.53        62.11 o                         
  10   7   6         65.62         49.88       116.97 o                         
  -8   8   6        609.22        583.49        97.39 o                         
  -7   8   6         11.04         45.27        60.33 o                         
  -6   8   6         95.34         98.22        59.59 o                         
  -5   8   6        512.49        464.18        74.61 o                         
  -4   8   6         65.22         36.07        50.04 o                         
  -3   8   6       2369.32       2321.83       117.66 o                         
  -2   8   6        231.05        196.12        40.51 o                         
  -1   8   6       1471.69       1479.39        67.31 o                         
   0   8   6        127.58        137.78        37.74 o                         
   1   8   6       2197.25       2240.23        77.04 o                         
   2   8   6          0.06         -1.43        15.25 o                         
   3   8   6        803.59        821.60        52.07 o                         
   4   8   6          9.12         68.10        47.00 o                         
   5   8   6        787.90        775.75        44.99 o                         
   6   8   6        936.09        849.43        47.29 o                         
   7   8   6        557.82        621.01        48.78 o                         
   8   8   6        128.53         95.50        61.93 o                         
   9   8   6        382.51        459.13        52.35 o                         
  -7   9   6        125.51         27.17        69.01 o                         
  -6   9   6        167.85        181.98        74.39 o                         
  -5   9   6          3.35        -42.40        50.56 o                         
  -4   9   6         67.11         84.76        55.73 o                         
  -3   9   6         26.12         40.71        52.00 o                         
  -2   9   6        887.97        864.84        59.45 o                         
  -1   9   6          2.92        -35.85        35.85 o                         
   0   9   6        974.40        912.44       130.92 o                         
   1   9   6          0.06        -29.92        29.92 o                         
   2   9   6        370.23        351.38        68.53 o                         
   3   9   6        153.52         96.31        52.95 o                         
   4   9   6        204.68        233.50        60.63 o                         
   5   9   6        623.34        575.33        76.34 o                         
   6   9   6        389.57        399.99        70.53 o                         
   7   9   6        268.26        351.69        73.52 o                         
   8   9   6        282.12        317.83        82.07 o                         
  -6  10   6        104.97         -5.38        74.56 o                         
  -5  10   6        173.09        212.97        79.21 o                         
  -4  10   6          0.36        -20.92        58.29 o                         
  -3  10   6       1030.76       1182.05       101.00 o                         
  -2  10   6          1.66        -45.59        45.59 o                         
  -1  10   6        990.14       1017.18        66.25 o                         
   0  10   6         89.63          4.99        38.51 o                         
   1  10   6        886.78        950.42        77.26 o                         
   2  10   6         31.28         28.34        58.77 o                         
   3  10   6        368.23        437.75        74.39 o                         
   4  10   6         96.18          9.85        56.86 o                         
   5  10   6        240.42        305.72        70.22 o                         
   6  10   6        295.30        357.15        77.52 o                         
   7  10   6        146.26        119.36        69.70 o                         
  -4  11   6        458.81        754.06       103.69 o                         
  -3  11   6        118.79         80.42        67.66 o                         
  -2  11   6        533.03        755.69        70.04 o                         
  -1  11   6         13.89        -14.23        43.90 o                         
   0  11   6        192.02        172.08        50.35 o                         
   1  11   6         59.88         46.80        43.78 o                         
   2  11   6         48.59         13.19        64.45 o                         
   3  11   6        193.39        243.44        75.74 o                         
   4  11   6        325.12        364.18        82.38 o                         
   5  11   6         49.39         -6.55        64.10 o                         
   6  11   6        270.68        292.44        79.47 o                         
  -1  12   6        184.23        235.74        59.33 o                         
   0  12   6          2.07         21.16       100.52 o                         
   1  12   6          0.84         22.66        73.44 o                         
   2  12   6          1.20        -35.50        68.75 o                         
   3  12   6        790.96        976.89       107.25 o                         
  -2 -10   7        288.42        240.62        73.70 o                         
  -1 -10   7         51.02         29.46        50.85 o                         
   0 -10   7        111.02         30.82        83.29 o                         
   1 -10   7        152.52         81.29        89.80 o                         
   2 -10   7         19.98        -25.78        79.43 o                         
  -5  -9   7        197.86        265.58        76.47 o                         
  -4  -9   7        364.31        305.94        77.52 o                         
  -3  -9   7        978.98        944.90        93.18 o                         
  -2  -9   7        494.71        447.46        57.05 o                         
  -1  -9   7        472.41        434.16        57.51 o                         
   0  -9   7        170.93        120.13        49.15 o                         
   1  -9   7        129.80        104.95        75.74 o                         
   2  -9   7        613.41        523.77        98.48 o                         
   3  -9   7         15.26        -60.50        74.35 o                         
   4  -9   7        341.20        351.29        94.66 o                         
   5  -9   7          0.82        -19.96        78.77 o                         
  -6  -8   7        334.10        274.30        75.39 o                         
  -5  -8   7        211.97        215.19        68.71 o                         
  -4  -8   7        208.33        164.93        64.71 o                         
  -3  -8   7        394.93        353.73        71.74 o                         
  -2  -8   7        461.36        421.96        52.52 o                         
  -1  -8   7        389.09        386.24        52.38 o                         
   0  -8   7        103.64        130.10        42.67 o                         
   1  -8   7       1070.41       1108.66        67.26 o                         
   2  -8   7         41.53         47.39        68.84 o                         
   3  -8   7       1329.95       1193.72       108.85 o                         
   4  -8   7        204.44         43.79        79.38 o                         
   5  -8   7        515.10        615.70       102.47 o                         
   6  -8   7         30.32         44.14        80.81 o                         
  -7  -7   7        115.85         64.02        62.93 o                         
  -6  -7   7        470.43        420.43        76.52 o                         
  -5  -7   7        139.69        155.81        60.29 o                         
  -4  -7   7        981.59       1003.32        85.89 o                         
  -3  -7   7       1452.05       1481.93        68.04 o                         
  -2  -7   7        383.13        419.86        46.83 o                         
  -1  -7   7        112.65        126.34        38.06 o                         
   0  -7   7        254.20        346.75        59.55 o                         
   1  -7   7         75.48         29.84        45.62 o                         
   2  -7   7        641.00        706.93        88.15 o                         
   3  -7   7         47.80         78.73        65.15 o                         
   4  -7   7       2936.95       2781.36       143.05 o                         
   5  -7   7         80.83        160.54        73.65 o                         
   6  -7   7        490.02        449.04        88.41 o                         
   7  -7   7         73.94         63.76        76.95 o                         
   8  -7   7        453.81        536.62       101.30 o                         
  -8  -6   7        662.89        789.74        95.87 o                         
  -7  -6   7        283.13        305.64        68.49 o                         
  -6  -6   7         11.67        -37.24        42.97 o                         
  -5  -6   7         69.97         35.59        47.92 o                         
  -4  -6   7         44.97         -5.25        42.84 o                         
  -3  -6   7        505.96        435.37        45.75 o                         
  -2  -6   7         45.00        104.52        35.98 o                         
  -1  -6   7       1226.72       1226.70        62.29 o                         
   0  -6   7        221.76        165.58        61.07 o                         
   1  -6   7       1770.94       1842.47        78.12 o                         
   2  -6   7         32.83         32.11        36.04 o                         
   3  -6   7       4464.95       4550.05       112.59 o                         
   4  -6   7          0.95         39.15        58.42 o                         
   5  -6   7        139.33        164.45        63.06 o                         
   6  -6   7         28.78         59.24        62.46 o                         
   7  -6   7        920.20        993.82       105.08 o                         
   8  -6   7         85.93        233.33        80.81 o                         
   9  -6   7        618.57        782.06       111.15 o                         
  -8  -5   7        400.67        353.07        78.77 o                         
  -7  -5   7        123.74         99.00        54.90 o                         
  -6  -5   7         20.15        -38.71        38.71 o                         
  -5  -5   7       1923.78       2082.29       109.89 o                         
  -4  -5   7        272.36        316.61        39.44 o                         
  -3  -5   7        359.42        367.52        47.57 o                         
  -2  -5   7       1215.03       1129.95        56.50 o                         
  -1  -5   7          7.51          7.38        27.06 o                         
   0  -5   7       1102.39        960.43        73.72 o                         
   1  -5   7        157.70         82.08        30.01 o                         
   2  -5   7        757.23        758.08        48.63 o                         
   3  -5   7        192.18        221.54        39.93 o                         
   4  -5   7         90.95        102.38        59.94 o                         
   5  -5   7        174.43        173.17        61.93 o                         
   6  -5   7         55.55         48.18        55.60 o                         
   7  -5   7        466.68        421.35        80.60 o                         
   8  -5   7        327.35        564.48        91.49 o                         
   9  -5   7        911.60        921.03       103.38 o                         
  -9  -4   7        348.49        302.64        78.17 o                         
  -8  -4   7        866.01        888.61        90.32 o                         
  -7  -4   7       1157.66       1081.53        88.89 o                         
  -6  -4   7       1723.30       1725.44       103.82 o                         
  -5  -4   7        108.77         84.89        44.18 o                         
  -4  -4   7       1149.27       1119.57        85.74 o                         
  -3  -4   7       4657.51       4667.16       107.07 o                         
  -2  -4   7        460.84        453.24        36.89 o                         
  -1  -4   7       4678.58       4925.55       155.25 o                         
   0  -4   7         67.24         92.26        25.88 o                         
   1  -4   7       2508.15       2473.01        67.35 o                         
   2  -4   7        392.12        363.30        23.91 o                         
   3  -4   7       2508.90       2439.29        70.69 o                         
   4  -4   7          0.69          8.36        37.98 o                         
   5  -4   7        556.52        579.56        39.65 o                         
   6  -4   7         74.00          5.77        53.95 o                         
   7  -4   7       1072.74        999.76        89.41 o                         
   8  -4   7        457.21        528.98        84.24 o                         
   9  -4   7        968.26       1061.05       101.34 o                         
 -10  -3   7        304.03        264.36        81.73 o                         
  -9  -3   7       1679.00       1834.34       123.83 o                         
  -8  -3   7         41.97         29.25        47.92 o                         
  -7  -3   7       2825.08       3111.74       141.14 o                         
  -6  -3   7        659.55        635.49        70.05 o                         
  -5  -3   7       1413.62       1407.91        58.98 o                         
  -4  -3   7       2403.06       2400.35        71.44 o                         
  -3  -3   7         68.86         69.86        24.74 o                         
  -2  -3   7       4683.43       4922.44       154.40 o                         
  -1  -3   7        115.32        119.33        22.82 o                         
   0  -3   7       1767.01       1691.52        52.79 o                         
   1  -3   7        286.48        289.29        20.35 o                         
   2  -3   7       1852.76       1743.75        40.63 o                         
   3  -3   7        631.23        587.66        63.19 o                         
   4  -3   7       1301.38       1277.15        48.78 o                         
   5  -3   7        221.42        153.53        34.81 o                         
   6  -3   7       1583.04       1555.88        59.73 o                         
   7  -3   7        640.99        633.25        43.14 o                         
   8  -3   7       1130.70       1266.87        59.19 o                         
   9  -3   7        849.92        897.98        69.83 o                         
  10  -3   7        100.07        161.98        46.18 o                         
 -10  -2   7        370.53        397.86        84.68 o                         
  -9  -2   7        316.76        194.83        65.84 o                         
  -8  -2   7        284.19        335.58        65.15 o                         
  -7  -2   7        151.90         57.72        45.57 o                         
  -6  -2   7        676.83        619.69        66.06 o                         
  -5  -2   7        370.72        368.78        36.53 o                         
  -4  -2   7        263.69        252.35        30.88 o                         
  -3  -2   7       3515.34       4290.33        95.18 o                         
  -2  -2   7         52.05         64.45        33.12 o                         
  -1  -2   7       8762.98       9657.83       164.90 o                         
   0  -2   7         79.16         39.72        17.14 o                         
   1  -2   7       4692.19       5432.12       103.63 o                         
   2  -2   7          1.08        -14.04        20.55 o                         
   3  -2   7       2837.69       3009.22        70.21 o                         
   4  -2   7         50.12         66.61        19.44 o                         
   5  -2   7       1416.75       1239.83        76.39 o                         
   6  -2   7        879.81        902.51        46.57 o                         
   7  -2   7        237.98        209.77        32.49 o                         
   8  -2   7       2275.79       2214.00       207.03 o                         
   9  -2   7        361.15        359.32        53.86 o                         
  10  -2   7        619.63        567.13        62.98 o                         
  11  -2   7         60.32         12.63        44.88 o                         
 -10  -1   7        383.48        323.34        78.17 o                         
  -9  -1   7        632.46        662.49        86.59 o                         
  -8  -1   7         64.08        107.38        49.83 o                         
  -7  -1   7       1706.13       1839.59       105.29 o                         
  -6  -1   7          5.72          1.30        25.70 o                         
  -5  -1   7          1.71        -20.63        20.63 o                         
  -4  -1   7       3407.07       3378.37        82.12 o                         
  -3  -1   7          9.63         11.56        18.19 o                         
  -2  -1   7       5922.61       5979.65       159.68 o                         
  -1  -1   7        200.53        164.66        19.87 o                         
   0  -1   7        574.05        543.10        46.42 o                         
   1  -1   7          0.32        -13.88        13.88 o                         
   2  -1   7       7649.11       8444.82       144.64 o                         
   3  -1   7          1.05          9.68        14.56 o                         
   4  -1   7       3136.17       3176.61       108.85 o                         
   5  -1   7       1234.72       1130.10        42.66 o                         
   6  -1   7       1334.37       1404.16        42.01 o                         
   7  -1   7       1638.51        689.22        58.07 o                         
   8  -1   7       1174.42       1006.92        68.49 o                         
   9  -1   7       1626.65       1446.97        85.20 o                         
  10  -1   7        462.12        452.03        61.54 o                         
  11  -1   7        497.73        502.07        69.79 o                         
 -10   0   7        798.72        922.94       106.03 o                         
  -9   0   7        328.00        284.67        70.61 o                         
  -8   0   7        368.30        389.49        67.79 o                         
  -7   0   7        631.40        694.39        55.32 o                         
  -6   0   7        730.08        746.37        51.67 o                         
  -5   0   7       2067.78       2111.26        92.27 o                         
  -4   0   7        197.51        210.47        28.18 o                         
  -3   0   7        486.69        449.30        34.73 o                         
  -1   0   7       2943.78       2969.49        65.74 o                         
   0   0   7        124.51        130.94        19.87 o                         
   1   0   7       2581.11       2134.35       102.25 o                         
   2   0   7        561.89        540.88        29.00 o                         
   3   0   7       1219.10       1033.55        38.43 o                         
   4   0   7        330.62        426.03        30.40 o                         
   5   0   7       1411.35       1221.46        93.57 o                         
   6   0   7       2327.84       2304.17        53.00 o                         
   7   0   7         50.59         39.60        18.44 o                         
   8   0   7       2733.16       2544.52       107.12 o                         
   9   0   7        235.46        191.23        45.35 o                         
  10   0   7        340.49        295.26        53.73 o                         
  11   0   7         98.34        142.62        51.17 o                         
 -10   1   7        294.11        426.94        83.90 o                         
  -9   1   7        726.58        807.84        95.66 o                         
  -8   1   7        603.29        628.37        83.29 o                         
  -7   1   7       1761.01       1672.91        73.76 o                         
  -6   1   7       1075.92        932.12        56.47 o                         
  -5   1   7        166.12        154.01        33.10 o                         
  -4   1   7       4470.14       4592.87       146.52 o                         
  -3   1   7        137.08        114.62        39.54 o                         
  -2   1   7      10983.97      12594.83       299.86 o                         
  -1   1   7        253.61        217.40        36.24 o                         
   0   1   7        278.92        260.84        23.22 o                         
   1   1   7        431.34        378.18        26.88 o                         
   2   1   7       3227.08       3381.45        71.22 o                         
   3   1   7       5825.92       6270.39       218.68 o                         
   4   1   7       4752.24       4928.54       136.76 o                         
   5   1   7       2098.44       1837.52        60.00 o                         
   6   1   7        609.94        583.37        29.55 o                         
   7   1   7        796.26        787.61        41.69 o                         
   8   1   7        439.21        335.19        48.05 o                         
   9   1   7        220.76        198.87        47.35 o                         
  10   1   7         92.29         97.48        45.18 o                         
  11   1   7        604.98        615.70        77.91 o                         
 -10   2   7        901.14        886.09       103.47 o                         
  -9   2   7        846.72        857.97        93.18 o                         
  -8   2   7       2664.70       2855.67        98.23 o                         
  -7   2   7       1366.70       1458.88        98.13 o                         
  -6   2   7        355.04        334.67        63.19 o                         
  -5   2   7       3243.00       3282.18       125.39 o                         
  -4   2   7         61.39         87.63        41.36 o                         
  -3   2   7       4040.73       4345.35       138.89 o                         
  -2   2   7       2451.08       2808.14       102.52 o                         
  -1   2   7       4518.54       4779.59       140.67 o                         
   0   2   7        758.88        605.37        33.12 o                         
   1   2   7       2434.58       2377.74        44.48 o                         
   2   2   7        447.82        386.80        25.38 o                         
   3   2   7       8683.59       8932.88       146.32 o                         
   4   2   7       3730.14       3766.83        64.84 o                         
   5   2   7        979.83        840.55        30.05 o                         
   6   2   7       1779.53       1647.03        43.61 o                         
   7   2   7         42.28         -4.71        18.17 o                         
   8   2   7       1179.72       1128.87        53.07 o                         
   9   2   7         12.97         11.37        34.07 o                         
  10   2   7        613.05        635.19        72.78 o                         
  11   2   7         58.05         75.65        54.82 o                         
 -10   3   7        167.92        264.40        75.30 o                         
  -9   3   7        447.78        483.28        80.34 o                         
  -8   3   7       1805.21       1807.77       112.41 o                         
  -7   3   7        241.21        201.82        61.67 o                         
  -6   3   7       3686.87       3611.64       142.27 o                         
  -5   3   7          0.10         34.37        40.15 o                         
  -4   3   7       4227.43       4573.47       151.34 o                         
  -3   3   7        706.75        660.49        59.81 o                         
  -2   3   7       6075.53       6887.31       189.93 o                         
  -1   3   7          1.12         35.20        29.56 o                         
   0   3   7       2558.50       2389.24        60.25 o                         
   1   3   7       1621.00       1468.43        35.73 o                         
   2   3   7       9961.38      10248.48       137.54 o                         
   3   3   7       1250.43       1153.48        32.84 o                         
   4   3   7       7370.06       7810.14       111.42 o                         
   5   3   7        935.46        899.93        38.18 o                         
   6   3   7        176.01        175.33        25.27 o                         
   7   3   7       1978.30       2042.70        66.00 o                         
   8   3   7          4.31          7.25        24.32 o                         
   9   3   7       1412.55       1588.33       148.65 o                         
  10   3   7         51.31         60.24        47.22 o                         
  11   3   7        647.40        757.15        80.86 o                         
 -10   4   7        501.61        537.18        84.98 o                         
  -9   4   7        607.28        597.17        90.84 o                         
  -8   4   7        268.84        215.14        71.70 o                         
  -7   4   7       1656.64       1775.14       105.99 o                         
  -6   4   7        214.29        156.85        52.78 o                         
  -5   4   7        328.69        377.12        58.85 o                         
  -4   4   7         13.16         30.47        36.76 o                         
  -3   4   7       1396.74       1467.24        78.64 o                         
  -2   4   7        151.41        221.22        40.80 o                         
  -1   4   7        414.22        461.01        49.87 o                         
   0   4   7         43.77        100.43        17.08 o                         
   1   4   7        728.90        709.54        28.30 o                         
   2   4   7       3108.84       3106.54        68.59 o                         
   3   4   7       7494.77       7851.16       112.27 o                         
   4   4   7       8770.09       9323.16       131.41 o                         
   5   4   7        512.67        452.88        32.03 o                         
   6   4   7       1058.50       1061.61        57.14 o                         
   7   4   7          2.59          5.71        21.28 o                         
   8   4   7        336.62        374.10        38.81 o                         
   9   4   7         81.63         87.46        53.51 o                         
  10   4   7        950.21       1010.35        80.12 o                         
  11   4   7        245.80        296.52        61.85 o                         
  -9   5   7         54.09        -30.29        60.94 o                         
  -8   5   7       1477.18       1601.35       110.37 o                         
  -7   5   7        177.84        163.19        59.11 o                         
  -6   5   7        100.44         72.39        51.52 o                         
  -5   5   7        164.81        207.55        53.60 o                         
  -4   5   7        162.65        191.92        50.00 o                         
  -3   5   7       1533.18       1501.05        83.77 o                         
  -2   5   7       1391.74       1310.35        75.30 o                         
  -1   5   7        940.92        902.56        44.04 o                         
   0   5   7       1808.03       1726.63        55.92 o                         
   1   5   7       2627.10       2518.43        90.31 o                         
   2   5   7       1675.97       1570.25        48.29 o                         
   3   5   7        725.78        712.14        29.22 o                         
   4   5   7        137.87        131.39        18.17 o                         
   5   5   7        706.87        669.28        96.72 o                         
   6   5   7         24.46         34.71        23.11 o                         
   7   5   7        419.53        426.07        39.60 o                         
   8   5   7        291.68        342.15        39.19 o                         
   9   5   7        833.11        878.98        75.80 o                         
  10   5   7         18.97        100.77        37.12 o                         
  -9   6   7        717.93        881.36       105.90 o                         
  -8   6   7         49.42         44.83        63.63 o                         
  -7   6   7       1112.00       1070.29        94.49 o                         
  -6   6   7          3.49        -19.27        44.53 o                         
  -5   6   7         64.61         49.96        44.01 o                         
  -4   6   7         74.66         55.73        43.23 o                         
  -3   6   7       1145.64       1051.02        76.60 o                         
  -2   6   7        355.10        362.88        53.38 o                         
  -1   6   7       1001.61       1066.24        52.27 o                         
   0   6   7        252.95        296.62        25.41 o                         
   1   6   7       1232.28       1151.56        37.98 o                         
   3   6   7        190.50        151.27        19.94 o                         
   4   6   7       1166.06       1100.91        67.69 o                         
   5   6   7        340.18        337.44        32.33 o                         
   6   6   7         78.74         72.97        25.33 o                         
   7   6   7         85.74         39.21        26.35 o                         
   8   6   7        204.27        177.96        52.78 o                         
   9   6   7        159.16        149.37        37.62 o                         
  10   6   7       1179.22       1384.32        71.08 o                         
  -8   7   7       1344.50       1530.70       120.27 o                         
  -7   7   7        115.92        101.30        63.19 o                         
  -6   7   7        119.85         92.19        56.12 o                         
  -5   7   7          3.70         10.89        43.71 o                         
  -4   7   7        353.65        400.47        63.06 o                         
  -3   7   7        273.46        232.94        53.91 o                         
  -2   7   7       1401.83       1361.52        86.85 o                         
  -1   7   7        318.64        346.89        40.86 o                         
   0   7   7        509.22        634.39        46.54 o                         
   1   7   7         88.87         71.67        21.59 o                         
   2   7   7          5.98         -4.45        15.74 o                         
   3   7   7        941.29        921.79        36.34 o                         
   4   7   7         45.73         13.59        27.56 o                         
   5   7   7        224.39        215.22        30.44 o                         
   6   7   7          1.62        -15.99        20.64 o                         
   7   7   7         35.48         73.15        48.39 o                         
   8   7   7          4.10        -27.88        28.37 o                         
   9   7   7        440.90        500.71        50.66 o                         
  10   7   7         34.03         12.48        39.49 o                         
  -7   8   7        399.82        488.62        88.28 o                         
  -6   8   7          5.67         29.25        54.43 o                         
  -5   8   7        703.79        651.81        82.77 o                         
  -4   8   7         52.25         17.23        46.61 o                         
  -3   8   7       1138.17       1260.69        92.53 o                         
  -2   8   7        415.39        421.29        68.77 o                         
  -1   8   7       1389.98       1287.62        65.63 o                         
   0   8   7        498.34        435.47        45.32 o                         
   1   8   7        837.70        757.45        54.64 o                         
   3   8   7         67.32         75.95        31.79 o                         
   4   8   7        855.98        863.07        45.15 o                         
   5   8   7        224.24        214.62        55.64 o                         
   6   8   7        751.02        747.49        49.98 o                         
   7   8   7         27.89         13.67        26.23 o                         
   8   8   7        349.63        346.64        45.43 o                         
   9   8   7         40.21        -12.93       102.73 o                         
  -7   9   7          4.73        -65.62        65.62 o                         
  -6   9   7        309.76        341.18        81.90 o                         
  -5   9   7         40.24         48.22        60.63 o                         
  -4   9   7        178.56        227.25        66.10 o                         
  -3   9   7         54.53         33.90        53.77 o                         
  -2   9   7       1225.14       1144.73        64.64 o                         
  -1   9   7        452.74        510.07        52.87 o                         
   0   9   7        674.98        703.10        56.01 o                         
   1   9   7        315.51        364.36        45.72 o                         
   2   9   7        101.13        122.24        96.61 o                         
   3   9   7       1090.45        972.68        84.33 o                         
   4   9   7        180.06        163.76        56.34 o                         
   5   9   7       1327.64       1278.71        93.44 o                         
   6   9   7        260.08        126.60        61.59 o                         
   7   9   7        523.17        572.64        82.68 o                         
   8   9   7        120.25         83.72        67.71 o                         
  -5  10   7        148.25        242.75        81.07 o                         
  -4  10   7         47.34        -31.60        64.45 o                         
  -3  10   7         89.99         89.10        63.80 o                         
  -2  10   7        483.32        412.02        85.89 o                         
  -1  10   7        498.64        483.32        55.87 o                         
   0  10   7        463.78        453.77        52.96 o                         
   1  10   7        371.56        445.04        53.50 o                         
   2  10   7        503.92        660.23        83.37 o                         
   3  10   7        231.81        209.11        68.49 o                         
   4  10   7        741.47        774.20        85.94 o                         
   5  10   7        120.84         60.02        62.19 o                         
   6  10   7        694.29        758.58        89.71 o                         
   7  10   7         12.18         29.99        68.05 o                         
  -4  11   7        228.41        274.86        82.55 o                         
  -3  11   7          7.76          0.91        64.06 o                         
  -2  11   7        370.43        346.65        58.89 o                         
  -1  11   7        367.09        411.77        58.95 o                         
   0  11   7         74.32         29.37       105.47 o                         
   1  11   7        310.74        426.98        57.20 o                         
   2  11   7          0.29         16.97        63.06 o                         
   3  11   7        210.30        269.35        74.87 o                         
   4  11   7        121.71        131.12        69.53 o                         
   5  11   7        284.32        297.17        79.21 o                         
   6  11   7         81.66         31.16        68.49 o                         
  -1  12   7         50.38         58.43        53.55 o                         
   0  12   7          0.34        -11.40        48.36 o                         
   1  12   7        129.45        105.94        78.17 o                         
   2  12   7         44.38         69.27        79.25 o                         
   3  12   7        146.86        254.81        85.85 o                         
  -4  -9   8        416.19        300.82        75.78 o                         
  -3  -9   8         17.27        -56.38        56.38 o                         
  -2  -9   8        774.46        742.87        86.33 o                         
  -1  -9   8        168.58        142.05        75.00 o                         
   0  -9   8        766.48        799.33       105.90 o                         
   1  -9   8         21.81         -3.17        71.83 o                         
   2  -9   8        565.28        600.86       102.73 o                         
   3  -9   8        211.65        162.67        85.20 o                         
   4  -9   8        375.18        327.38        97.91 o                         
  -6  -8   8        132.87         65.80        67.14 o                         
  -5  -8   8        474.60        347.56        77.04 o                         
  -4  -8   8         20.14          3.17        53.56 o                         
  -3  -8   8        931.95        733.93        83.68 o                         
  -2  -8   8         11.94         -8.53        63.19 o                         
  -1  -8   8       1313.19       1205.56        70.05 o                         
   0  -8   8        178.22        209.15        75.65 o                         
   1  -8   8        883.89        880.32        99.56 o                         
   3  -8   8       1123.15       1115.64       110.80 o                         
   4  -8   8        450.93        465.09        94.62 o                         
   5  -8   8        284.86        435.41        98.57 o                         
   6  -8   8        175.92         96.00        81.90 o                         
  -7  -7   8          1.16        -51.26        51.26 o                         
  -6  -7   8        540.46        570.21        85.37 o                         
  -5  -7   8         31.16         17.75        54.86 o                         
  -4  -7   8        884.85        749.77        81.90 o                         
  -3  -7   8        118.99        103.16        65.84 o                         
  -2  -7   8       1127.46       1074.39        63.17 o                         
  -1  -7   8        517.01        464.73        49.24 o                         
   0  -7   8        681.74        756.84        88.32 o                         
   1  -7   8        611.69        604.24        82.59 o                         
   2  -7   8        517.16        614.01        88.89 o                         
   3  -7   8        515.21        596.78        89.06 o                         
   4  -7   8       1279.30       1231.31       104.77 o                         
   5  -7   8        174.45         65.97        69.40 o                         
   6  -7   8         79.14        142.14        76.86 o                         
   7  -7   8        311.20        297.30        89.54 o                         
  -8  -6   8         77.14         78.43        62.28 o                         
  -7  -6   8        766.72        778.54        94.14 o                         
  -6  -6   8         33.97        -34.16        48.35 o                         
  -5  -6   8        324.37        296.35        68.01 o                         
  -4  -6   8         29.76        -14.58        44.01 o                         
  -3  -6   8        947.13       1069.23        59.04 o                         
  -2  -6   8         69.21         71.68        46.57 o                         
  -1  -6   8       1379.13       1176.89       181.03 o                         
   0  -6   8        375.52        339.84        42.01 o                         
   1  -6   8        652.86        704.63        52.48 o                         
   2  -6   8       1626.51       1647.14       107.77 o                         
   3  -6   8       3952.41       3605.00       154.81 o                         
   4  -6   8        975.27       1081.66        97.18 o                         
   5  -6   8        582.79        593.39        86.63 o                         
   6  -6   8        168.57        217.57        75.00 o                         
   7  -6   8        323.47        282.68        84.98 o                         
   8  -6   8        471.98        494.78        96.87 o                         
  -8  -5   8        642.34        713.35        93.44 o                         
  -7  -5   8         70.45         60.42        54.30 o                         
  -6  -5   8        202.58        224.91        58.90 o                         
  -5  -5   8        386.50        405.63        62.06 o                         
  -4  -5   8        362.75        384.60        41.83 o                         
  -3  -5   8        136.17         93.94        33.41 o                         
  -2  -5   8       1585.02       1594.34        73.70 o                         
  -1  -5   8        499.00        534.06        71.35 o                         
   0  -5   8       1559.77       1565.92        62.33 o                         
   1  -5   8        202.46        149.23        33.00 o                         
   2  -5   8       2502.36       2489.31       121.83 o                         
   3  -5   8         23.88          4.51        48.74 o                         
   4  -5   8        484.04        491.87        74.95 o                         
   5  -5   8        373.79        423.91        74.82 o                         
   6  -5   8          0.70         -7.55        53.60 o                         
   7  -5   8        314.22        282.29        75.69 o                         
   8  -5   8         21.22          1.13        68.57 o                         
   9  -5   8       1117.70       1259.13       110.98 o                         
  -9  -4   8        618.30        612.14        88.97 o                         
  -8  -4   8         12.67         43.79        56.12 o                         
  -7  -4   8       2059.74       1910.25       114.71 o                         
  -6  -4   8          3.10         39.50        44.44 o                         
  -5  -4   8        422.39        407.24        61.72 o                         
  -4  -4   8         50.05         41.30        29.11 o                         
  -3  -4   8       3759.20       3900.87        97.84 o                         
  -2  -4   8        305.11        221.03        31.64 o                         
  -1  -4   8       1423.04       1365.58        55.73 o                         
   0  -4   8       1890.18       1949.47        63.26 o                         
   1  -4   8       1021.69        852.90        93.12 o                         
   2  -4   8       1469.82       1442.62        42.78 o                         
   3  -4   8        688.72        582.02        39.66 o                         
   4  -4   8       1838.01       1654.71        58.23 o                         
   5  -4   8         93.81        177.34        62.06 o                         
   6  -4   8         24.03        113.45        55.68 o                         
   7  -4   8          4.37         29.64        53.82 o                         
   8  -4   8        521.15        703.63        91.71 o                         
   9  -4   8          1.87        -20.57        60.02 o                         
  -9  -3   8        182.15        223.48        74.13 o                         
  -8  -3   8       1802.62       1854.39       118.40 o                         
  -7  -3   8       1122.60       1021.55        89.02 o                         
  -6  -3   8       1088.77        979.41        81.94 o                         
  -5  -3   8         27.14          8.22        38.82 o                         
  -4  -3   8       4794.07       5094.90       114.06 o                         
  -3  -3   8       2927.25       3139.81        83.92 o                         
  -1  -3   8       3234.31       3615.53        85.24 o                         
   0  -3   8       2217.54       2147.69        61.48 o                         
   1  -3   8          9.90        -16.19        31.31 o                         
   2  -3   8       1121.93        963.17        37.29 o                         
   3  -3   8       2516.42       2516.93        68.50 o                         
   4  -3   8       1403.72       1289.01        57.18 o                         
   5  -3   8       2094.31       2116.04        66.72 o                         
   6  -3   8        696.11        696.14        46.75 o                         
   7  -3   8        701.61        712.40        46.90 o                         
   8  -3   8          6.36         -4.96        25.00 o                         
   9  -3   8        711.81        652.63        64.15 o                         
 -10  -2   8         41.62         18.19        62.93 o                         
  -9  -2   8       1714.16       1524.75       113.54 o                         
  -8  -2   8        459.28        371.78        71.44 o                         
  -7  -2   8        574.02        610.58        75.09 o                         
  -6  -2   8        100.92        152.69        47.57 o                         
  -5  -2   8        323.00        303.38        37.11 o                         
  -4  -2   8        970.86        898.36        48.39 o                         
  -3  -2   8       3443.14       3650.57        88.26 o                         
  -2  -2   8       4440.64       4881.62       147.87 o                         
  -1  -2   8       3970.37       4393.04        92.09 o                         
   0  -2   8        565.50        518.98        32.07 o                         
   1  -2   8       2576.60       2456.82        63.76 o                         
   2  -2   8       1524.76       1405.30        47.44 o                         
   3  -2   8       1212.34       1204.59        50.48 o                         
   4  -2   8       2379.84       2160.12        63.05 o                         
   5  -2   8        545.22        529.80        37.45 o                         
   6  -2   8       2523.15       2903.75        80.86 o                         
   7  -2   8        171.65        136.58        28.63 o                         
   8  -2   8        809.95        773.83        48.32 o                         
   9  -2   8         61.84         60.50        36.80 o                         
  10  -2   8        303.84        282.11        53.30 o                         
 -10  -1   8        317.00        193.14        70.83 o                         
  -9  -1   8          1.20         -2.47        54.95 o                         
  -8  -1   8        588.12        544.22        77.99 o                         
  -7  -1   8        394.90        395.61        62.80 o                         
  -6  -1   8       2664.03       2625.99        82.31 o                         
  -5  -1   8        602.47        562.99        44.05 o                         
  -4  -1   8       2775.72       2672.08        93.62 o                         
  -3  -1   8       3416.68       3735.03       118.03 o                         
  -2  -1   8       1851.71       1255.53        58.33 o                         
  -1  -1   8       2562.01       2852.25        67.38 o                         
   0  -1   8       1056.60       1008.72        37.19 o                         
   1  -1   8       1150.56       1087.93        42.73 o                         
   2  -1   8       2068.74       2166.18        57.86 o                         
   3  -1   8       7646.35       8466.35       149.23 o                         
   4  -1   8        404.68        383.94        30.24 o                         
   5  -1   8       4032.17       4272.09        95.52 o                         
   6  -1   8         11.26         27.96        22.89 o                         
   8  -1   8         93.92         90.54        36.15 o                         
   9  -1   8       1097.83       1023.33        75.65 o                         
  10  -1   8         88.05        172.52        48.13 o                         
  11  -1   8        315.75        319.18        61.07 o                         
 -10   0   8         41.77         33.12        61.20 o                         
  -9   0   8       1274.46       1155.96       103.17 o                         
  -8   0   8        144.51         85.68        53.08 o                         
  -7   0   8       1117.91       1034.76        61.43 o                         
  -6   0   8        138.12        156.15        35.80 o                         
  -5   0   8        738.05        820.57        76.91 o                         
  -4   0   8       2154.65       2077.55        82.31 o                         
  -3   0   8       1179.81       1216.43        49.00 o                         
  -2   0   8       3608.19       3544.98       117.58 o                         
  -1   0   8       1675.11       1513.34        47.05 o                         
   0   0   8        455.64        453.52        31.82 o                         
   1   0   8        755.33        767.34        36.30 o                         
   2   0   8       1820.91       1940.15        82.01 o                         
   3   0   8         37.71         64.22        17.93 o                         
   4   0   8       4553.31       4599.34        95.66 o                         
   5   0   8        591.84        513.09        35.50 o                         
   6   0   8       3526.95       3046.50       526.46 o                         
   7   0   8        196.46        174.23        28.73 o                         
   8   0   8        340.13        241.10        44.31 o                         
   9   0   8          1.91        -30.69        30.69 o                         
  10   0   8        392.54        397.78        58.94 o                         
  11   0   8         77.20         34.72        51.52 o                         
 -10   1   8        513.78        452.42        85.07 o                         
  -9   1   8          1.19        -50.52        50.52 o                         
  -8   1   8       1322.00       1271.41        98.87 o                         
  -7   1   8        675.06        658.41        56.13 o                         
  -6   1   8       2849.87       2969.86        92.78 o                         
  -5   1   8        831.88        868.86        64.71 o                         
  -4   1   8       1023.54       1038.48        90.38 o                         
  -3   1   8        316.73        293.31        48.70 o                         
  -2   1   8       1294.82       1449.14        75.43 o                         
  -1   1   8       1148.65       1132.44        66.54 o                         
   0   1   8       1112.21       1260.97        45.07 o                         
   1   1   8       1302.51       1214.61        41.81 o                         
   2   1   8        181.84        338.99        35.13 o                         
   3   1   8       5765.54       6348.14       117.67 o                         
   4   1   8         11.20         37.77        15.41 o                         
   5   1   8       1734.99       1711.97        80.99 o                         
   6   1   8         23.34         -0.64        19.22 o                         
   7   1   8        335.79        347.87        44.36 o                         
   8   1   8        200.13        195.61        39.28 o                         
   9   1   8        161.80        147.48        42.01 o                         
  10   1   8         14.71         21.57        39.93 o                         
  11   1   8        549.66        596.34        74.69 o                         
 -10   2   8         15.12         62.50        63.50 o                         
  -9   2   8       1411.80       1459.78       112.32 o                         
  -8   2   8        103.02         92.73        43.63 o                         
  -7   2   8       1425.89       1264.70        68.17 o                         
  -6   2   8        115.78         -1.78        53.17 o                         
  -5   2   8       1417.08       1498.58        92.58 o                         
  -4   2   8       1212.80       1255.05        80.86 o                         
  -3   2   8       1195.23       1353.66        80.77 o                         
  -2   2   8       2198.68       2209.11        95.40 o                         
  -1   2   8       3069.38       3216.77       113.54 o                         
   0   2   8       1176.31       1039.73        42.33 o                         
   1   2   8         58.07         40.88        17.16 o                         
   2   2   8       3462.03       3811.07        80.15 o                         
   3   2   8         30.38         17.61        19.79 o                         
   4   2   8       5630.30       5865.62       135.68 o                         
   5   2   8         13.81         -5.45        12.51 o                         
   6   2   8        563.03        523.76        28.62 o                         
   7   2   8        556.62        535.71        51.39 o                         
   8   2   8        464.82        267.70        45.66 o                         
   9   2   8         13.99        -30.12        30.12 o                         
  10   2   8        260.94        237.58        54.12 o                         
  11   2   8         49.45         -0.56        50.48 o                         
 -10   3   8        302.80        395.35        86.50 o                         
  -9   3   8         13.76         79.08        58.59 o                         
  -8   3   8       1333.76       1344.59        73.27 o                         
  -7   3   8        943.41        930.84        88.19 o                         
  -6   3   8       3058.42       3180.79       136.15 o                         
  -5   3   8        260.62        273.87        57.94 o                         
  -4   3   8        850.72        740.65        71.40 o                         
  -3   3   8        525.03        447.78        53.69 o                         
  -2   3   8       2926.41       2988.65       112.11 o                         
  -1   3   8       2242.84       2271.35        93.40 o                         
   0   3   8        847.38        764.03        38.83 o                         
   1   3   8       6972.44       7285.38       105.39 o                         
   2   3   8          2.51         20.00        12.79 o                         
   3   3   8       1920.47       1895.67        77.08 o                         
   4   3   8        609.64        589.64        27.77 o                         
   5   3   8        741.03        747.23        30.38 o                         
   6   3   8         22.34         13.71        17.74 o                         
   7   3   8          9.16         10.06        27.21 o                         
   8   3   8        132.30        104.51        36.07 o                         
   9   3   8       1084.47       1003.49        75.00 o                         
  10   3   8         57.10        -28.38        40.15 o                         
  11   3   8        460.94        656.45        81.29 o                         
  -9   4   8        379.61        412.58        87.80 o                         
  -8   4   8       1044.00       1076.28        99.04 o                         
  -7   4   8       1579.82       1441.38       102.73 o                         
  -6   4   8       1467.10       1533.39        99.39 o                         
  -5   4   8        634.25        710.58        76.91 o                         
  -4   4   8        325.72        365.96        61.11 o                         
  -3   4   8       3290.16       3229.53       124.26 o                         
  -2   4   8        197.86        243.27        47.00 o                         
  -1   4   8       1170.88       1206.57        72.70 o                         
   0   4   8       2226.25       2141.30        48.80 o                         
   1   4   8       1143.66       1132.45        35.08 o                         
   2   4   8       4763.73       4719.88       114.44 o                         
   3   4   8       2412.11       2263.70        49.06 o                         
   4   4   8       9121.86       9597.76       135.36 o                         
   5   4   8         81.47         81.74        17.64 o                         
   6   4   8        242.36        257.88        28.84 o                         
   7   4   8        108.92        145.52        29.10 o                         
   8   4   8        132.07        178.28        31.51 o                         
   9   4   8          6.66        -11.81        31.81 o                         
  10   4   8        590.89        621.77        67.40 o                         
  11   4   8        119.39        101.08        51.08 o                         
  -9   5   8        280.35        192.44        79.16 o                         
  -8   5   8        306.63        376.55        80.94 o                         
  -7   5   8        497.94        488.10        77.52 o                         
  -6   5   8         30.03         23.65        46.92 o                         
  -5   5   8         63.11         -2.47        47.35 o                         
  -4   5   8        262.90        260.54        53.38 o                         
  -3   5   8         42.85        -10.46        38.84 o                         
  -2   5   8         47.47         52.17        37.28 o                         
  -1   5   8       2915.57       2997.16       115.93 o                         
   0   5   8        379.53        328.31        25.76 o                         
   1   5   8       1601.42       1476.86        53.59 o                         
   2   5   8        493.60        482.06        27.47 o                         
   3   5   8       1852.95       1860.07        46.28 o                         
   4   5   8        104.63        112.31        18.98 o                         
   5   5   8       1765.53       1819.66        60.64 o                         
   6   5   8         92.44        124.05        31.68 o                         
   7   5   8        162.52        173.57        30.63 o                         
   8   5   8          0.31         -7.36        26.22 o                         
   9   5   8        597.51        637.62        65.02 o                         
  10   5   8        177.65        121.09        48.78 o                         
  11   5   8        271.21        347.78        64.63 o                         
  -9   6   8        373.05        356.94        96.00 o                         
  -8   6   8        544.08        523.82        86.02 o                         
  -7   6   8        934.83        946.25        92.40 o                         
  -6   6   8        381.97        465.05        70.92 o                         
  -5   6   8         33.86         48.61        46.22 o                         
  -4   6   8        175.26        103.60        49.30 o                         
  -3   6   8        226.51        142.79        49.70 o                         
  -2   6   8       2293.37       2070.35       100.65 o                         
  -1   6   8        226.34        167.05        34.28 o                         
   0   6   8       2921.69       3021.49        82.20 o                         
   1   6   8         41.49          5.64        26.01 o                         
   2   6   8       1799.32       1726.10        46.19 o                         
   3   6   8         69.40         44.61        17.17 o                         
   4   6   8        569.48        526.05        30.40 o                         
   5   6   8         16.36         32.59        37.39 o                         
   6   6   8         67.31         87.98        27.50 o                         
   7   6   8         22.58         13.24        23.98 o                         
   8   6   8        776.69        883.62        53.32 o                         
   9   6   8         46.24         43.11        32.55 o                         
  10   6   8        893.79       1033.88        85.81 o                         
  -8   7   8        128.85         92.27        75.87 o                         
  -7   7   8        444.79        428.38        82.77 o                         
  -6   7   8        187.98        144.22        59.16 o                         
  -5   7   8        208.79        221.91        59.85 o                         
  -4   7   8       1135.19       1106.88        85.72 o                         
  -3   7   8        573.79        465.18        67.40 o                         
  -2   7   8        136.31         54.51        46.57 o                         
  -1   7   8       2016.28       2012.88        72.77 o                         
   0   7   8         74.37         48.55        50.35 o                         
   1   7   8         33.08         28.11        21.42 o                         
   2   7   8        112.98        137.50        22.90 o                         
   3   7   8        788.64        842.73        50.35 o                         
   4   7   8         12.47         23.60        37.76 o                         
   5   7   8       1017.66       1018.04        49.51 o                         
   6   7   8        439.69        441.67        68.10 o                         
   7   7   8        205.57        170.26        33.49 o                         
   8   7   8         32.36         -0.02        31.01 o                         
   9   7   8        434.02        422.46        49.61 o                         
  10   7   8        501.40        682.71        79.34 o                         
  -7   8   8        507.48        498.73        89.89 o                         
  -6   8   8        131.65        118.92        64.45 o                         
  -5   8   8        376.83        378.46        76.60 o                         
  -4   8   8        420.34        402.94        70.70 o                         
  -3   8   8        277.95        150.73        55.64 o                         
  -2   8   8       1837.37       1872.14       107.33 o                         
  -1   8   8        300.44        344.89        46.14 o                         
   0   8   8        413.77        500.41        54.71 o                         
   1   8   8          0.33         38.10        33.95 o                         
   2   8   8        694.92        785.62        80.42 o                         
   3   8   8        120.49         87.61        28.30 o                         
   4   8   8        281.20        231.34        37.39 o                         
   5   8   8         41.43         49.54        24.38 o                         
   6   8   8        513.96        507.79        61.65 o                         
   7   8   8         98.90         68.84        30.62 o                         
   8   8   8        281.84        363.59        45.27 o                         
   9   8   8        155.94        104.61       110.39 o                         
  -6   9   8        250.00        297.35        82.25 o                         
  -5   9   8        482.28        416.44        81.60 o                         
  -4   9   8        677.28        639.27        87.41 o                         
  -3   9   8        645.92        636.05        82.42 o                         
  -2   9   8        269.51        255.94        66.27 o                         
  -1   9   8       1584.53       1648.65        75.17 o                         
   0   9   8          7.02        -33.75        33.75 o                         
   1   9   8        480.09        396.02        49.35 o                         
   2   9   8          1.44         -9.63        32.15 o                         
   3   9   8       1024.45       1112.78        90.88 o                         
   4   9   8          1.17        -39.76        46.61 o                         
   5   9   8       1513.09       1601.88       102.78 o                         
   6   9   8          7.85         88.84        60.85 o                         
   7   9   8        826.22        809.97        87.15 o                         
   8   9   8         11.09        -34.55        59.98 o                         
  -5  10   8        259.91        313.27        82.98 o                         
  -4  10   8         79.09         25.17        64.02 o                         
  -3  10   8          5.83        -52.43        53.21 o                         
  -2  10   8        602.53        684.32        88.06 o                         
  -1  10   8         94.40         20.66        55.16 o                         
   0  10   8        273.67        335.17        51.28 o                         
   1  10   8         19.62        -43.53        43.53 o                         
   2  10   8        353.96        352.29        75.43 o                         
   3  10   8          3.47         28.52        60.29 o                         
   4  10   8        716.54       1013.91        94.14 o                         
   5  10   8          4.38        -28.73        58.29 o                         
   6  10   8       1368.62       1362.64       104.60 o                         
   7  10   8         77.75        -34.16        63.58 o                         
  -3  11   8        179.39        143.36        74.35 o                         
  -2  11   8        116.15         78.12        67.23 o                         
  -1  11   8        604.80        735.51        69.47 o                         
   0  11   8         13.88        -52.08        52.08 o                         
   1  11   8        437.82        523.52        61.01 o                         
   2  11   8         22.91         43.53        65.41 o                         
   3  11   8        178.26        270.22        75.22 o                         
   4  11   8          0.12        -21.40        62.41 o                         
   5  11   8        520.96        609.58        94.79 o                         
   0  12   8         11.10         27.66        51.12 o                         
   1  12   8         57.68         26.04        75.91 o                         
   2  12   8          0.53        -70.40        75.22 o                         
  -1  -9   9        386.15        303.21        83.55 o                         
   0  -9   9        114.24        209.15        83.72 o                         
   1  -9   9        236.93        217.83        86.89 o                         
   2  -9   9        121.76         98.26        82.64 o                         
   3  -9   9        448.68        440.57       101.99 o                         
  -5  -8   9       1161.28       1108.53       100.65 o                         
  -4  -8   9        194.25        145.66        69.40 o                         
  -3  -8   9        764.69        744.73        86.93 o                         
  -2  -8   9        486.00        453.51        86.41 o                         
  -1  -8   9       1194.79       1104.36       104.73 o                         
   0  -8   9        871.81        864.78       104.25 o                         
   1  -8   9        333.59        482.63        90.06 o                         
   2  -8   9        875.80        901.67       105.81 o                         
   3  -8   9        142.82         53.51        77.30 o                         
   4  -8   9        621.24        609.84        96.40 o                         
   5  -8   9         57.37        101.95        81.16 o                         
  -6  -7   9        408.49        445.39        78.69 o                         
  -5  -7   9        151.26        160.11        63.76 o                         
  -4  -7   9       1085.11       1043.34        92.79 o                         
  -3  -7   9        223.03        258.04        45.70 o                         
  -2  -7   9       1483.20       1282.81        66.42 o                         
  -1  -7   9        750.95        700.33        86.89 o                         
   0  -7   9         22.06        104.42        64.06 o                         
   1  -7   9       1035.78        810.18        91.58 o                         
   2  -7   9         36.51         82.03        67.58 o                         
   3  -7   9        937.39        950.50       101.78 o                         
   4  -7   9         34.76        -17.71        69.10 o                         
   5  -7   9        981.64       1019.03       102.08 o                         
   6  -7   9         11.11         41.41        70.31 o                         
   7  -7   9        335.24        355.03        95.27 o                         
  -7  -6   9        501.70        412.88        79.77 o                         
  -6  -6   9        461.38        458.67        77.13 o                         
  -5  -6   9        728.03        726.11        83.90 o                         
  -4  -6   9        316.17        279.42        60.76 o                         
  -3  -6   9        847.19        890.88        60.83 o                         
  -2  -6   9        898.55        914.80        57.01 o                         
  -1  -6   9        113.54         29.04        31.16 o                         
   0  -6   9       1077.20       1023.20        93.92 o                         
   1  -6   9          8.34        -24.22        53.25 o                         
   2  -6   9        789.18        795.69        87.24 o                         
   3  -6   9        103.71        193.83        66.84 o                         
   4  -6   9       1642.92       1711.12       113.32 o                         
   5  -6   9          0.37         10.76        61.85 o                         
   6  -6   9        389.43        409.24        84.68 o                         
   7  -6   9         27.38         40.97        71.14 o                         
   8  -6   9        255.51        167.40        76.86 o                         
  -8  -5   9        635.06        720.21        94.10 o                         
  -7  -5   9        182.02        132.46        61.02 o                         
  -6  -5   9        240.83        289.49        65.41 o                         
  -5  -5   9        442.15        529.24        69.44 o                         
  -4  -5   9        582.47        648.55        49.95 o                         
  -3  -5   9       1407.96       1346.77        64.32 o                         
  -2  -5   9        161.32         61.03        52.71 o                         
  -1  -5   9       1523.14       1435.02        64.59 o                         
   0  -5   9          3.99         -0.68        29.97 o                         
   1  -5   9       2070.40       2206.55       116.06 o                         
   2  -5   9        349.19        233.07        63.80 o                         
   3  -5   9        452.56        356.81        68.97 o                         
   4  -5   9        206.04        190.19        62.93 o                         
   5  -5   9       1227.67       1150.67        96.48 o                         
   6  -5   9          4.98        -16.19        58.25 o                         
   7  -5   9        509.83        558.93        85.89 o                         
   8  -5   9        131.31         -5.60        68.27 o                         
   9  -5   9        450.78        393.09        94.49 o                         
  -9  -4   9        542.04        451.21        85.28 o                         
  -8  -4   9        418.66        339.75        77.26 o                         
  -7  -4   9        661.02        696.73        84.72 o                         
  -6  -4   9        898.11        764.96        79.86 o                         
  -5  -4   9        416.02        456.50        66.14 o                         
  -4  -4   9          3.72        -36.59        36.59 o                         
  -3  -4   9       1032.46       1006.54        59.61 o                         
  -1  -4   9         13.82         26.02        27.60 o                         
   0  -4   9       1219.82       1196.07        53.94 o                         
   1  -4   9         46.95          2.73        48.13 o                         
   2  -4   9          6.08         23.35        26.04 o                         
   3  -4   9        475.65        440.15        37.22 o                         
   4  -4   9        904.73        985.79        90.19 o                         
   5  -4   9        634.82        713.57        82.03 o                         
   6  -4   9         21.46         -1.48        53.25 o                         
   7  -4   9        330.61        258.72        70.44 o                         
   8  -4   9         83.51        122.74        66.80 o                         
   9  -4   9        128.26        128.12        68.31 o                         
  -9  -3   9        247.80        308.33        76.95 o                         
  -8  -3   9       1346.48       1225.67       104.51 o                         
  -7  -3   9        173.56        120.35        58.94 o                         
  -6  -3   9        606.27        424.60        66.14 o                         
  -5  -3   9       1658.77       1566.07        65.59 o                         
  -4  -3   9       2266.33       2355.49        97.70 o                         
  -3  -3   9       6093.38       6365.86       133.94 o                         
  -2  -3   9        386.53        373.26        35.87 o                         
  -1  -3   9       2739.39       3225.34        98.67 o                         
   0  -3   9        115.84        126.43        26.13 o                         
   1  -3   9        892.96        771.53        40.00 o                         
   2  -3   9       1477.08       1336.83        52.86 o                         
   3  -3   9       2561.17       2655.79        96.24 o                         
   4  -3   9         84.34         37.99        28.17 o                         
   5  -3   9       1157.39       1138.66        53.86 o                         
   6  -3   9          7.54         12.88        24.24 o                         
   7  -3   9        398.71        350.08        38.86 o                         
   8  -3   9          0.52         21.96        36.87 o                         
  -9  -2   9       2019.79       1882.16       125.78 o                         
  -8  -2   9         11.35        -29.12        50.69 o                         
  -7  -2   9        406.81        355.20        67.97 o                         
  -6  -2   9       1294.43       1091.69        84.42 o                         
  -5  -2   9        791.95        729.05        65.73 o                         
  -4  -2   9        997.05        951.46        93.57 o                         
  -3  -2   9        422.26        412.38        36.86 o                         
  -2  -2   9       4664.56       4890.04       105.03 o                         
  -1  -2   9        297.66        328.82        29.07 o                         
   0  -2   9       1792.52       1700.57        76.89 o                         
   1  -2   9        114.74        149.86        25.89 o                         
   2  -2   9        798.02        771.91        41.80 o                         
   3  -2   9        421.94        429.26        34.57 o                         
   4  -2   9       2936.46       2845.82       155.10 o                         
   5  -2   9        706.94        622.12        41.44 o                         
   6  -2   9       1939.17       2067.13        68.98 o                         
   7  -2   9         76.80         84.51        31.64 o                         
   8  -2   9        182.56        144.90        31.75 o                         
   9  -2   9        188.47        189.23        43.14 o                         
  10  -2   9        332.96        289.45        51.43 o                         
 -10  -1   9        345.90        464.23        88.19 o                         
  -9  -1   9        158.35        159.72        69.23 o                         
  -8  -1   9        430.77        335.06        69.96 o                         
  -7  -1   9       1193.64       1150.71        89.28 o                         
  -6  -1   9        542.44        452.38        45.19 o                         
  -5  -1   9       1698.32       1660.74        77.93 o                         
  -4  -1   9        109.91        103.12        28.12 o                         
  -3  -1   9       5661.15       5866.45       119.30 o                         
  -2  -1   9       2202.04       2228.21        64.14 o                         
  -1  -1   9        646.55        581.64        34.71 o                         
   0  -1   9        517.43        522.21        54.73 o                         
   1  -1   9        537.23        554.46        55.03 o                         
   2  -1   9          0.51         -3.62        17.56 o                         
   3  -1   9       4475.97       4777.15       100.02 o                         
   4  -1   9        360.27        414.11        44.23 o                         
   5  -1   9       2023.01       1908.77        62.67 o                         
   6  -1   9        269.83        286.65        33.08 o                         
   7  -1   9        451.91        430.75        38.84 o                         
   8  -1   9        208.00        176.12        38.15 o                         
   9  -1   9        132.15        107.33        39.19 o                         
  10  -1   9        371.28        353.12        58.07 o                         
  11  -1   9         18.81         45.96        48.91 o                         
 -10   0   9         54.90         52.00        63.97 o                         
  -9   0   9        383.80        374.69        78.21 o                         
  -8   0   9        965.53        963.35        93.62 o                         
  -7   0   9         51.15         42.71        56.51 o                         
  -6   0   9       1215.78       1187.09        63.55 o                         
  -5   0   9        735.15        697.28        50.81 o                         
  -4   0   9       1569.33       1532.66        60.54 o                         
  -3   0   9        541.49        455.03        52.49 o                         
  -2   0   9         50.56         47.88        19.77 o                         
  -1   0   9          0.22         21.04        15.76 o                         
   0   0   9       1245.85       1102.80        67.49 o                         
   1   0   9         14.21         13.86        25.50 o                         
   2   0   9       2056.19       1907.84        55.79 o                         
   3   0   9        670.47        636.71        64.36 o                         
   4   0   9       4154.67       4367.91        95.07 o                         
   5   0   9        702.21        586.82        39.34 o                         
   6   0   9       3046.57       3385.47       118.49 o                         
   7   0   9         98.16         74.81        25.52 o                         
   8   0   9        152.18        128.56        36.24 o                         
   9   0   9         96.59        102.56        39.41 o                         
  10   0   9        245.93        229.16        51.78 o                         
  11   0   9        831.82        798.20        83.07 o                         
 -10   1   9        419.31        423.99        87.02 o                         
  -9   1   9        419.20        374.64        77.26 o                         
  -8   1   9        627.27        687.01        87.37 o                         
  -7   1   9       1450.53       1403.72       100.00 o                         
  -6   1   9        566.74        662.49        63.30 o                         
  -5   1   9       1356.02       1460.81        66.26 o                         
  -4   1   9          0.28         39.22        27.22 o                         
  -3   1   9        426.86        388.91        36.89 o                         
  -2   1   9       1591.18       1586.64        82.55 o                         
  -1   1   9       1384.42       1174.97        69.40 o                         
   0   1   9        782.44        636.64        37.69 o                         
   1   1   9        321.47        302.25        26.66 o                         
   2   1   9        130.27        221.97        24.98 o                         
   3   1   9        516.97        443.46        31.17 o                         
   4   1   9       1122.95       1069.97        44.05 o                         
   6   1   9        109.39         99.56        24.59 o                         
   7   1   9        880.75        827.63        57.59 o                         
   8   1   9          1.54        -24.04        24.04 o                         
   9   1   9         20.23         46.27        36.46 o                         
  10   1   9        614.29        687.36        70.61 o                         
  11   1   9        211.24        158.03        57.42 o                         
 -10   2   9        395.29        272.39        79.90 o                         
  -9   2   9        549.75        572.90        89.32 o                         
  -8   2   9       1033.11        992.17        67.81 o                         
  -7   2   9        363.61        360.48        73.85 o                         
  -6   2   9        853.15        852.11        58.78 o                         
  -5   2   9        549.98        598.03        75.48 o                         
  -4   2   9       1714.60       1518.41        93.53 o                         
  -3   2   9        166.88        212.67        52.26 o                         
  -2   2   9       1010.90       1092.77        74.56 o                         
  -1   2   9         70.00         41.36        36.20 o                         
   0   2   9       1059.02       1005.00        66.14 o                         
   1   2   9        189.77        240.77        25.60 o                         
   2   2   9       1590.19       1430.38        47.83 o                         
   3   2   9        374.08        298.07        26.91 o                         
   5   2   9        628.35        555.15        37.34 o                         
   6   2   9       1826.67       1796.43        59.49 o                         
   7   2   9        392.90        350.34        43.45 o                         
   8   2   9          5.42        -13.45        24.91 o                         
   9   2   9         13.34         39.93        34.55 o                         
  10   2   9        148.99        167.79        49.96 o                         
  11   2   9        345.87        486.23        75.00 o                         
  -9   3   9        369.08        269.09        73.35 o                         
  -8   3   9        437.02        385.77        90.51 o                         
  -7   3   9        982.03        883.71        92.71 o                         
  -6   3   9        693.86        787.18        87.80 o                         
  -5   3   9        758.32        762.09        82.72 o                         
  -4   3   9        214.26        268.01        58.64 o                         
  -3   3   9       1032.38        877.72        74.48 o                         
  -2   3   9        184.97        210.80        46.96 o                         
  -1   3   9       5151.62       5653.05       170.01 o                         
   0   3   9       1632.23       1647.55        55.53 o                         
   1   3   9       1205.08       1139.28        55.34 o                         
   2   3   9        482.23        491.14        26.33 o                         
   3   3   9         41.86         59.61        14.80 o                         
   4   3   9        277.74        397.56        24.79 o                         
   5   3   9        802.11        696.52        31.32 o                         
   6   3   9          0.63         -2.17        24.31 o                         
   7   3   9        147.86        177.51        35.11 o                         
   8   3   9        390.67        366.83        51.08 o                         
   9   3   9        103.21         74.91        38.63 o                         
  10   3   9        690.19        709.14        71.87 o                         
  11   3   9         16.59          1.52        51.39 o                         
  -9   4   9         28.17        -21.89        49.87 o                         
  -8   4   9       1141.45        983.49       100.00 o                         
  -7   4   9        245.93        129.47        63.28 o                         
  -6   4   9       3278.11       3133.18       140.40 o                         
  -5   4   9        113.97         79.03        53.21 o                         
  -4   4   9       2156.70       2310.54       115.58 o                         
  -2   4   9       1611.98       1781.91        91.40 o                         
  -1   4   9        605.39        540.48        58.85 o                         
   0   4   9       4455.89       4204.99       104.10 o                         
   1   4   9         73.69         71.03        17.55 o                         
   2   4   9       1866.01       1869.70        45.05 o                         
   3   4   9         91.03         60.50        18.95 o                         
   4   4   9       4194.93       4406.74        78.00 o                         
   5   4   9        918.18        875.06        35.86 o                         
   6   4   9        441.29        460.65        35.51 o                         
   7   4   9        640.55        541.09        52.26 o                         
   8   4   9        507.10        497.82        55.86 o                         
   9   4   9        917.95       1015.13        78.17 o                         
  10   4   9         73.95        105.42        49.04 o                         
  11   4   9       1017.50       1145.68        92.66 o                         
  -9   5   9        705.31        650.12       103.30 o                         
  -8   5   9         86.21         56.12        67.01 o                         
  -7   5   9        406.73        430.29        80.21 o                         
  -6   5   9          5.46        -49.61        49.61 o                         
  -5   5   9         31.68         59.42        51.00 o                         
  -4   5   9       1144.11       1112.00        85.59 o                         
  -3   5   9        168.45        157.38        51.39 o                         
  -2   5   9        115.76         46.22        42.58 o                         
  -1   5   9       2587.96       2527.81       110.50 o                         
   0   5   9        178.15        161.23        23.26 o                         
   1   5   9        658.91        668.16        48.29 o                         
   2   5   9        495.74        466.97        28.32 o                         
   3   5   9        520.69        485.92        27.45 o                         
   4   5   9        554.91        463.63        36.66 o                         
   5   5   9       1769.22       1709.02        58.30 o                         
   6   5   9       1535.85       1465.10        57.91 o                         
   7   5   9       1338.51       1366.21        58.39 o                         
   8   5   9        535.06        502.64        57.59 o                         
   9   5   9        176.37        176.86        49.78 o                         
  10   5   9        758.89        806.58        79.34 o                         
  -8   6   9        169.09        118.40        74.13 o                         
  -7   6   9         43.13        -35.55        59.72 o                         
  -6   6   9        780.31        874.59        87.28 o                         
  -5   6   9          5.23         19.14        47.44 o                         
  -4   6   9         26.39         24.26        44.70 o                         
  -3   6   9        108.40         52.82        47.87 o                         
  -2   6   9       1858.02       1824.61       100.21 o                         
  -1   6   9        471.11        517.61        64.10 o                         
   0   6   9       2763.38       2656.18        78.88 o                         
   1   6   9        118.38        129.11        22.36 o                         
   2   6   9        668.94        639.61        33.69 o                         
   3   6   9         11.13          2.25        17.86 o                         
   4   6   9         23.06         23.64        22.51 o                         
   5   6   9       1370.27       1334.38        54.40 o                         
   6   6   9        190.79        255.63        33.63 o                         
   7   6   9        608.95        576.51        43.22 o                         
   8   6   9        410.19        359.06        39.99 o                         
   9   6   9        481.90        479.03        65.15 o                         
  10   6   9         73.93        111.50        49.87 o                         
  -8   7   9         36.86        -68.92        68.92 o                         
  -7   7   9        444.73        421.08        83.59 o                         
  -5   7   9        177.10        200.39        61.93 o                         
  -4   7   9        131.06         92.45        52.17 o                         
  -3   7   9       2425.29       2335.41       117.23 o                         
  -2   7   9        227.43        241.57        56.77 o                         
  -1   7   9       1420.76       1588.24        67.02 o                         
   0   7   9        427.61        457.17        51.87 o                         
   1   7   9        206.73        213.73        36.91 o                         
   2   7   9         18.55         14.24        12.55 o                         
   3   7   9        216.60        165.07        24.08 o                         
   4   7   9        145.26        174.53        66.19 o                         
   5   7   9        755.51        687.36        45.01 o                         
   6   7   9        680.31        688.12        50.22 o                         
   7   7   9        545.50        481.34        43.13 o                         
   8   7   9        675.19        704.25        52.28 o                         
   9   7   9        290.04        274.47        56.21 o                         
  10   7   9        937.79        991.12        81.81 o                         
  -7   8   9         54.70         30.34        68.57 o                         
  -6   8   9        639.22        771.03        94.31 o                         
  -5   8   9          5.38         14.54        55.16 o                         
  -4   8   9        827.41        747.55        81.47 o                         
  -3   8   9         70.70         27.99        50.78 o                         
  -2   8   9        792.16        781.67        78.64 o                         
  -1   8   9          0.40        -26.94        43.60 o                         
   0   8   9        328.30        371.76        46.37 o                         
   1   8   9         11.30        -25.61        57.64 o                         
   2   8   9        290.38        285.43        30.15 o                         
   3   8   9         76.82         89.48        23.79 o                         
   4   8   9        169.67        234.20        56.86 o                         
   5   8   9        290.73        291.29        37.07 o                         
   6   8   9        350.76        302.10        42.27 o                         
   7   8   9        870.40        794.71        53.05 o                         
   8   8   9         26.94          6.89        31.24 o                         
   9   8   9        245.09        240.88        56.29 o                         
  -6   9   9         44.15         33.55        64.89 o                         
  -5   9   9        842.90        959.48        99.04 o                         
  -4   9   9          0.10          3.56        59.03 o                         
  -3   9   9       1262.33       1091.56        95.31 o                         
  -2   9   9         55.73        -48.18        48.18 o                         
  -1   9   9        915.15       1000.23        62.51 o                         
   0   9   9        111.22        133.85        39.59 o                         
   1   9   9        549.54        507.92        52.13 o                         
   2   9   9          8.01         -9.84        33.93 o                         
   3   9   9        555.20        522.08        73.35 o                         
   4   9   9        550.20        660.01        78.90 o                         
   5   9   9        207.03        200.86        63.76 o                         
   6   9   9       1520.51       1653.35       107.68 o                         
   7   9   9        241.92        314.49        68.97 o                         
   8   9   9        322.69        330.42        76.13 o                         
  -5  10   9          1.35        -68.75        68.75 o                         
  -4  10   9        523.04        501.68        88.67 o                         
  -3  10   9         34.23        -20.88        58.72 o                         
  -2  10   9        345.00        408.63        78.86 o                         
  -1  10   9         43.31         11.30        42.11 o                         
   0  10   9        403.19        469.00        55.41 o                         
   1  10   9         10.22         17.80        40.17 o                         
   2  10   9        416.70        409.11        77.91 o                         
   3  10   9        331.84        356.42        73.78 o                         
   4  10   9        308.90        349.60        75.74 o                         
   5  10   9       1144.89       1205.49       102.30 o                         
   6  10   9        510.40        552.29        84.46 o                         
   7  10   9        978.26        944.21        98.17 o                         
  -3  11   9        195.39        211.28        75.17 o                         
  -2  11   9         11.03         59.94        65.49 o                         
  -1  11   9        341.19        351.09        58.63 o                         
   0  11   9        118.54        109.13        49.21 o                         
   1  11   9        642.84        651.00        65.84 o                         
   2  11   9         81.69        136.89        76.47 o                         
   3  11   9        229.62        224.95        76.95 o                         
   4  11   9        575.32        658.54        94.27 o                         
   5  11   9         68.61        248.87        77.95 o                         
   1  12   9         37.26        201.34        81.99 o                         
  -1  -9  10        349.45        255.51        94.70 o                         
   0  -9  10         18.51        -69.96        78.64 o                         
   1  -9  10        212.56        292.27        92.36 o                         
  -2  -8  10       1080.18       1098.41       107.38 o                         
  -1  -8  10         36.58        -19.18        68.92 o                         
   0  -8  10        682.34        675.55        97.00 o                         
   1  -8  10        145.13        177.51        79.77 o                         
   2  -8  10        370.99        381.46        91.06 o                         
   3  -8  10        226.19        239.80        88.11 o                         
   4  -8  10        426.25        311.10        90.02 o                         
  -6  -7  10        162.43        125.82        65.97 o                         
  -5  -7  10        594.20        552.68        83.20 o                         
  -4  -7  10         92.72         44.40        56.99 o                         
  -3  -7  10        768.48        766.53        61.30 o                         
  -2  -7  10        133.21         81.73        67.53 o                         
  -1  -7  10        987.21        900.28        96.14 o                         
   0  -7  10        356.57        376.25        80.51 o                         
   1  -7  10        983.92        823.33        94.57 o                         
   2  -7  10        292.11        283.15        77.86 o                         
   3  -7  10        624.80        714.39       101.60 o                         
   4  -7  10        442.24        542.57        96.53 o                         
   5  -7  10        638.70        706.02       103.60 o                         
   6  -7  10        171.79        174.78        84.33 o                         
  -7  -6  10         11.34        -56.38        56.38 o                         
  -6  -6  10        319.46        181.55        68.14 o                         
  -5  -6  10         54.24         56.86        53.99 o                         
  -4  -6  10        976.84        890.30        86.46 o                         
  -3  -6  10         82.16         37.89        35.02 o                         
  -2  -6  10        406.15        419.04        74.52 o                         
  -1  -6  10         88.10         33.77        57.42 o                         
   0  -6  10        324.09        340.23        69.27 o                         
   1  -6  10        361.23        385.76        73.00 o                         
   2  -6  10        125.44        165.19        67.14 o                         
   3  -6  10        433.37        402.81        80.21 o                         
   4  -6  10       1138.81        987.26        95.48 o                         
   5  -6  10        583.36        547.56        88.11 o                         
   6  -6  10         80.62        120.96        75.61 o                         
   7  -6  10        173.31        127.04        72.31 o                         
  -7  -5  10        732.22        631.50        85.02 o                         
  -6  -5  10         84.59         31.94        56.73 o                         
  -5  -5  10        520.70        475.03        69.49 o                         
  -4  -5  10        142.30        115.58        36.17 o                         
  -3  -5  10        397.58        439.12        44.90 o                         
  -2  -5  10       1075.13        788.95       163.15 o                         
  -1  -5  10       1388.29       1349.19        97.18 o                         
   0  -5  10        821.03        739.35        83.98 o                         
   1  -5  10        864.63        945.42        90.49 o                         
   2  -5  10        251.29        296.39        66.62 o                         
   3  -5  10        635.40        573.77        77.95 o                         
   4  -5  10         87.04         15.19        52.91 o                         
   5  -5  10        880.60        862.74        88.58 o                         
   6  -5  10       1119.35       1043.38        99.74 o                         
   7  -5  10        374.25        347.91        78.08 o                         
   8  -5  10        683.28        774.94        99.74 o                         
  -8  -4  10        855.06        901.50       104.73 o                         
  -7  -4  10         73.36         56.64        58.25 o                         
  -6  -4  10       1425.08       1480.57       103.60 o                         
  -5  -4  10         30.19        -11.54        42.40 o                         
  -4  -4  10        259.11        274.21        38.76 o                         
  -3  -4  10          2.78         -2.16        38.19 o                         
  -2  -4  10        681.53        705.96        50.89 o                         
  -1  -4  10        146.89        108.34        32.51 o                         
   0  -4  10        511.07        642.78        75.13 o                         
   1  -4  10          0.39         12.20        50.13 o                         
   2  -4  10        803.42        703.56        51.10 o                         
   3  -4  10          1.06        -19.23        48.96 o                         
   4  -4  10        896.92        809.14        82.72 o                         
   5  -4  10       1552.52       1505.83       102.34 o                         
   6  -4  10         66.86         44.05        56.94 o                         
   7  -4  10        544.46        610.10        86.59 o                         
   8  -4  10         44.55         -7.38        61.24 o                         
   9  -4  10        284.60        309.24        83.16 o                         
  -9  -3  10        536.34        597.38        93.10 o                         
  -8  -3  10        129.06        159.33        70.70 o                         
  -7  -3  10       1354.10       1299.54       103.17 o                         
  -6  -3  10        145.68        125.17        49.48 o                         
  -5  -3  10       1169.03       1002.43        60.65 o                         
  -4  -3  10         25.00         -9.00        27.96 o                         
  -2  -3  10        567.69        543.62        73.41 o                         
  -1  -3  10       2142.41       2202.69        69.78 o                         
   0  -3  10        497.95        695.64        72.74 o                         
   1  -3  10        135.22         93.23        47.87 o                         
   2  -3  10        582.52        651.43        45.09 o                         
   3  -3  10        247.22        270.40        33.67 o                         
   4  -3  10        996.23        971.06        50.57 o                         
   5  -3  10        463.93        410.39        38.99 o                         
   6  -3  10       1070.66        992.81        51.66 o                         
   7  -3  10        313.93        294.65        37.58 o                         
   8  -3  10        139.78        178.57        36.68 o                         
  -9  -2  10        655.54        658.67        91.10 o                         
  -8  -2  10       1155.73       1118.60       100.65 o                         
  -7  -2  10        878.67        679.67        85.24 o                         
  -6  -2  10       1320.81       1287.08        91.14 o                         
  -5  -2  10        158.69        173.24        35.82 o                         
  -4  -2  10       1732.89       1752.31       153.60 o                         
  -3  -2  10        260.04        213.80        55.99 o                         
  -2  -2  10       5368.33       5364.68       114.94 o                         
  -1  -2  10        511.59        522.25        82.25 o                         
   0  -2  10       1044.36       1005.42        44.47 o                         
   1  -2  10        907.69        837.85        55.49 o                         
   2  -2  10       2058.98       2014.38        64.75 o                         
   3  -2  10       1203.93       1111.80        50.52 o                         
   4  -2  10       1102.98        985.37        54.47 o                         
   5  -2  10       2289.31       2354.68        73.02 o                         
   6  -2  10        523.92        471.89        40.76 o                         
   7  -2  10        510.32        529.61        43.37 o                         
   8  -2  10        273.42        304.44        38.23 o                         
   9  -2  10        428.33        559.10        61.54 o                         
  10  -2  10         62.44        115.41        47.66 o                         
  -9  -1  10        196.38        151.65        66.93 o                         
  -8  -1  10        147.36        123.26        61.59 o                         
  -7  -1  10       1133.58       1054.32        90.15 o                         
  -6  -1  10         81.23         70.31        51.71 o                         
  -5  -1  10       1761.29       1638.63        75.45 o                         
  -4  -1  10         85.36         51.92        49.56 o                         
  -2  -1  10        319.31        308.06        69.27 o                         
  -1  -1  10       1580.14       1542.97        96.20 o                         
   0  -1  10       1401.83       1370.28        79.08 o                         
   1  -1  10       2016.68       1851.05        59.93 o                         
   2  -1  10         38.23         36.64        22.61 o                         
   3  -1  10       2597.29       2663.40        72.55 o                         
   4  -1  10       1364.50       1275.40        53.22 o                         
   5  -1  10        908.38        916.34        47.69 o                         
   6  -1  10       1662.81       1611.08        61.12 o                         
   7  -1  10        286.37        306.95        36.05 o                         
   8  -1  10       1121.75       1214.51        77.30 o                         
   9  -1  10         62.63         69.83        40.49 o                         
  10  -1  10        329.38        305.90        53.73 o                         
  -9   0  10          9.53        -15.89        57.16 o                         
  -8   0  10       1513.76       1419.63       109.76 o                         
  -7   0  10          4.00        -14.98        34.92 o                         
  -6   0  10        551.18        594.80        51.25 o                         
  -5   0  10        318.19        317.90        41.27 o                         
  -4   0  10       1202.93       1233.90        58.19 o                         
  -3   0  10        102.76         90.46        29.25 o                         
  -2   0  10       1622.30       1384.17        52.29 o                         
  -1   0  10        179.10        143.65        34.50 o                         
   0   0  10       1268.42       1416.38        79.47 o                         
   1   0  10        670.72        671.41        41.00 o                         
   2   0  10       2468.74       2591.06        69.52 o                         
   3   0  10       3536.86       3643.12        85.84 o                         
   4   0  10        269.00        217.21        38.74 o                         
   5   0  10       2348.92       2281.45        68.79 o                         
   6   0  10        614.73        549.71        40.76 o                         
   7   0  10       1323.94        511.49        58.90 o                         
   8   0  10         33.87         36.67        32.72 o                         
   9   0  10        363.59        419.26        53.51 o                         
  10   0  10          0.86        -23.13        31.81 o                         
  11   0  10        837.45        871.77        81.64 o                         
  -9   1  10        559.42        888.57       100.56 o                         
  -8   1  10          2.58        -50.26        52.30 o                         
  -7   1  10        713.55        726.15        57.22 o                         
  -6   1  10        472.34        472.97        49.57 o                         
  -5   1  10        677.70        766.85        53.86 o                         
  -4   1  10         24.68         14.66        35.85 o                         
  -3   1  10         29.69          7.97        24.53 o                         
  -2   1  10        265.14        243.54        30.86 o                         
  -1   1  10        449.61        434.78        33.19 o                         
   0   1  10       2092.58       1866.12        44.43 o                         
   1   1  10        351.37        348.22        30.94 o                         
   2   1  10        791.50        601.28        35.96 o                         
   3   1  10        104.54        132.28        23.69 o                         
   4   1  10       2591.44       2916.12        76.03 o                         
   5   1  10        185.10        164.96        27.09 o                         
   6   1  10       1270.11       1276.86        53.04 o                         
   7   1  10         15.44         17.53        28.95 o                         
   8   1  10        610.94        606.37        56.08 o                         
   9   1  10          6.66         20.79        29.99 o                         
  10   1  10        776.34        767.30        69.66 o                         
  11   1  10          5.08         -1.39        46.66 o                         
  -9   2  10         23.27         18.06        61.89 o                         
  -8   2  10       1491.58       1372.38       113.86 o                         
  -7   2  10         50.06        -25.52        49.48 o                         
  -6   2  10        283.48        403.07        84.20 o                         
  -5   2  10        356.78        325.99        69.66 o                         
  -4   2  10        720.20        803.98        84.07 o                         
  -3   2  10       1077.70       1072.72        83.85 o                         
  -2   2  10       1409.54       1485.78        87.89 o                         
  -1   2  10         29.50          0.74        35.94 o                         
   0   2  10        741.70        701.04        41.45 o                         
   1   2  10       1038.63        956.20        43.24 o                         
   2   2  10        303.38        312.51        36.07 o                         
   3   2  10       3366.59       3368.28        80.62 o                         
   4   2  10          8.83         25.35        20.25 o                         
   5   2  10       2353.89       2197.16        65.11 o                         
   6   2  10        202.35        207.26        42.92 o                         
   7   2  10        996.01        992.17        66.88 o                         
   8   2  10         12.99          0.43        26.78 o                         
   9   2  10        116.36         88.32        37.59 o                         
  10   2  10          7.63         16.36        42.06 o                         
  11   2  10        450.96        411.10        70.57 o                         
  -9   3  10        831.39        833.45       103.51 o                         
  -8   3  10          8.65        -15.32        42.87 o                         
  -7   3  10        640.78        531.07        86.07 o                         
  -6   3  10          5.11        -55.38        55.38 o                         
  -5   3  10        492.45        484.41        77.13 o                         
  -4   3  10          5.68          8.12        52.00 o                         
  -3   3  10        486.17        707.49        74.95 o                         
  -2   3  10        991.98        959.22        78.51 o                         
  -1   3  10       2720.00       2973.42       119.44 o                         
   0   3  10       4515.65       4476.69        99.85 o                         
   1   3  10       1835.76       1663.35        55.50 o                         
   2   3  10       1383.48       1221.06        37.21 o                         
   3   3  10          4.49          1.67        13.62 o                         
   5   3  10        276.76        278.98        41.43 o                         
   6   3  10        466.48        407.80        47.13 o                         
   7   3  10         38.56         34.33        30.99 o                         
   8   3  10        250.84        231.07        43.62 o                         
   9   3  10         19.50         23.61        33.51 o                         
  10   3  10        503.56        455.63        66.49 o                         
  11   3  10         22.57         -0.52        53.43 o                         
  -9   4  10          1.04        -17.62        55.42 o                         
  -8   4  10        886.19        864.00        99.65 o                         
  -7   4  10          9.50         47.18        68.27 o                         
  -6   4  10       1446.60       1495.89       105.86 o                         
  -5   4  10        424.22        504.42        74.39 o                         
  -4   4  10       1012.68       1028.10        86.98 o                         
  -3   4  10       1120.60       1033.53        83.94 o                         
  -2   4  10       1559.34       1534.99        92.58 o                         
  -1   4  10       1100.03       1036.26        78.77 o                         
   0   4  10       1410.34       1422.27        55.86 o                         
   1   4  10       2393.90       2385.36       135.81 o                         
   2   4  10        360.65        327.44        23.92 o                         
   3   4  10        683.35        577.10        31.76 o                         
   4   4  10        823.63        771.46        34.26 o                         
   5   4  10       1446.70       1375.93        53.31 o                         
   6   4  10        680.43        658.62        57.46 o                         
   7   4  10       2220.56       2397.26       105.29 o                         
   8   4  10          0.14          8.72        30.51 o                         
   9   4  10        874.48        879.58        71.01 o                         
  10   4  10        120.54         89.10        49.26 o                         
  -8   5  10          9.09        -57.90        57.90 o                         
  -7   5  10        492.65        480.59        85.07 o                         
  -6   5  10        263.46        297.17        69.92 o                         
  -5   5  10       1162.52       1142.25        93.10 o                         
  -4   5  10         18.29         -8.25        53.17 o                         
  -3   5  10       1205.76       1362.90        92.66 o                         
  -2   5  10       1530.98       1553.01        94.79 o                         
  -1   5  10       1960.61       1954.30       101.08 o                         
   0   5  10       1910.66       1882.91        67.32 o                         
   1   5  10       2232.94       2213.07        54.45 o                         
   2   5  10        833.06        833.40        36.38 o                         
   3   5  10        598.25        498.33        36.23 o                         
   4   5  10       1445.05       1341.18        44.13 o                         
   5   5  10        241.11        238.49        36.31 o                         
   6   5  10       5806.29       5907.08       179.81 o                         
   7   5  10        126.87        122.57        39.93 o                         
   8   5  10       1154.64       1171.94        79.25 o                         
   9   5  10         14.94         -3.99        37.11 o                         
  10   5  10        701.83        692.61        71.40 o                         
  -8   6  10        558.19        537.62        97.57 o                         
  -7   6  10         31.90        -57.12        57.12 o                         
  -6   6  10        506.17        455.33        80.68 o                         
  -5   6  10          2.23        -51.13        51.13 o                         
  -4   6  10        620.52        493.70        72.22 o                         
  -3   6  10        718.83        690.05        79.51 o                         
  -2   6  10        890.05        903.89        82.25 o                         
  -1   6  10       1025.63       1217.38        88.11 o                         
   0   6  10       1422.04       1461.55        62.87 o                         
   1   6  10       1121.81       1018.84        42.24 o                         
   2   6  10        625.95        649.73        36.08 o                         
   3   6  10        255.55        256.06        42.16 o                         
   4   6  10         24.39         31.36        20.73 o                         
   5   6  10       3490.73       3668.22        92.34 o                         
   6   6  10        390.83        366.30        37.69 o                         
   7   6  10       1471.89       1519.80        87.37 o                         
   8   6  10          9.67         37.54        36.72 o                         
   9   6  10        442.10        476.29        64.32 o                         
  10   6  10          2.11         26.56        40.45 o                         
  -7   7  10        138.32        124.61        76.39 o                         
  -6   7  10         60.25        -53.38        57.51 o                         
  -5   7  10        157.05        189.49        64.54 o                         
  -4   7  10        669.15        633.93        80.68 o                         
  -3   7  10       1800.21       1636.77       105.12 o                         
  -2   7  10       1334.25       1519.80       101.65 o                         
  -1   7  10        213.03        204.42        58.16 o                         
   0   7  10       2282.27       2455.86        83.75 o                         
   1   7  10        510.72        490.76        35.60 o                         
   2   7  10         53.83         56.93        23.88 o                         
   3   7  10         35.75         -3.68        22.08 o                         
   4   7  10        425.07        494.40        83.87 o                         
   5   7  10        102.66         85.50        36.76 o                         
   6   7  10       1292.98       1425.11       111.50 o                         
   7   7  10         12.64         -2.71        27.28 o                         
   8   7  10        731.20        784.79        73.57 o                         
   9   7  10          0.41         -6.68        39.28 o                         
  -7   8  10         30.47        -21.53        74.09 o                         
  -6   8  10        401.79        354.25        86.33 o                         
  -5   8  10        440.86        341.96        77.34 o                         
  -4   8  10        185.39         91.71        57.94 o                         
  -3   8  10        327.59        294.13        68.53 o                         
  -2   8  10        354.08        384.15        69.01 o                         
  -1   8  10       1130.82       1154.71        91.40 o                         
   0   8  10        214.48        191.55        42.36 o                         
   1   8  10        235.34        237.74        31.72 o                         
   2   8  10         13.96        -20.66        20.66 o                         
   3   8  10        503.24        564.74        47.56 o                         
   4   8  10          9.65         31.11        25.20 o                         
   5   8  10        837.92        850.35        50.21 o                         
   6   8  10         41.46         63.72        33.57 o                         
   7   8  10        872.96       1037.62        58.07 o                         
   8   8  10         14.09         -4.04        38.58 o                         
   9   8  10        145.01        170.61        56.77 o                         
  -6   9  10        278.28        141.71        77.65 o                         
  -5   9  10        541.40        540.22        89.10 o                         
  -4   9  10        484.10        379.55        76.82 o                         
  -3   9  10        544.95        574.21        82.72 o                         
  -2   9  10        390.56        319.39        69.75 o                         
  -1   9  10        110.43         85.46        41.50 o                         
   0   9  10        780.58        792.23        59.60 o                         
   1   9  10         26.53        -13.20        35.21 o                         
   2   9  10        341.52        371.38        48.41 o                         
   3   9  10         38.54         94.62        56.42 o                         
   4   9  10        491.67        522.08        74.95 o                         
   5   9  10        481.46        454.03        74.22 o                         
   6   9  10        587.57        736.83        86.50 o                         
   7   9  10        145.11        103.73        61.37 o                         
   8   9  10        223.37        302.94        58.98 o                         
  -4  10  10        195.62        130.34        72.48 o                         
  -3  10  10        389.41        540.61        89.45 o                         
  -2  10  10         88.22         -4.82        60.85 o                         
  -1  10  10        814.05        828.88        64.75 o                         
   0  10  10         78.41         15.85        41.48 o                         
   1  10  10        772.69        810.01        63.95 o                         
   2  10  10         62.56          2.91        63.50 o                         
   3  10  10        828.56        830.71        93.70 o                         
   4  10  10        148.96        173.04        68.44 o                         
   5  10  10        762.65        905.71        93.18 o                         
   6  10  10         56.94        106.77        67.49 o                         
   7  10  10        720.52        860.62        98.26 o                         
  -3  11  10          0.63        -65.02        65.02 o                         
  -2  11  10         84.14         44.36        68.57 o                         
  -1  11  10         28.39        -44.09        46.77 o                         
   0  11  10        702.54        773.26        69.34 o                         
   1  11  10         29.63         48.36        52.28 o                         
   2  11  10        763.09       1010.18       104.03 o                         
   3  11  10          6.86        -52.65        66.36 o                         
   4  11  10        562.29        581.24        94.27 o                         
   5  11  10        144.57        158.33        80.73 o                         
  -2  -8  11        285.80        385.45        89.84 o                         
  -1  -8  11        183.82        109.16        79.47 o                         
   0  -8  11        116.08          8.51        75.30 o                         
   1  -8  11        407.24        410.89        95.09 o                         
   2  -8  11          1.07        -44.27        75.74 o                         
   3  -8  11        615.22        670.99       104.08 o                         
  -3  -7  11        860.50        902.58        97.70 o                         
  -2  -7  11        321.21        220.52        75.13 o                         
  -1  -7  11       1161.45       1083.61       104.29 o                         
   0  -7  11       1178.06        988.52       101.17 o                         
   1  -7  11        120.55         74.39        69.83 o                         
   2  -7  11       1123.08        948.63       102.60 o                         
   3  -7  11        202.84        257.24        83.68 o                         
   4  -7  11        624.92        669.73       102.95 o                         
   5  -7  11        118.93        119.53        77.26 o                         
  -6  -6  11        386.10        311.97        75.82 o                         
  -5  -6  11         11.72        -51.08        51.60 o                         
  -3  -6  11        199.64        322.78        72.00 o                         
  -2  -6  11        476.91        429.90        80.12 o                         
  -1  -6  11       1016.99        869.90        90.84 o                         
   0  -6  11        533.05        638.31        84.50 o                         
   1  -6  11       1146.92       1158.74       100.13 o                         
   2  -6  11         95.74         90.15        65.84 o                         
   3  -6  11       1563.07       1518.11       112.50 o                         
   4  -6  11        345.10        417.92        82.33 o                         
   5  -6  11        912.05        939.22       103.25 o                         
   6  -6  11          0.94         91.19        72.44 o                         
   7  -6  11        340.46        181.03        81.77 o                         
  -7  -5  11        899.04        943.21        99.00 o                         
  -6  -5  11         61.58         -7.86        53.77 o                         
  -5  -5  11        336.25        280.51        64.02 o                         
  -4  -5  11        597.72        500.86        49.98 o                         
  -3  -5  11        463.23        623.77        75.91 o                         
  -2  -5  11       1539.23       1536.38       100.78 o                         
  -1  -5  11        952.10        933.83        86.76 o                         
   0  -5  11       1384.15       1361.73        98.26 o                         
   1  -5  11         34.76        -12.67        53.73 o                         
   2  -5  11       1658.94       1490.81       102.78 o                         
   3  -5  11         82.23         91.32        58.77 o                         
   4  -5  11        170.47        202.17        63.97 o                         
   5  -5  11         63.15         69.57        63.45 o                         
   6  -5  11       1171.43       1095.38       105.60 o                         
   7  -5  11          1.68         -0.61        71.18 o                         
   8  -5  11        426.13        700.98        98.91 o                         
  -8  -4  11       1468.97       1485.78       121.05 o                         
  -7  -4  11        183.36        259.46        71.05 o                         
  -6  -4  11       1440.93       1252.75       101.82 o                         
  -5  -4  11        521.12        569.78        72.22 o                         
  -4  -4  11         23.51        -30.40        30.40 o                         
  -2  -4  11        188.66        228.51        62.37 o                         
  -1  -4  11       3477.08       3463.86       143.49 o                         
   0  -4  11       1174.69       1040.43        88.84 o                         
   1  -4  11       1480.68       1426.84        98.65 o                         
   2  -4  11       1833.28       1773.01       110.46 o                         
   3  -4  11        224.96        249.13        61.54 o                         
   4  -4  11          3.65         38.50        50.30 o                         
   5  -4  11       2225.02       2111.41       118.05 o                         
   6  -4  11        254.56        284.54        73.05 o                         
   7  -4  11        515.31        529.72        86.89 o                         
   8  -4  11          4.21        -18.40        61.46 o                         
   9  -4  11        610.62        659.14        99.61 o                         
  -8  -3  11        340.02        250.78        75.00 o                         
  -7  -3  11       1575.46       1437.69       108.37 o                         
  -6  -3  11        150.42         91.53        52.86 o                         
  -5  -3  11        156.41        180.04        39.03 o                         
  -4  -3  11        432.44        403.99        44.37 o                         
  -3  -3  11       1671.07        998.03        67.49 o                         
  -2  -3  11        956.16        912.21        52.28 o                         
  -1  -3  11        967.51       1003.41        84.59 o                         
   0  -3  11        273.10        266.10        60.46 o                         
   1  -3  11          0.93        -45.09        45.09 o                         
   2  -3  11        570.99        606.08        47.44 o                         
   3  -3  11         96.24        101.05        31.38 o                         
   4  -3  11        911.39        965.70        53.16 o                         
   5  -3  11          0.22        -19.78        24.23 o                         
   6  -3  11        745.98        770.60        49.40 o                         
   7  -3  11        281.77        286.57        60.59 o                         
   8  -3  11        150.23        170.70        66.54 o                         
  -8  -2  11       1597.43       1714.89       119.79 o                         
  -7  -2  11         27.40         26.13        54.56 o                         
  -6  -2  11        601.85        573.29        74.74 o                         
  -5  -2  11       1764.33       1740.05        71.49 o                         
  -4  -2  11        199.36        148.05        36.29 o                         
  -3  -2  11       1306.95       1082.94        56.25 o                         
  -2  -2  11       1301.13       1239.03        63.71 o                         
  -1  -2  11       3463.80       3804.91       142.49 o                         
   0  -2  11       1041.93       1060.61        83.11 o                         
   1  -2  11       2016.11       1958.07       103.25 o                         
   2  -2  11        144.04        149.74        31.50 o                         
   3  -2  11       1282.37       1212.87        54.67 o                         
   4  -2  11        444.45        513.13        42.69 o                         
   5  -2  11       1647.87       1676.14        63.80 o                         
   6  -2  11        150.58         89.58        37.80 o                         
   7  -2  11        206.30        217.07        34.66 o                         
   8  -2  11        166.18        140.81        37.00 o                         
   9  -2  11         54.86         27.08        41.06 o                         
  10  -2  11          3.38          8.38        42.71 o                         
  -9  -1  11        436.98        342.79        78.56 o                         
  -8  -1  11         59.53         37.89        58.33 o                         
  -7  -1  11        827.64        777.98        87.41 o                         
  -6  -1  11        446.74        454.36        46.61 o                         
  -5  -1  11        324.02        324.60        46.61 o                         
  -4  -1  11        828.26        688.72        49.18 o                         
  -3  -1  11        623.93        505.17       156.22 o                         
  -2  -1  11       4179.20       4231.93        99.49 o                         
  -1  -1  11        306.01        318.34        31.76 o                         
   0  -1  11       1930.98       1869.45        97.52 o                         
   1  -1  11         65.57         95.46        29.38 o                         
   2  -1  11        650.11        638.42        65.04 o                         
   3  -1  11         79.81         59.75        38.69 o                         
   4  -1  11       1826.11       1814.38        63.44 o                         
   5  -1  11         45.22         12.32        25.96 o                         
   6  -1  11       1326.03       1476.66        60.36 o                         
   7  -1  11        476.63        463.29        41.40 o                         
   8  -1  11        764.09        760.62        67.32 o                         
   9  -1  11         38.93          8.42        39.93 o                         
  10  -1  11        343.25        369.96        61.02 o                         
  -9   0  11        281.59        224.43        74.52 o                         
  -8   0  11        412.56        383.54        75.61 o                         
  -7   0  11       1569.21       1532.78       110.07 o                         
  -6   0  11        207.70        206.66        40.74 o                         
  -5   0  11       1956.82       1857.70        73.98 o                         
  -4   0  11        665.89        691.50        88.24 o                         
  -3   0  11        707.54        691.65        73.35 o                         
  -2   0  11        652.64        580.16        41.12 o                         
  -1   0  11       1107.74       1151.69        79.79 o                         
   0   0  11        676.67        592.44        65.54 o                         
   1   0  11       2590.15       2398.97        90.12 o                         
   2   0  11        297.68        307.14        71.85 o                         
   3   0  11       2245.59       2345.34        70.43 o                         
   4   0  11         26.15         12.74        22.80 o                         
   5   0  11       1063.88        968.61        72.52 o                         
   6   0  11        214.91        162.34        35.35 o                         
   7   0  11       1062.49        449.34        49.91 o                         
   8   0  11        252.39        207.46        45.40 o                         
   9   0  11        209.91        293.35        51.26 o                         
  10   0  11        143.51        162.71        49.74 o                         
  -9   1  11        181.23        108.37        70.09 o                         
  -8   1  11        462.90        429.33        82.16 o                         
  -7   1  11        196.44        168.22        45.42 o                         
  -6   1  11        619.36        638.07        54.74 o                         
  -5   1  11        315.77        351.95        45.48 o                         
  -4   1  11        272.70        261.88        38.79 o                         
  -3   1  11          4.98        -13.40        20.05 o                         
  -2   1  11       1547.67       1527.16        60.01 o                         
  -1   1  11        182.13        199.67        27.78 o                         
   0   1  11       2236.81       2536.93       106.90 o                         
   1   1  11          0.68        -21.58        22.32 o                         
   2   1  11        447.81        479.97        37.93 o                         
   3   1  11         16.17         33.49        22.99 o                         
   4   1  11       2265.66       2265.14        82.44 o                         
   5   1  11        295.12        337.16        51.58 o                         
   7   1  11        225.13        250.65        41.23 o                         
   8   1  11        691.55        751.59        65.93 o                         
   9   1  11         47.89         93.57        40.10 o                         
  10   1  11        321.05        369.74        61.98 o                         
  -9   2  11        323.77        268.01        78.21 o                         
  -8   2  11        403.40        319.74        76.21 o                         
  -7   2  11       1697.85       1654.56       145.57 o                         
  -6   2  11        257.31        308.44        47.05 o                         
  -5   2  11        658.75        748.49        57.03 o                         
  -4   2  11        338.90        266.31        65.23 o                         
  -3   2  11       1266.23       1351.62        94.01 o                         
  -1   2  11        844.47        758.75        70.53 o                         
   0   2  11         26.26         38.06        42.01 o                         
   1   2  11       1452.40       1348.48        53.70 o                         
   2   2  11        599.96        571.66        39.43 o                         
   3   2  11       1057.22       1174.96        50.95 o                         
   4   2  11         87.11         67.26        23.29 o                         
   5   2  11        406.21        348.82        43.62 o                         
   6   2  11        287.77        274.94        70.96 o                         
   7   2  11        955.31        956.92        67.84 o                         
   8   2  11        562.93        551.59        58.25 o                         
   9   2  11        160.07        242.10        49.70 o                         
  10   2  11        362.82        463.18        65.62 o                         
  -9   3  11        547.39        565.44        91.84 o                         
  -8   3  11        401.46        274.14        89.65 o                         
  -7   3  11        413.61        499.85        92.90 o                         
  -6   3  11        285.22        293.31        75.26 o                         
  -5   3  11        334.06        321.43        73.70 o                         
  -4   3  11       1836.72       1812.33       109.89 o                         
  -3   3  11        529.67        561.19        76.00 o                         
  -2   3  11       2623.40       2642.91       121.09 o                         
  -1   3  11       1112.55       1059.87        81.20 o                         
   0   3  11       5170.87       5405.83       116.09 o                         
   1   3  11        318.57        303.92        33.99 o                         
   2   3  11       3084.40       3192.16        81.10 o                         
   3   3  11          4.28         -0.33        19.94 o                         
   4   3  11       1186.56       1084.27        47.29 o                         
   5   3  11         31.08         29.31        22.66 o                         
   6   3  11        677.69        623.47        56.34 o                         
   7   3  11          2.81          9.42        28.95 o                         
   8   3  11        378.89        481.59        58.12 o                         
   9   3  11         20.05         44.10        40.19 o                         
  10   3  11        229.37        293.87        59.42 o                         
  -8   4  11        203.28         88.80        76.47 o                         
  -7   4  11        777.08        919.64       103.86 o                         
  -6   4  11       1039.18        821.03        91.88 o                         
  -5   4  11        628.40        598.25        83.59 o                         
  -4   4  11        768.38        738.27        85.20 o                         
  -3   4  11       1055.62        957.84        87.89 o                         
  -2   4  11        159.62        140.71        56.51 o                         
  -1   4  11       3703.24       3754.39       144.01 o                         
   0   4  11         62.24         27.39        29.75 o                         
   1   4  11       4062.11       4001.47        96.25 o                         
   2   4  11         34.89         31.73        22.57 o                         
   3   4  11        282.99        304.68        33.66 o                         
   4   4  11         42.09         39.75        18.81 o                         
   5   4  11         81.50        106.30        29.45 o                         
   6   4  11        858.24        955.93        66.32 o                         
   7   4  11         74.24        101.13        37.93 o                         
   8   4  11        706.47        729.32        66.23 o                         
   9   4  11        275.83        203.47        48.70 o                         
  10   4  11        249.60        293.35        59.72 o                         
  -8   5  11        514.77        433.41        97.78 o                         
  -7   5  11        318.97        365.75        83.64 o                         
  -6   5  11        903.12        816.74        90.28 o                         
  -5   5  11        259.27        201.12        64.50 o                         
  -4   5  11       2683.38       2572.04       127.38 o                         
  -3   5  11        558.83        675.20        80.64 o                         
  -2   5  11       3206.01       3467.20       142.23 o                         
  -1   5  11        177.42        204.03        56.94 o                         
   0   5  11       2536.99       2807.49       125.00 o                         
   1   5  11        371.58        400.11        31.48 o                         
   2   5  11       1983.85       1990.77        52.17 o                         
   3   5  11        220.49        186.02        24.40 o                         
   4   5  11        732.12        627.43        42.64 o                         
   5   5  11        122.68        134.98        36.89 o                         
   6   5  11       1573.95       1481.48        81.20 o                         
   7   5  11        391.68        401.99        51.91 o                         
   8   5  11        540.59        568.00        65.45 o                         
   9   5  11        550.16        588.83        70.44 o                         
  10   5  11        135.11        183.46        54.82 o                         
  -8   6  11        360.77        216.92        90.80 o                         
  -7   6  11        161.79        159.59        75.52 o                         
  -6   6  11        186.09        151.52        71.96 o                         
  -5   6  11        468.55        434.54        77.99 o                         
  -4   6  11         95.40         90.10        59.24 o                         
  -3   6  11        108.92        133.33        57.42 o                         
  -2   6  11         33.06         -5.47        51.87 o                         
  -1   6  11       1603.05       1521.93        97.00 o                         
   0   6  11          0.38        -10.59        47.96 o                         
   1   6  11       1470.07       1516.97        50.64 o                         
   2   6  11          4.25          0.20        21.88 o                         
   3   6  11        550.49        615.23        42.95 o                         
   4   6  11        399.62        379.42        33.88 o                         
   5   6  11       2416.49       2263.06        99.82 o                         
   6   6  11       1610.19       1395.59        79.25 o                         
   7   6  11        325.24        310.28        50.52 o                         
   8   6  11        383.96        420.04        60.02 o                         
   9   6  11        113.61         90.02        47.70 o                         
  10   6  11         32.06         18.49        43.36 o                         
  -7   7  11        105.63         89.36        79.69 o                         
  -6   7  11         86.66        123.13        71.05 o                         
  -5   7  11         33.90        -20.18        58.98 o                         
  -4   7  11        266.90        285.28        72.31 o                         
  -3   7  11          0.97        -37.59        49.65 o                         
  -2   7  11       1397.13       1448.15       100.91 o                         
  -1   7  11         44.37         17.79        52.91 o                         
   0   7  11       1204.29       1188.67        89.02 o                         
   1   7  11         16.45         39.76        27.01 o                         
   2   7  11        272.35        320.77        32.09 o                         
   3   7  11        160.93        158.25        32.35 o                         
   4   7  11        107.03        148.71        30.45 o                         
   5   7  11        145.56        168.72        49.11 o                         
   6   7  11         23.70          0.04        33.29 o                         
   7   7  11        500.55        500.29        61.54 o                         
   8   7  11         36.04         68.62        44.40 o                         
   9   7  11        135.67        192.10        54.30 o                         
  -6   8  11          7.59        -65.93        65.93 o                         
  -5   8  11       1522.41       1491.11       118.18 o                         
  -4   8  11          1.04        -53.38        53.38 o                         
  -3   8  11        412.92        399.30        77.04 o                         
  -2   8  11          6.40        -13.58        49.00 o                         
  -1   8  11        641.42        501.51        77.04 o                         
   0   8  11         95.11         83.05        38.47 o                         
   1   8  11         27.03          6.99        34.12 o                         
   2   8  11        376.66        243.89        53.57 o                         
   3   8  11        340.58        303.61        36.73 o                         
   4   8  11        224.70        170.25        33.36 o                         
   5   8  11        302.44        348.18       103.10 o                         
   6   8  11        203.98        171.87        46.48 o                         
   7   8  11         47.94         56.55        39.67 o                         
   8   8  11        178.27        247.87        56.34 o                         
  -5   9  11        116.12        110.24        74.48 o                         
  -4   9  11        321.27        338.79        81.99 o                         
  -3   9  11          5.13          8.07        60.15 o                         
  -2   9  11        697.70        778.02        94.05 o                         
  -1   9  11         20.33          7.86        57.81 o                         
   0   9  11        237.03        209.07        46.46 o                         
   1   9  11        248.26        249.72        46.92 o                         
   2   9  11        149.53        181.97        44.84 o                         
   3   9  11          4.20        -10.85        52.60 o                         
   4   9  11        115.82         14.80        55.73 o                         
   5   9  11        213.66        359.67        71.35 o                         
   6   9  11         20.04        -23.89        54.49 o                         
   7   9  11        324.46        309.67        54.64 o                         
  -4  10  11         42.73        -66.49        66.49 o                         
  -3  10  11        545.96        451.12        87.06 o                         
  -2  10  11          6.00        -56.99        56.99 o                         
  -1  10  11        447.38        524.73        89.45 o                         
   0  10  11        163.31        155.24        61.83 o                         
   1  10  11        546.13        611.75        61.82 o                         
   2  10  11         59.99        101.08        68.36 o                         
   3  10  11        508.01        557.41        82.03 o                         
   4  10  11        287.98        380.85        76.21 o                         
   5  10  11        186.33        164.32        71.57 o                         
   6  10  11        124.43        245.09        71.05 o                         
  -2  11  11        203.35        183.16        77.17 o                         
  -1  11  11         21.07        -58.55        63.32 o                         
   0  11  11        420.82        463.46       102.25 o                         
   1  11  11        238.90        271.70        56.36 o                         
   2  11  11        333.67        375.99        87.24 o                         
   3  11  11        116.72         80.16        78.38 o                         
   4  11  11        273.90        268.22        82.64 o                         
  -1  -8  12        654.98        610.19       100.39 o                         
   0  -8  12          2.49          6.03        78.56 o                         
   1  -8  12        423.10        539.70       102.17 o                         
  -2  -7  12       1574.15       1820.92       122.83 o                         
  -1  -7  12         33.96         72.13        73.13 o                         
   0  -7  12       1056.11       1033.14       107.64 o                         
   1  -7  12        316.54        183.89        81.81 o                         
   2  -7  12        267.60        153.77        82.07 o                         
   3  -7  12        151.63        108.46        79.12 o                         
   4  -7  12        442.89        464.88        98.78 o                         
  -3  -6  12       1930.07       1981.38       123.65 o                         
  -2  -6  12          1.00        -50.09        61.76 o                         
  -1  -6  12       1125.17       1260.56       106.20 o                         
   0  -6  12         15.22         50.91        64.58 o                         
   2  -6  12        206.25        175.73        75.04 o                         
   3  -6  12        946.74        890.00        98.91 o                         
   4  -6  12        130.54         86.46        68.18 o                         
   5  -6  12        615.17        586.75        98.39 o                         
  -6  -5  12        378.77        489.88        76.00 o                         
  -4  -5  12        550.06        569.43        76.95 o                         
  -3  -5  12          0.06         30.08        55.99 o                         
  -2  -5  12       1454.61       1358.65       101.34 o                         
  -1  -5  12          1.47          2.26        54.95 o                         
   0  -5  12        864.72       1010.05        94.01 o                         
   1  -5  12        158.07        110.11        63.84 o                         
   2  -5  12         36.76         49.96        59.24 o                         
   3  -5  12         38.20         -5.30        56.86 o                         
   4  -5  12        113.05        186.67        67.14 o                         
   5  -5  12         56.19         16.45        59.42 o                         
   6  -5  12        865.26        895.68        98.65 o                         
   7  -5  12        209.93        235.24        79.08 o                         
  -7  -4  12        438.86        465.66        85.46 o                         
  -6  -4  12        140.72         86.72        58.81 o                         
  -5  -4  12        781.05        653.98        77.65 o                         
  -4  -4  12        859.15        840.78        82.25 o                         
  -3  -4  12       1804.86       1831.78       104.77 o                         
  -2  -4  12        205.09        167.92        62.33 o                         
  -1  -4  12        861.68        996.42        88.45 o                         
   0  -4  12         75.42         98.65        57.72 o                         
   1  -4  12        350.91        353.25        71.14 o                         
   2  -4  12          0.98         30.08        51.87 o                         
   3  -4  12         32.53          1.13        53.38 o                         
   4  -4  12        157.35        114.02        57.20 o                         
   5  -4  12       1140.20       1050.41        95.96 o                         
   6  -4  12        719.09        795.69        93.75 o                         
   7  -4  12        173.32        160.93        74.17 o                         
   8  -4  12        344.27        222.61        81.64 o                         
  -7  -3  12        149.00         86.02        58.16 o                         
  -6  -3  12        841.19        803.37        88.45 o                         
  -5  -3  12          9.75        -15.77        39.97 o                         
  -4  -3  12        790.60        751.83       114.06 o                         
  -3  -3  12          0.07         53.17        52.82 o                         
  -2  -3  12        814.06        812.53        83.03 o                         
  -1  -3  12         77.22         91.66        58.55 o                         
   0  -3  12        687.61        718.21        78.95 o                         
   1  -3  12        312.48        259.50        64.28 o                         
   2  -3  12        410.08        476.43        45.66 o                         
   3  -3  12         70.07         86.04        33.06 o                         
   4  -3  12        131.55        104.51        35.81 o                         
   5  -3  12        306.72        361.67        40.77 o                         
   6  -3  12        509.51        500.14        46.38 o                         
   7  -3  12       1087.86        989.91        94.53 o                         
   8  -3  12         64.79        100.87        64.89 o                         
  -8  -2  12        281.15        188.75        73.22 o                         
  -7  -2  12        676.99        758.40        93.75 o                         
  -6  -2  12         20.12        -42.62        47.44 o                         
  -5  -2  12       1823.90       1905.21        76.31 o                         
  -4  -2  12        341.74        320.97        39.65 o                         
  -3  -2  12        839.59        815.84        51.96 o                         
  -2  -2  12        386.78        423.43        70.83 o                         
  -1  -2  12       1708.32       1837.07       107.51 o                         
   0  -2  12        120.25        115.71        56.60 o                         
   1  -2  12         11.65        -15.62        50.78 o                         
   2  -2  12       1768.47       1796.12        67.96 o                         
   3  -2  12        371.81        370.81        40.30 o                         
   4  -2  12       1109.94       1169.79        56.49 o                         
   5  -2  12        770.60        722.12        48.76 o                         
   6  -2  12        484.66        412.16        59.29 o                         
   7  -2  12         66.00         36.00        53.25 o                         
   8  -2  12         28.27         29.68        30.43 o                         
   9  -2  12          2.95         17.88        39.11 o                         
  -8  -1  12        113.87        128.82        63.58 o                         
  -7  -1  12         67.00         40.62        52.26 o                         
  -6  -1  12       1013.60        979.93        59.76 o                         
  -5  -1  12         59.70         47.37        32.43 o                         
  -4  -1  12       1451.00       1367.74        63.08 o                         
  -3  -1  12         21.22         50.30        28.79 o                         
  -2  -1  12       3835.36       3920.13        98.13 o                         
  -1  -1  12        424.46        526.25        70.27 o                         
   0  -1  12       1931.18       1870.66       103.34 o                         
   1  -1  12        323.87        315.78        84.89 o                         
   2  -1  12         57.59         80.11        31.39 o                         
   3  -1  12        283.95        320.61        36.20 o                         
   4  -1  12        267.01        256.33        35.77 o                         
   5  -1  12       1811.47       2024.69        70.40 o                         
   6  -1  12        391.09        414.61        47.35 o                         
   7  -1  12        579.89        557.27        44.56 o                         
   8  -1  12        248.71        316.88        51.17 o                         
   9  -1  12        234.51        244.31        51.52 o                         
  10  -1  12         70.88         -7.73        45.70 o                         
  -8   0  12         57.11        -35.55        53.38 o                         
  -7   0  12       2722.68       2488.40       137.63 o                         
  -6   0  12          1.69        -36.67        36.67 o                         
  -5   0  12       1712.11       1666.33        71.61 o                         
  -4   0  12        145.23        180.67        47.29 o                         
  -3   0  12        868.65        807.95        49.56 o                         
  -2   0  12         22.73          3.41        30.19 o                         
  -1   0  12       2758.72       2837.35       122.87 o                         
   0   0  12        132.88         68.53        49.17 o                         
   1   0  12       1327.03       1334.49        58.48 o                         
   2   0  12        922.54        791.30        48.00 o                         
   3   0  12       1663.10       1669.66        62.61 o                         
   4   0  12       1363.10       1302.12        56.84 o                         
   5   0  12        535.37        603.62        44.65 o                         
   6   0  12       1101.10        978.94        51.64 o                         
   7   0  12        364.23        317.53        36.87 o                         
   8   0  12       1118.70       1089.26        76.43 o                         
   9   0  12          7.16        -32.77        32.77 o                         
  10   0  12        323.46        295.44        60.85 o                         
  -8   1  12        944.82       1018.68       103.47 o                         
  -7   1  12          0.05        -38.32        38.32 o                         
  -6   1  12       1727.04       1689.95        90.12 o                         
  -5   1  12         24.22         15.91        33.35 o                         
  -4   1  12        896.00        956.83        64.43 o                         
  -3   1  12          8.96        -13.53        22.93 o                         
  -2   1  12        862.77        857.93        48.87 o                         
  -1   1  12        212.89        177.33        28.75 o                         
   0   1  12       1853.63       1708.21        94.10 o                         
   1   1  12        311.01        283.33        36.26 o                         
   2   1  12        936.39        982.78        50.61 o                         
   3   1  12        858.60        899.25        49.30 o                         
   4   1  12       1659.70       1753.13        63.03 o                         
   5   1  12       3016.78       3126.61       180.86 o                         
   6   1  12        552.90        521.98        41.53 o                         
   7   1  12        761.50        718.26        59.94 o                         
   8   1  12        206.81        165.10        44.96 o                         
   9   1  12        518.80        562.10        66.67 o                         
  10   1  12          0.48         59.24        49.43 o                         
  -8   2  12          0.41        -50.39        55.90 o                         
  -7   2  12       1433.89       1395.97        77.49 o                         
  -6   2  12         14.50          4.83        38.51 o                         
  -5   2  12        136.45        172.92        42.16 o                         
  -4   2  12         17.31         -4.41        33.40 o                         
  -3   2  12        272.97        264.27        66.06 o                         
  -2   2  12        216.87        260.06        61.41 o                         
  -1   2  12        709.31        707.62        75.26 o                         
   0   2  12        164.28        197.83        56.47 o                         
   1   2  12        170.46        158.98        32.23 o                         
   2   2  12        799.46        722.16        45.67 o                         
   3   2  12        417.01        482.46        39.68 o                         
   4   2  12        911.87        951.90        59.53 o                         
   5   2  12         40.08         18.23        23.80 o                         
   6   2  12        945.57        860.97        48.85 o                         
   7   2  12        257.30        181.42        40.67 o                         
   8   2  12       1193.82       1002.45        74.00 o                         
   9   2  12         45.73         38.45        39.93 o                         
  10   2  12        301.86        320.87        62.67 o                         
  -8   3  12        799.04        747.38       234.80 o                         
  -7   3  12          2.00        -25.95        77.73 o                         
  -6   3  12       1419.59       1669.39        81.88 o                         
  -5   3  12          2.46        -51.74        51.74 o                         
  -4   3  12        938.58        804.71        92.14 o                         
  -3   3  12         40.79          6.51        55.94 o                         
  -2   3  12        140.45        170.74        59.29 o                         
  -1   3  12        426.90        384.63        63.41 o                         
   0   3  12        945.28       1145.55        87.85 o                         
   1   3  12       1662.44       1763.03        63.88 o                         
   2   3  12        977.31        914.71        49.07 o                         
   3   3  12        775.24        752.13        45.44 o                         
   4   3  12        116.87        109.67        27.33 o                         
   6   3  12        370.55        387.71        48.52 o                         
   7   3  12        445.70        458.89        54.69 o                         
   8   3  12          2.97          7.68        34.90 o                         
   9   3  12        550.07        643.13        67.88 o                         
  10   3  12          6.28         34.46        46.35 o                         
  -8   4  12         23.25        -10.66        44.57 o                         
  -7   4  12        929.18        914.22       104.77 o                         
  -6   4  12         83.84         -4.17        64.15 o                         
  -5   4  12        356.16        366.44        76.56 o                         
  -4   4  12         20.89         21.96        60.63 o                         
  -3   4  12        898.52        994.73        94.01 o                         
  -2   4  12        544.03        678.85        82.33 o                         
  -1   4  12       1128.24       1140.12        89.97 o                         
   0   4  12        789.23        827.72        82.25 o                         
   1   4  12       1343.37       1365.74        96.22 o                         
   2   4  12        311.72        278.12        46.85 o                         
   3   4  12        385.68        400.59        37.97 o                         
   4   4  12         63.29         58.63        22.85 o                         
   5   4  12        292.60        202.97        33.49 o                         
   6   4  12        383.18        354.16        48.57 o                         
   7   4  12        222.82        167.49        41.45 o                         
   8   4  12        843.13        809.10        69.14 o                         
   9   4  12          1.95         64.10        42.53 o                         
  10   4  12         77.80         45.14        48.44 o                         
  -8   5  12        172.31        -35.50        82.55 o                         
  -7   5  12          0.47        -36.33        71.57 o                         
  -6   5  12       1142.92       1069.51       102.86 o                         
  -5   5  12          1.32         12.46        62.33 o                         
  -4   5  12       1836.98       1709.51       109.50 o                         
  -3   5  12          3.30         21.74        55.03 o                         
  -2   5  12        171.35        120.31        62.15 o                         
  -1   5  12       1114.66       1044.34        92.45 o                         
   0   5  12        717.62        809.57        83.29 o                         
   1   5  12       1570.09       1675.95        66.85 o                         
   2   5  12        319.00        274.02        29.03 o                         
   3   5  12        324.36        355.67        37.68 o                         
   4   5  12         41.78         27.83        21.08 o                         
   5   5  12         29.36         14.89        31.86 o                         
   6   5  12         22.58         28.43        31.16 o                         
   7   5  12       1515.65       1490.90        86.41 o                         
   8   5  12          7.96        -11.59        34.72 o                         
   9   5  12        776.40        719.21        71.27 o                         
  10   5  12          4.15        -43.71        43.71 o                         
  -7   6  12        574.93        604.93       100.78 o                         
  -6   6  12          1.10        -64.80        64.80 o                         
  -5   6  12       1139.85        977.84        95.70 o                         
  -4   6  12        234.32        277.95        70.83 o                         
  -3   6  12        131.60        199.39        64.63 o                         
  -2   6  12        822.44        840.39        87.93 o                         
  -1   6  12        997.89       1104.06        94.62 o                         
   0   6  12        176.38        129.34        59.81 o                         
   1   6  12        267.39        319.00        33.28 o                         
   2   6  12        442.54        427.94        34.10 o                         
   3   6  12        164.34        164.10        32.81 o                         
   4   6  12       1221.64       1260.69        91.69 o                         
   5   6  12       1294.59       1175.02        74.43 o                         
   6   6  12       2977.25       2846.68       120.14 o                         
   7   6  12         30.56         -2.52        34.33 o                         
   8   6  12        664.36        618.48        65.93 o                         
   9   6  12          5.96         13.67        40.54 o                         
  -7   7  12          4.60        -37.41        74.74 o                         
  -6   7  12         86.50         12.37        70.05 o                         
  -5   7  12         61.86         42.75        65.10 o                         
  -4   7  12          1.19         24.00        58.98 o                         
  -3   7  12        161.49        126.60        61.02 o                         
  -2   7  12        375.62        380.63        72.00 o                         
  -1   7  12        473.99        508.11        76.99 o                         
   0   7  12        400.97        482.41        72.83 o                         
   1   7  12        854.72        973.16        62.85 o                         
   2   7  12        274.81        291.66        33.80 o                         
   3   7  12        476.89        470.96        35.21 o                         
   4   7  12         66.23         76.47        38.06 o                         
   5   7  12        392.44        417.05        54.77 o                         
   6   7  12          6.06         64.63        37.98 o                         
   7   7  12       1306.62       1292.94        84.98 o                         
   8   7  12         46.68         71.53        45.14 o                         
   9   7  12        384.29        399.64        63.41 o                         
  -6   8  12        144.57        -53.95        71.48 o                         
  -5   8  12        845.09        651.68        98.61 o                         
  -4   8  12        348.09        282.81        78.73 o                         
  -3   8  12        177.91        185.59        70.61 o                         
  -2   8  12        129.59         60.85        60.46 o                         
  -1   8  12        481.69        494.82        80.08 o                         
   0   8  12        344.92        311.15        70.31 o                         
   1   8  12         57.72         29.46        28.55 o                         
   2   8  12        722.33        705.43        42.87 o                         
   3   8  12         71.79         19.89        23.23 o                         
   4   8  12        552.28        608.96        72.13 o                         
   5   8  12         23.24         60.89        39.58 o                         
   6   8  12        403.21        436.10        59.63 o                         
   7   8  12        143.05         90.88        46.44 o                         
   8   8  12        136.39        153.56        49.43 o                         
  -5   9  12        113.88         68.62        77.26 o                         
  -4   9  12        264.89        222.22        79.34 o                         
  -3   9  12        142.90        151.86        71.66 o                         
  -2   9  12        520.52        485.19        86.46 o                         
  -1   9  12        204.89        175.13        70.27 o                         
   0   9  12         12.02        -24.42        41.11 o                         
   1   9  12        770.04        916.38        63.53 o                         
   2   9  12         15.22        -31.32        71.96 o                         
   3   9  12        334.26        352.64        68.53 o                         
   4   9  12         81.06        110.15        61.41 o                         
   5   9  12        451.03        534.71        64.71 o                         
   6   9  12          0.00          7.25        40.10 o                         
   7   9  12        263.74        247.69        56.08 o                         
  -3  10  12        201.75        209.93        84.63 o                         
  -2  10  12        153.55        -28.65        65.41 o                         
  -1  10  12        129.40         61.80        70.35 o                         
   0  10  12        452.74        384.03        57.13 o                         
   1  10  12        195.79        175.29        50.59 o                         
   2  10  12        332.38        500.94        79.69 o                         
   3  10  12        105.30        102.56        66.80 o                         
   4  10  12        534.40        662.66        87.72 o                         
   5  10  12         26.87         34.24        65.49 o                         
  -1  11  12        251.74        175.43        82.77 o                         
   0  11  12        161.30        151.23        54.81 o                         
   1  11  12        470.66        515.01        67.16 o                         
   2  11  12         11.13         48.52        66.67 o                         
   3  11  12        406.27        493.91        88.97 o                         
   4  11  12         49.42         60.76        74.61 o                         
  -2  -7  13        310.40        265.10        85.85 o                         
  -1  -7  13        303.85        421.56        89.54 o                         
   0  -7  13        167.68         80.25        78.73 o                         
   1  -7  13        155.77        155.38        83.46 o                         
   2  -7  13          4.86        -70.27        70.27 o                         
   3  -7  13         28.37          2.82        75.35 o                         
  -3  -6  13        797.26        910.53        99.30 o                         
  -2  -6  13        568.99        687.88        97.91 o                         
  -1  -6  13        323.09        325.25        83.77 o                         
   0  -6  13        290.49        322.09        81.77 o                         
   1  -6  13        622.69        527.42        91.88 o                         
   2  -6  13        160.56        211.76        81.25 o                         
   3  -6  13         66.74          2.47        68.66 o                         
   4  -6  13        416.72        435.75        88.58 o                         
   5  -6  13         58.08        -42.10        72.39 o                         
  -4  -5  13        427.65        497.86        82.51 o                         
  -3  -5  13        244.70        309.98        73.91 o                         
  -2  -5  13        378.06        456.15        80.34 o                         
  -1  -5  13        216.46        299.86        73.09 o                         
   0  -5  13        811.05        841.26        95.48 o                         
   1  -5  13        276.17        197.74        71.79 o                         
   2  -5  13        203.06        227.56        75.65 o                         
   3  -5  13        414.56        391.18        80.21 o                         
   4  -5  13        230.49        177.34        74.82 o                         
   5  -5  13        908.22       1026.93       101.95 o                         
   6  -5  13        136.88         81.51        70.53 o                         
  -4  -4  13        561.09        522.69        77.99 o                         
  -3  -4  13          1.39        -34.33        53.77 o                         
  -2  -4  13        617.46        641.31        82.16 o                         
  -1  -4  13        236.12        324.08        68.88 o                         
   0  -4  13        491.75        417.70        73.52 o                         
   1  -4  13        914.51       1027.71        91.84 o                         
   2  -4  13         18.29         -4.56        56.38 o                         
   3  -4  13         32.52         25.30        56.81 o                         
   4  -4  13        491.59        538.40        79.38 o                         
   5  -4  13         27.70        -24.17        56.34 o                         
   6  -4  13       1497.71       1524.01       113.97 o                         
   7  -4  13         19.15          4.34        62.93 o                         
  -7  -3  13        182.50        154.08        65.93 o                         
  -6  -3  13        717.06        740.39        88.50 o                         
  -5  -3  13        833.46        833.49        89.32 o                         
  -4  -3  13        143.07        156.59        63.02 o                         
  -3  -3  13       1093.66       1131.05        93.62 o                         
  -2  -3  13        133.77        124.61        58.55 o                         
  -1  -3  13        842.46        797.25        84.16 o                         
   0  -3  13        698.07        745.38        82.90 o                         
   1  -3  13          7.05         20.27        56.47 o                         
   2  -3  13         73.23         60.98        53.21 o                         
   3  -3  13       1022.91       1019.19        56.91 o                         
   4  -3  13        125.69        116.36        34.25 o                         
   5  -3  13       1059.49       1047.23        57.98 o                         
   6  -3  13          6.60          2.34        56.81 o                         
   7  -3  13       1518.03       1477.53       110.54 o                         
   8  -3  13         65.91        126.65        67.27 o                         
  -7  -2  13        841.83        832.23        94.49 o                         
  -6  -2  13        793.52        826.94        88.15 o                         
  -5  -2  13        706.63        751.66        57.31 o                         
  -4  -2  13       1025.66       1107.83        88.19 o                         
  -3  -2  13          1.52         -5.82        52.82 o                         
  -2  -2  13          6.65        -52.60        52.60 o                         
  -1  -2  13        974.44       1008.01        91.62 o                         
   0  -2  13        100.27         69.88        58.90 o                         
   1  -2  13         92.76        111.50        59.76 o                         
   2  -2  13       1398.37       1427.59        64.83 o                         
   3  -2  13         80.27         57.38        31.50 o                         
   4  -2  13       1911.02       1905.32       121.31 o                         
   5  -2  13         35.94         -5.95        27.57 o                         
   6  -2  13       2570.38       2475.03       110.50 o                         
   7  -2  13        134.77        177.07        38.09 o                         
   8  -2  13         36.87         36.95        32.69 o                         
   9  -2  13         38.59         76.43        42.14 o                         
  -8  -1  13        182.92        124.13        69.44 o                         
  -7  -1  13        231.85        325.90        74.04 o                         
  -6  -1  13        947.35        841.19        62.54 o                         
  -5  -1  13        373.92        393.50        47.17 o                         
  -4  -1  13        491.90        580.07        78.90 o                         
  -3  -1  13        658.51        797.60        84.94 o                         
  -2  -1  13       1795.97       1994.05       113.41 o                         
  -1  -1  13       1698.75       1982.08       112.24 o                         
   0  -1  13        583.90        778.15        83.94 o                         
   1  -1  13       2346.57       2367.44       119.22 o                         
   2  -1  13        390.17        337.38        41.20 o                         
   3  -1  13       2034.98       2014.97        71.08 o                         
   4  -1  13          0.50          5.34        27.46 o                         
   5  -1  13       1897.49       1884.48        70.54 o                         
   6  -1  13         62.63        116.48        31.29 o                         
   7  -1  13        278.32        245.67        37.32 o                         
   8  -1  13          6.19         52.86        39.58 o                         
   9  -1  13         98.19         67.45        44.49 o                         
  -8   0  13        124.12         29.60        58.25 o                         
  -7   0  13       1060.02       1054.53        99.26 o                         
  -6   0  13        294.07        250.71        48.16 o                         
  -5   0  13        296.65        260.32        44.06 o                         
  -4   0  13        540.92        667.13        80.64 o                         
  -3   0  13        247.36        290.49        38.47 o                         
  -2   0  13        339.76        287.02        65.88 o                         
  -1   0  13        860.18        863.00        84.68 o                         
   0   0  13       3353.12       3384.95       140.54 o                         
   1   0  13        856.15        787.46        52.24 o                         
   2   0  13       2032.23       2308.19        76.46 o                         
   3   0  13         23.26         25.09        28.60 o                         
   4   0  13       1450.81       1517.07        63.25 o                         
   5   0  13         21.67         21.24        33.40 o                         
   6   0  13       1328.67       1324.77        59.36 o                         
   7   0  13        147.40        134.28        46.81 o                         
   8   0  13        885.68        866.17        70.79 o                         
   9   0  13         40.43         47.70        38.84 o                         
  -8   1  13        490.40        494.48        87.85 o                         
  -7   1  13        341.53        332.12        55.11 o                         
  -6   1  13        815.35        806.81        66.38 o                         
  -5   1  13        476.80        598.47        82.14 o
[truncated: 93,151 more chars]
